# Supplementary material for: Predictive nomogram integrating radiomics and multi‐omics for improved prognosis‐model in cholangiocarcinoma
Source: Clin Transl Med. 2025 Jan 12;15(1):e70171. doi: 10.1002/ctm2.70171 (PMC11726632; doi:10.1002/ctm2.70171)
Supplement: Supplementary file 5 — Supporting Information [file CTM2-15-e70171-s011.xlsx]

## Sheet: Training and validation Cohort
Sample	Gender	Age	Status	OS	HBV infection	Stage	Neuro aggression	VascularEmbolism	CA199	AFP	CA125	Cell differential	diagnostics_Versions_PyRadiomics	diagnostics_Versions_Numpy	diagnostics_Versions_SimpleITK	diagnostics_Versions_PyWavelet	diagnostics_Versions_Python	diagnostics_Configuration_Settings	diagnostics_Configuration_EnabledImageTypes	diagnostics_Image-original_Hash	diagnostics_Image-original_Dimensionality	diagnostics_Image-original_Spacing	diagnostics_Image-original_Size	diagnostics_Image-original_Mean	diagnostics_Image-original_Minimum	diagnostics_Image-original_Maximum	diagnostics_Mask-original_Hash	diagnostics_Mask-original_Spacing	diagnostics_Mask-original_Size	diagnostics_Mask-original_BoundingBox	diagnostics_Mask-original_VoxelNum	diagnostics_Mask-original_VolumeNum	diagnostics_Mask-original_CenterOfMassIndex	diagnostics_Mask-original_CenterOfMass	original_shape_Elongation	original_shape_Flatness	original_shape_LeastAxisLength	original_shape_MajorAxisLength	original_shape_Maximum2DDiameterColumn	original_shape_Maximum2DDiameterRow	original_shape_Maximum2DDiameterSlice	original_shape_Maximum3DDiameter	original_shape_MeshVolume	original_shape_MinorAxisLength	original_shape_Sphericity	original_shape_SurfaceArea	original_shape_SurfaceVolumeRatio	original_shape_VoxelVolume	original_firstorder_10Percentile
Patient # 1	1	75	1	25	0	1	1	1	0	0	0	1	v3.1.0	1.23.5	2.2.1	1.4.1	3.9.17	{'minimumROIDimensions': 2, 'minimumROISize': None, 'normalize': False, 'normalizeScale': 1, 'removeOutliers': None, 'resampledPixelSpacing': None, 'interpolator': 'sitkBSpline', 'preCrop': False, 'padDistance': 5, 'distances': [1], 'force2D': False, 'force2Ddimension': 0, 'resegmentRange': None, 'label': 1, 'additionalInfo': True}	{'Original': {}}	579f4527c94460f2dff9fc9cbe1683644aa1ebf2	3D	(0.7422000169754028, 0.7422000169754028, 6.5)	(512, 512, 32)	146.07	0	2615	394589f71a7afcea48d3c7204228607588164821	(0.7422000169754028, 0.7422000169754028, 6.5)	(512, 512, 32)	(192, 229, 10, 38, 32, 2)	1241	1	(208.638195004029, 244.38517324738115, 10.56809024979855)	(-57.07504343390946, 15.238774093094605, 14.342992507479636)	0.749407	0.372461	10.4151	27.9628	29.7139	26.4268	29.919	32.6213	4350.87	20.9555	0.691925	1862.7	0.428121	4443.52	703
Patient # 2	1	34			1	1			1	0	1	1	v3.1.0	1.23.5	2.2.1	1.4.1	3.9.17	{'minimumROIDimensions': 2, 'minimumROISize': None, 'normalize': False, 'normalizeScale': 1, 'removeOutliers': None, 'resampledPixelSpacing': None, 'interpolator': 'sitkBSpline', 'preCrop': False, 'padDistance': 5, 'distances': [1], 'force2D': False, 'force2Ddimension': 0, 'resegmentRange': None, 'label': 1, 'additionalInfo': True}	{'Original': {}}	957fdff3e6b2f78f093dcb49cde4d3435798c49a	3D	(0.7422000169754028, 0.7422000169754028, 6.500006675720215)	(512, 512, 30)	501.326	0	13128	6f25be8ca8f050846822e35d961c51a1d1a3515e	(0.7422000169754028, 0.7422000169754028, 6.500006675720215)	(512, 512, 30)	(248, 238, 5, 39, 20, 4)	1260	1	(268.3880952380952, 247.83015873015873, 6.85)	(1.1316545790149917, -22.876446246154728, -19.725152635574347)	0.589153	0.385808	12.4218	32.1968	37.8171	27.9995	27.711	38.8162	4420.85	18.9688	0.646682	2014.33	0.455643	4511.56	1763
Patient # 3	0	61	1	13	1	1			1	0	1	1	v3.1.0	1.23.5	2.2.1	1.4.1	3.9.17	{'minimumROIDimensions': 2, 'minimumROISize': None, 'normalize': False, 'normalizeScale': 1, 'removeOutliers': None, 'resampledPixelSpacing': None, 'interpolator': 'sitkBSpline', 'preCrop': False, 'padDistance': 5, 'distances': [1], 'force2D': False, 'force2Ddimension': 0, 'resegmentRange': None, 'label': 1, 'additionalInfo': True}	{'Original': {}}	56d6f4c506cf61ba9e2e2af1ef49a1746a87c557	3D	(0.7422000169754028, 0.7422000169754028, 6.5)	(512, 512, 30)	495.825	0	11121	56bf08d29c2deeb712c3fb4d123bc67dd4306320	(0.7422000169754028, 0.7422000169754028, 6.5)	(512, 512, 30)	(121, 216, 16, 108, 119, 10)	3589	10	(193.5037614934522, 255.458344942881, 20.18361660629702)	(-55.385502737489844, -20.027809849619786, 41.63080957667282)	0.646405	0.455193	39.9809	87.8328	67.6887	83.0682	101.901	102.726	12429.4	56.7756	0.402981	6439.23	0.518063	12850.8	1758
Patient # 4	0	59	1	27	0	0			0	0	0		v3.1.0	1.23.5	2.2.1	1.4.1	3.9.17	{'minimumROIDimensions': 2, 'minimumROISize': None, 'normalize': False, 'normalizeScale': 1, 'removeOutliers': None, 'resampledPixelSpacing': None, 'interpolator': 'sitkBSpline', 'preCrop': False, 'padDistance': 5, 'distances': [1], 'force2D': False, 'force2Ddimension': 0, 'resegmentRange': None, 'label': 1, 'additionalInfo': True}	{'Original': {}}	6dc36609a185623c1343f32b572cf081812c2790	3D	(0.7813000082969666, 0.7813000082969666, 7.0)	(512, 512, 30)	68.3413	0	1290	c251a4b0dae515402a2c1a787e5c7ed5e243403e	(0.7813000082969666, 0.7813000082969666, 7.0)	(512, 512, 30)	(185, 187, 17, 36, 62, 4)	1058	2	(202.33837429111531, 216.12098298676747, 18.44423440453686)	(-32.156022703377204, -43.72968091315718, 26.438643212129108)	0.531829	0.399786	19.7009	49.2785	32.855	41.6253	52.1192	53.9668	4213.54	26.2077	0.340689	3703.03	0.87884	4520.84	332.7
Patient # 5	0	40	1	27	0	0	0	0	1	0	0	1	v3.1.0	1.23.5	2.2.1	1.4.1	3.9.17	{'minimumROIDimensions': 2, 'minimumROISize': None, 'normalize': False, 'normalizeScale': 1, 'removeOutliers': None, 'resampledPixelSpacing': None, 'interpolator': 'sitkBSpline', 'preCrop': False, 'padDistance': 5, 'distances': [1], 'force2D': False, 'force2Ddimension': 0, 'resegmentRange': None, 'label': 1, 'additionalInfo': True}	{'Original': {}}	13af44bba2570a8a40a091e22ca12292c80e8cd0	3D	(0.7422000169754028, 0.7422000169754028, 7.4999895095825195)	(512, 512, 30)	90.7105	0	2587	d3ae7f6c4e1ed213db83d9def78556ea94aa0b57	(0.7422000169754028, 0.7422000169754028, 7.4999895095825195)	(512, 512, 30)	(129, 237, 8, 55, 51, 3)	3652	1	(155.56626506024097, 260.88882803943045, 8.944687842278205)	(-82.36272055844226, -15.997305203176154, -73.27493562677472)	0.690582	0.454167	19.7907	43.5758	41.5102	43.3982	46.1658	49.6831	14915.4	30.0926	0.570433	5136.92	0.344404	15088.1	293
Patient # 6	1	56			0	1	0	0	0	0	0	0	v3.1.0	1.23.5	2.2.1	1.4.1	3.9.17	{'minimumROIDimensions': 2, 'minimumROISize': None, 'normalize': False, 'normalizeScale': 1, 'removeOutliers': None, 'resampledPixelSpacing': None, 'interpolator': 'sitkBSpline', 'preCrop': False, 'padDistance': 5, 'distances': [1], 'force2D': False, 'force2Ddimension': 0, 'resegmentRange': None, 'label': 1, 'additionalInfo': True}	{'Original': {}}	e8af7ff6dc929f34525bae8b8652f43524763199	3D	(0.7422000169754028, 0.7422000169754028, 8.0)	(512, 512, 24)	127.757	0	2484	7841aada52df4149d4b2faa48780850e01c3baf7	(0.7422000169754028, 0.7422000169754028, 8.0)	(512, 512, 24)	(243, 164, 12, 94, 105, 6)	20657	2	(290.40577044101275, 210.8351164254248, 14.666844169046811)	(27.08117519736365, -53.147170812773055, 40.55375512239402)	0.940573	0.660454	41.2183	62.409	71.5927	79.4636	88.7449	88.7449	90585.8	58.7003	0.621948	15683.3	0.173132	91033.1	362
Patient # 7	0	74	1	28	0	1			1	0	1	0	v3.1.0	1.23.5	2.2.1	1.4.1	3.9.17	{'minimumROIDimensions': 2, 'minimumROISize': None, 'normalize': False, 'normalizeScale': 1, 'removeOutliers': None, 'resampledPixelSpacing': None, 'interpolator': 'sitkBSpline', 'preCrop': False, 'padDistance': 5, 'distances': [1], 'force2D': False, 'force2Ddimension': 0, 'resegmentRange': None, 'label': 1, 'additionalInfo': True}	{'Original': {}}	b35eecf195803a984920eb2cd06c2bc521e81dbb	3D	(0.7422000169754028, 0.7422000169754028, 7.499996662139893)	(512, 512, 32)	76.8494	0	1844	e7f8ea95dad1ef7b1b5803c5002b252b345eb630	(0.7422000169754028, 0.7422000169754028, 7.499996662139893)	(512, 512, 32)	(166, 188, 19, 73, 59, 4)	1857	3	(204.3688745288099, 226.09208400646204, 20.672590199246095)	(-48.48241114160612, -20.750451168259048, -2.181640432673106)	0.61273	0.475302	24.774	52.1226	49.2321	45.5861	56.0987	58.5304	7325.59	31.9371	0.357986	5095.42	0.695565	7672.11	532
Patient # 8	1	61	1	20	0	1	1	0	1	0	0	1	v3.1.0	1.23.5	2.2.1	1.4.1	3.9.17	{'minimumROIDimensions': 2, 'minimumROISize': None, 'normalize': False, 'normalizeScale': 1, 'removeOutliers': None, 'resampledPixelSpacing': None, 'interpolator': 'sitkBSpline', 'preCrop': False, 'padDistance': 5, 'distances': [1], 'force2D': False, 'force2Ddimension': 0, 'resegmentRange': None, 'label': 1, 'additionalInfo': True}	{'Original': {}}	2c150737b6744162bfb434e1b860c1a3bba79646	3D	(0.7421875, 0.7421875, 6.999999523162842)	(512, 512, 32)	237.138	0	2938.65	c79ac09f8fa8a1d5c1affdb921e8775954ca7d89	(0.7421875, 0.7421875, 6.999999523162842)	(512, 512, 32)	(168, 185, 22, 89, 127, 4)	1009	8	(218.40931615460852, 223.70664023785926, 23.197224975222994)	(-20.133809622570084, -30.807860738908346, -102.85388476406953)	0.278416	0.223949	26.0249	116.209	41.753	44.561	111.006	111.006	3565.26	32.3545	0.366997	3075.26	0.862564	3890.6	1396.27
Patient # 9	1	77	1	30	0	0			1	0	1		v3.1.0	1.23.5	2.2.1	1.4.1	3.9.17	{'minimumROIDimensions': 2, 'minimumROISize': None, 'normalize': False, 'normalizeScale': 1, 'removeOutliers': None, 'resampledPixelSpacing': None, 'interpolator': 'sitkBSpline', 'preCrop': False, 'padDistance': 5, 'distances': [1], 'force2D': False, 'force2Ddimension': 0, 'resegmentRange': None, 'label': 1, 'additionalInfo': True}	{'Original': {}}	6f46fc8e9317e63f6723b109018b61b8aeed7fa0	3D	(0.625, 0.625, 6.900007247924805)	(512, 512, 30)	635.614	0	19334	8b71bd65c31e59aaa8ff05e41f49a9aab9e884b3	(0.625, 0.625, 6.900007247924805)	(512, 512, 30)	(217, 185, 8, 49, 47, 3)	2845	1	(242.5286467486819, 209.97715289982426, 9.253427065026361)	(-0.1695957820738272, -29.70127589757078, 59.42350381774097)	0.856337	0.654096	19.1213	29.2332	32.4575	35.4267	32.04	37.364	7562.83	25.0334	0.605253	3078.48	0.407054	7668.17	1482
Patient # 10	1	69			1	0			0	0	0	1	v3.1.0	1.23.5	2.2.1	1.4.1	3.9.17	{'minimumROIDimensions': 2, 'minimumROISize': None, 'normalize': False, 'normalizeScale': 1, 'removeOutliers': None, 'resampledPixelSpacing': None, 'interpolator': 'sitkBSpline', 'preCrop': False, 'padDistance': 5, 'distances': [1], 'force2D': False, 'force2Ddimension': 0, 'resegmentRange': None, 'label': 1, 'additionalInfo': True}	{'Original': {}}	a96259afb918a40bc739f072f6d17c8bd23c05ad	3D	(0.7031000256538391, 0.7031000256538391, 6.499988079071045)	(512, 512, 30)	425.26	0	13495	446d79391bd9f2d3c47b1fe5867f6ec404b55237	(0.7031000256538391, 0.7031000256538391, 6.499988079071045)	(512, 512, 30)	(125, 221, 18, 78, 66, 7)	7315	2	(157.61271360218728, 253.0215994531784, 21.92946001367054)	(-73.72092279394488, -21.748501928612058, -68.23952568288684)	0.704865	0.441733	26.4427	59.8612	70.7195	52.5059	50.3097	70.9428	23176.8	42.1941	0.447699	8780.79	0.378862	23505	3010.4
Patient # 11	1	67	0	15	0	1			1	0	1		v3.1.0	1.23.5	2.2.1	1.4.1	3.9.17	{'minimumROIDimensions': 2, 'minimumROISize': None, 'normalize': False, 'normalizeScale': 1, 'removeOutliers': None, 'resampledPixelSpacing': None, 'interpolator': 'sitkBSpline', 'preCrop': False, 'padDistance': 5, 'distances': [1], 'force2D': False, 'force2Ddimension': 0, 'resegmentRange': None, 'label': 1, 'additionalInfo': True}	{'Original': {}}	03fc0d320a02ae07d733bea8bcf80315038fc553	3D	(0.7422000169754028, 0.7422000169754028, 6.500007629394531)	(512, 512, 28)	593.986	0	8173	68a2bc3433cfcfd9c2175c2d8b7d6704c9e45c62	(0.7422000169754028, 0.7422000169754028, 6.500007629394531)	(512, 512, 28)	(129, 167, 8, 141, 103, 6)	22693	3	(200.61772352707882, 195.82051734014894, 10.517780813466707)	(-29.480519995369804, -64.29100650874366, 0.24045716757520097)	0.446257	0.421725	39.1509	92.8351	105.448	73.1558	96.6685	108.577	81063	41.4283	0.501603	18058.1	0.222766	81254.6	1916
Patient # 12	1	63			0	0						1	v3.1.0	1.23.5	2.2.1	1.4.1	3.9.17	{'minimumROIDimensions': 2, 'minimumROISize': None, 'normalize': False, 'normalizeScale': 1, 'removeOutliers': None, 'resampledPixelSpacing': None, 'interpolator': 'sitkBSpline', 'preCrop': False, 'padDistance': 5, 'distances': [1], 'force2D': False, 'force2Ddimension': 0, 'resegmentRange': None, 'label': 1, 'additionalInfo': True}	{'Original': {}}	d83c4ad8c4602b30ce1cfa3729a0b0190c9ed304	3D	(1.1875, 1.1875, 7.199999809265137)	(320, 320, 32)	52.2349	0	1093	30dbfe5052c73d05ec167c9e1dc9b8f9b1ad2365	(1.1875, 1.1875, 7.199999809265137)	(320, 320, 32)	(61, 110, 18, 82, 67, 3)	1008	6	(109.53174603174604, 137.83035714285714, 19.05456349206349)	(-80.65393668556757, -26.326450919534665, 20.412129936710215)	0.478776	0.25014	24.2399	96.9055	83.589	64.125	104.965	104.965	9410.68	46.3961	0.331312	6506.2	0.691363	10234.3	247
Patient # 13	1	64	0	13	1	1			1	0	1	0	v3.1.0	1.23.5	2.2.1	1.4.1	3.9.17	{'minimumROIDimensions': 2, 'minimumROISize': None, 'normalize': False, 'normalizeScale': 1, 'removeOutliers': None, 'resampledPixelSpacing': None, 'interpolator': 'sitkBSpline', 'preCrop': False, 'padDistance': 5, 'distances': [1], 'force2D': False, 'force2Ddimension': 0, 'resegmentRange': None, 'label': 1, 'additionalInfo': True}	{'Original': {}}	80379e83b18bc7249264d3f24b7e91a51be5beab	3D	(0.7422000169754028, 0.7422000169754028, 7.500010967254639)	(512, 512, 28)	71.0925	0	1601	89ea073dd3a1f277e33f642e4ce4e5341a56fc68	(0.7422000169754028, 0.7422000169754028, 7.500010967254639)	(512, 512, 28)	(193, 126, 18, 139, 113, 5)	15747	6	(251.36756207531593, 182.25554073791832, 19.665777608433352)	(-5.404992381338019, -74.35893237319019, 25.169550245282238)	0.723975	0.405153	36.7857	90.7945	106.015	84.199	108.193	111.397	64239.1	65.7329	0.315968	24549.4	0.382156	65058.1	375
Patient # 14	0	53	0	8	0	1			1	0	0		v3.1.0	1.23.5	2.2.1	1.4.1	3.9.17	{'minimumROIDimensions': 2, 'minimumROISize': None, 'normalize': False, 'normalizeScale': 1, 'removeOutliers': None, 'resampledPixelSpacing': None, 'interpolator': 'sitkBSpline', 'preCrop': False, 'padDistance': 5, 'distances': [1], 'force2D': False, 'force2Ddimension': 0, 'resegmentRange': None, 'label': 1, 'additionalInfo': True}	{'Original': {}}	97699c2de4f016b593879c5213a6118aba9b34cd	3D	(0.7422000169754028, 0.7422000169754028, 6.4999895095825195)	(512, 512, 30)	444.487	0	11057	abad692590a9b0b7a36719f2101124a32224f050	(0.7422000169754028, 0.7422000169754028, 6.4999895095825195)	(512, 512, 30)	(184, 210, 16, 110, 46, 4)	1315	5	(228.9574144486692, 236.36501901140684, 17.077566539923954)	(-22.508797372248694, -18.260873140037745, 55.19130499444533)	0.382105	0.172598	14.9122	86.3981	81.45	33.399	61.3876	85.2987	4469.02	33.0132	0.434561	3019.31	0.675609	4708.48	3221.6
Patient # 15	1	52	1	24	0	1			1	0	0		v3.1.0	1.23.5	2.2.1	1.4.1	3.9.17	{'minimumROIDimensions': 2, 'minimumROISize': None, 'normalize': False, 'normalizeScale': 1, 'removeOutliers': None, 'resampledPixelSpacing': None, 'interpolator': 'sitkBSpline', 'preCrop': False, 'padDistance': 5, 'distances': [1], 'force2D': False, 'force2Ddimension': 0, 'resegmentRange': None, 'label': 1, 'additionalInfo': True}	{'Original': {}}	45635a2a3e5083aee0ecffcd4f33c3a358d4a58d	3D	(0.7422000169754028, 0.7422000169754028, 6.5)	(512, 512, 30)	124.205	0	2665	5e5cfb1061d1a520a5c82699531e8c619e3fa032	(0.7422000169754028, 0.7422000169754028, 6.5)	(512, 512, 30)	(208, 200, 20, 80, 59, 4)	4010	1	(242.75211970074812, 238.15411471321696, 21.237655860349125)	(-11.130092852133458, -31.543922417478967, 64.41397238182009)	0.428226	0.292513	19.6079	67.0324	47.2583	34.2312	66.5212	67.5475	14130.1	28.705	0.47986	5890.23	0.416858	14358.2	526
Patient # 16	1	76			0	1	1	0	0	0	1	1	v3.1.0	1.23.5	2.2.1	1.4.1	3.9.17	{'minimumROIDimensions': 2, 'minimumROISize': None, 'normalize': False, 'normalizeScale': 1, 'removeOutliers': None, 'resampledPixelSpacing': None, 'interpolator': 'sitkBSpline', 'preCrop': False, 'padDistance': 5, 'distances': [1], 'force2D': False, 'force2Ddimension': 0, 'resegmentRange': None, 'label': 1, 'additionalInfo': True}	{'Original': {}}	771160be2363689c3aee60569be8a0c207ad2957	3D	(0.7422000169754028, 0.7422000169754028, 7.000007629394531)	(512, 512, 28)	573.798	0	9844	fe3f567b6216c9285705e4eb5e1fa53704aaa583	(0.7422000169754028, 0.7422000169754028, 7.000007629394531)	(512, 512, 28)	(188, 173, 17, 74, 55, 2)	613	6	(221.41924959216965, 210.39804241435561, 17.584013050570963)	(-25.291626996745094, -52.53356361116906, 62.33802714511194)	0.779965	0.13551	8.66687	63.9576	55.2419	39.663	55.033	56.7859	2136.72	49.8847	0.407928	1966.68	0.920417	2363.75	2815
Patient # 17	1	53	1	23	1	0	0	3	0	0	0	1	v3.1.0	1.23.5	2.2.1	1.4.1	3.9.17	{'minimumROIDimensions': 2, 'minimumROISize': None, 'normalize': False, 'normalizeScale': 1, 'removeOutliers': None, 'resampledPixelSpacing': None, 'interpolator': 'sitkBSpline', 'preCrop': False, 'padDistance': 5, 'distances': [1], 'force2D': False, 'force2Ddimension': 0, 'resegmentRange': None, 'label': 1, 'additionalInfo': True}	{'Original': {}}	9a2ac026d63c6bc21fe365ad9f392e3a23a87e0e	3D	(0.7422000169754028, 0.7422000169754028, 6.5000104904174805)	(512, 512, 30)	533.993	0	9448	637e1668de957a90b0bc4c845cad1cb57b1ba523	(0.7422000169754028, 0.7422000169754028, 6.5000104904174805)	(512, 512, 30)	(151, 151, 7, 62, 51, 4)	5198	1	(181.25567525971528, 176.76856483262793, 8.678530203924586)	(-76.66302900804652, -74.68136598324034, -46.277466173124296)	0.664552	0.55052	25.0207	45.4491	47.7736	39.4636	49.8159	55.8831	18431.3	30.2033	0.559796	6027.8	0.327041	18612	1244.7
Patient # 18	1	70	1	18	0	1	0	0	1	0	0	1	v3.1.0	1.23.5	2.2.1	1.4.1	3.9.17	{'minimumROIDimensions': 2, 'minimumROISize': None, 'normalize': False, 'normalizeScale': 1, 'removeOutliers': None, 'resampledPixelSpacing': None, 'interpolator': 'sitkBSpline', 'preCrop': False, 'padDistance': 5, 'distances': [1], 'force2D': False, 'force2Ddimension': 0, 'resegmentRange': None, 'label': 1, 'additionalInfo': True}	{'Original': {}}	c97d210bf4bf185c3d7fea545cc0ac693407ef53	3D	(0.7422000169754028, 0.7422000169754028, 7.000003814697266)	(512, 512, 28)	85.5536	0	2626	1d05755d334584bc3816efe6027694f3923b3ed8	(0.7422000169754028, 0.7422000169754028, 7.000003814697266)	(512, 512, 28)	(205, 226, 16, 42, 28, 2)	261	3	(230.58620689655172, 236.2375478927203, 16.337164750957854)	(-21.999919796812122, -24.9274884320767, -34.042784299887)	0.778081	0.264528	8.74756	33.0686	30.1648	22.656	30.8705	33.8967	885.601	25.73	0.455764	978.519	1.10492	1006.42	291
Patient # 19	1	56			0	1						0	v3.1.0	1.23.5	2.2.1	1.4.1	3.9.17	{'minimumROIDimensions': 2, 'minimumROISize': None, 'normalize': False, 'normalizeScale': 1, 'removeOutliers': None, 'resampledPixelSpacing': None, 'interpolator': 'sitkBSpline', 'preCrop': False, 'padDistance': 5, 'distances': [1], 'force2D': False, 'force2Ddimension': 0, 'resegmentRange': None, 'label': 1, 'additionalInfo': True}	{'Original': {}}	d7dde818d94f24f3913bb275caf67bb47f0df1f8	3D	(0.7422000169754028, 0.7422000169754028, 7.9999918937683105)	(512, 512, 26)	170.017	0	3384	2e438909b978c68ce86b4f3cc462c747a26d7c83	(0.7422000169754028, 0.7422000169754028, 7.9999918937683105)	(512, 512, 26)	(189, 172, 16, 89, 82, 7)	20846	1	(233.0388563753238, 212.48776743739805, 19.076945217307877)	(-22.520551471212457, -63.62757393605398, 53.78560362952828)	0.819225	0.803186	48.9324	60.9229	72.2094	66.3715	68.3671	77.1372	91360	49.9096	0.590438	16614.3	0.181855	91865.9	644
Patient # 20	1	56			0	0			0	0		1	v3.1.0	1.23.5	2.2.1	1.4.1	3.9.17	{'minimumROIDimensions': 2, 'minimumROISize': None, 'normalize': False, 'normalizeScale': 1, 'removeOutliers': None, 'resampledPixelSpacing': None, 'interpolator': 'sitkBSpline', 'preCrop': False, 'padDistance': 5, 'distances': [1], 'force2D': False, 'force2Ddimension': 0, 'resegmentRange': None, 'label': 1, 'additionalInfo': True}	{'Original': {}}	ff6089a46cdc7b879b132a9e5d56de3c0d2605ca	3D	(0.7422000169754028, 0.7422000169754028, 7.999983787536621)	(512, 512, 26)	70.7316	0	1668	8fbf22a9413e89350fe1cf806b6d19d61e4d9dcf	(0.7422000169754028, 0.7422000169754028, 7.999983787536621)	(512, 512, 26)	(170, 185, 16, 92, 63, 3)	1128	3	(212.76861702127658, 222.50886524822695, 17.552304964539008)	(-43.419127370131775, -38.62891033207271, -20.26484350701594)	0.24992	0.127976	11.0017	85.9664	38.6884	35.3667	80.4936	82.0684	4659.17	21.4847	0.429816	3138.64	0.673647	4970.96	320
Patient # 21	1	74	1	22	0	0	0	0	1	0	0	1	v3.1.0	1.23.5	2.2.1	1.4.1	3.9.17	{'minimumROIDimensions': 2, 'minimumROISize': None, 'normalize': False, 'normalizeScale': 1, 'removeOutliers': None, 'resampledPixelSpacing': None, 'interpolator': 'sitkBSpline', 'preCrop': False, 'padDistance': 5, 'distances': [1], 'force2D': False, 'force2Ddimension': 0, 'resegmentRange': None, 'label': 1, 'additionalInfo': True}	{'Original': {}}	cb52b310046f2637e7b22a5aec7379d47aa4a9a9	3D	(0.8202999830245972, 0.8202999830245972, 7.500003337860107)	(512, 512, 30)	74.7718	0	1539	0588ebfa3b25893a33f3427805963b96578302e5	(0.8202999830245972, 0.8202999830245972, 7.500003337860107)	(512, 512, 30)	(205, 195, 15, 24, 46, 2)	363	3	(218.92561983471074, 219.30853994490357, 15.15977961432507)	(-34.6873209397655, -69.59321280057765, 32.35029895377882)	0.377764	0.110691	5.30812	47.9545	20.4809	32.061	38.6587	41.4668	1696.95	18.1155	0.590576	1164.99	0.686518	1831.95	208
Patient # 22	1	66	0	14	0	1	1	0	1	0	0		v3.1.0	1.23.5	2.2.1	1.4.1	3.9.17	{'minimumROIDimensions': 2, 'minimumROISize': None, 'normalize': False, 'normalizeScale': 1, 'removeOutliers': None, 'resampledPixelSpacing': None, 'interpolator': 'sitkBSpline', 'preCrop': False, 'padDistance': 5, 'distances': [1], 'force2D': False, 'force2Ddimension': 0, 'resegmentRange': None, 'label': 1, 'additionalInfo': True}	{'Original': {}}	c1a4bbfb9352e811f4156142b850aa6c626762e5	3D	(0.7031000256538391, 0.7031000256538391, 6.999997615814209)	(512, 512, 28)	185.077	0	3604	0db382039f3d9ce50f06a177240185ff6c267ed3	(0.7031000256538391, 0.7031000256538391, 6.999997615814209)	(512, 512, 28)	(168, 225, 15, 65, 29, 3)	1111	2	(198.45094509450945, 239.95859585958596, 16.104410441044106)	(-57.713790231933785, 10.941442145945047, 18.69946565894503)	0.5343	0.316332	13.4716	42.5869	45.7851	26.0819	45.6582	47.7564	3644.43	22.7542	0.459539	2492.19	0.683837	3844.56	1115
Patient # 23	1	79			0	1	0	0	1	0	1	1	v3.1.0	1.23.5	2.2.1	1.4.1	3.9.17	{'minimumROIDimensions': 2, 'minimumROISize': None, 'normalize': False, 'normalizeScale': 1, 'removeOutliers': None, 'resampledPixelSpacing': None, 'interpolator': 'sitkBSpline', 'preCrop': False, 'padDistance': 5, 'distances': [1], 'force2D': False, 'force2Ddimension': 0, 'resegmentRange': None, 'label': 1, 'additionalInfo': True}	{'Original': {}}	141c9b3f3425e9e593fe855db755034eb6e2cb16	3D	(0.6640999913215637, 0.6640999913215637, 7.000008583068848)	(512, 512, 24)	69.5737	0	1417	96b5d77c9cfecd3db96b5e680a78943effd35af6	(0.6640999913215637, 0.6640999913215637, 7.000008583068848)	(512, 512, 24)	(182, 192, 12, 71, 43, 5)	1918	2	(227.13347236704902, 210.35453597497394, 13.871741397288842)	(-22.340655647987347, -26.556560466013565, -19.727692987921344)	0.547069	0.408482	21.0261	51.4737	51.0693	33.9839	46.7896	51.726	5774.23	28.1597	0.526398	2956.88	0.512081	5921.26	299
Patient # 24	1	44			1	1						1	v3.1.0	1.23.5	2.2.1	1.4.1	3.9.17	{'minimumROIDimensions': 2, 'minimumROISize': None, 'normalize': False, 'normalizeScale': 1, 'removeOutliers': None, 'resampledPixelSpacing': None, 'interpolator': 'sitkBSpline', 'preCrop': False, 'padDistance': 5, 'distances': [1], 'force2D': False, 'force2Ddimension': 0, 'resegmentRange': None, 'label': 1, 'additionalInfo': True}	{'Original': {}}	ff6cce7d869d0450348dbef4454ed19bf2c2d092	3D	(0.6640999913215637, 0.6640999913215637, 8.0)	(512, 512, 24)	95.025	0	1871	760b124d8dcf98cfc124deb716757110f96a046a	(0.6640999913215637, 0.6640999913215637, 8.0)	(512, 512, 24)	(90, 162, 10, 260, 113, 9)	43584	6	(275.58737151248164, 210.47253579295153, 15.42143906020558)	(6.325569686998165, -32.332185435379614, 37.22471530146886)	0.793243	0.608967	51.8565	85.1548	172.713	86.8694	92.6152	185.415	153256	67.5484	0.51566	26857.5	0.175246	153774	273
Patient # 25	1	57	0	8	0	1			1	0	0		v3.1.0	1.23.5	2.2.1	1.4.1	3.9.17	{'minimumROIDimensions': 2, 'minimumROISize': None, 'normalize': False, 'normalizeScale': 1, 'removeOutliers': None, 'resampledPixelSpacing': None, 'interpolator': 'sitkBSpline', 'preCrop': False, 'padDistance': 5, 'distances': [1], 'force2D': False, 'force2Ddimension': 0, 'resegmentRange': None, 'label': 1, 'additionalInfo': True}	{'Original': {}}	b7259155fa8ad47f17aa2e3fe70d51c4ff814a4a	3D	(0.7422000169754028, 0.7422000169754028, 6.4999895095825195)	(512, 512, 30)	500.3	0	9238	4644d9fed18bce06b6fbee94252dd20f298bc3b8	(0.7422000169754028, 0.7422000169754028, 6.4999895095825195)	(512, 512, 30)	(186, 188, 18, 61, 62, 6)	2325	4	(207.2051612903226, 225.94279569892473, 20.80989247311828)	(-42.40332003562679, -41.934250999522476, 81.32638440655123)	0.874919	0.486248	22.0828	45.4147	47.6983	43.1889	50.1301	56.2031	7962.34	39.7342	0.373777	5158.99	0.647924	8324.87	1934.4
Patient # 26	1	63	0	14	1	1			0	0	0	0	v3.1.0	1.23.5	2.2.1	1.4.1	3.9.17	{'minimumROIDimensions': 2, 'minimumROISize': None, 'normalize': False, 'normalizeScale': 1, 'removeOutliers': None, 'resampledPixelSpacing': None, 'interpolator': 'sitkBSpline', 'preCrop': False, 'padDistance': 5, 'distances': [1], 'force2D': False, 'force2Ddimension': 0, 'resegmentRange': None, 'label': 1, 'additionalInfo': True}	{'Original': {}}	6c2be916679dbe73cc6370868fee1b7ec7311915	3D	(0.7422000169754028, 0.7422000169754028, 7.0)	(512, 512, 30)	68.0531	0	1718	079bc943d863fec5fe29315d173efc99afd86cf6	(0.7422000169754028, 0.7422000169754028, 7.0)	(512, 512, 30)	(133, 204, 18, 84, 101, 8)	27448	1	(174.65789857184495, 257.3611192072282, 21.987285048090936)	(-52.92690337231505, -12.7615668520709, 53.62599167452717)	0.754288	0.602108	45.2758	75.1955	70.8777	80.4684	75.8389	82.0077	105786	56.7191	0.490997	22030.5	0.208255	105840	195
Patient # 27	0	40	1	8	1	0			1	0	1	1	v3.1.0	1.23.5	2.2.1	1.4.1	3.9.17	{'minimumROIDimensions': 2, 'minimumROISize': None, 'normalize': False, 'normalizeScale': 1, 'removeOutliers': None, 'resampledPixelSpacing': None, 'interpolator': 'sitkBSpline', 'preCrop': False, 'padDistance': 5, 'distances': [1], 'force2D': False, 'force2Ddimension': 0, 'resegmentRange': None, 'label': 1, 'additionalInfo': True}	{'Original': {}}	4fba6a2c90276b0772044c4c95994af613397460	3D	(0.7422000169754028, 0.7422000169754028, 7.4999895095825195)	(512, 512, 30)	538.031	0	14246	54b9cd8f26f95733187a5318634ac00ed1b7ea37	(0.7422000169754028, 0.7422000169754028, 7.4999895095825195)	(512, 512, 30)	(236, 205, 13, 26, 46, 2)	469	2	(246.78038379530918, 224.1449893390192, 13.460554371002132)	(3.8444107793795865, -24.518582910362852, 51.26631821142331)	0.384803	0.25493	10.4267	40.9003	17.4449	33.507	35.4784	35.5646	1824.21	15.7385	0.57617	1253.09	0.686924	1937.65	2061.8
Patient # 28	1	66	1	21	0	1			1	0	1	0	v3.1.0	1.23.5	2.2.1	1.4.1	3.9.17	{'minimumROIDimensions': 2, 'minimumROISize': None, 'normalize': False, 'normalizeScale': 1, 'removeOutliers': None, 'resampledPixelSpacing': None, 'interpolator': 'sitkBSpline', 'preCrop': False, 'padDistance': 5, 'distances': [1], 'force2D': False, 'force2Ddimension': 0, 'resegmentRange': None, 'label': 1, 'additionalInfo': True}	{'Original': {}}	a2f869a637e6d46d7c1be8125af898b954b131dc	3D	(0.7422000169754028, 0.7422000169754028, 6.5000104904174805)	(512, 512, 30)	466.131	0	10036	4c79544fecd761d1c8d5be5bc23c4795d53982e1	(0.7422000169754028, 0.7422000169754028, 6.5000104904174805)	(512, 512, 30)	(195, 135, 16, 146, 134, 5)	8591	5	(288.51856594110114, 195.0871842626004, 18.43126527761611)	(-2.67750972349117, -64.83528633134881, 13.36541411613311)	0.613295	0.282108	26.7017	94.6505	86.1057	65.3136	104.125	131.901	30131.4	58.0487	0.32469	14422.1	0.478639	30760.9	1488
Patient # 29	0	56			0	0	0	0	1	0	0	1	v3.1.0	1.23.5	2.2.1	1.4.1	3.9.17	{'minimumROIDimensions': 2, 'minimumROISize': None, 'normalize': False, 'normalizeScale': 1, 'removeOutliers': None, 'resampledPixelSpacing': None, 'interpolator': 'sitkBSpline', 'preCrop': False, 'padDistance': 5, 'distances': [1], 'force2D': False, 'force2Ddimension': 0, 'resegmentRange': None, 'label': 1, 'additionalInfo': True}	{'Original': {}}	406ce9b73f98bee3538660a033625ab0e6ee2ae2	3D	(0.7422000169754028, 0.7422000169754028, 7.0000104904174805)	(512, 512, 30)	73.6221	0	1644	05fac7d1b635706e0ab43e5c32b54de6e8331144	(0.7422000169754028, 0.7422000169754028, 7.0000104904174805)	(512, 512, 30)	(209, 204, 22, 80, 68, 5)	12718	1	(250.4584054096556, 237.70860198144362, 23.863028778109765)	(-11.933772380274405, -25.006677311477944, 76.11415228039087)	0.717301	0.488836	29.2214	59.7775	62.6436	51.6606	61.3876	65.397	48830.1	42.8784	0.644977	10016.9	0.205137	49041	264
Patient # 30	0	59	1	28	0	1			0	0	1	1	v3.1.0	1.23.5	2.2.1	1.4.1	3.9.17	{'minimumROIDimensions': 2, 'minimumROISize': None, 'normalize': False, 'normalizeScale': 1, 'removeOutliers': None, 'resampledPixelSpacing': None, 'interpolator': 'sitkBSpline', 'preCrop': False, 'padDistance': 5, 'distances': [1], 'force2D': False, 'force2Ddimension': 0, 'resegmentRange': None, 'label': 1, 'additionalInfo': True}	{'Original': {}}	9405ea6adc9ddd1252e0d4324f640a9d4670613e	3D	(0.7422000169754028, 0.7422000169754028, 6.4999895095825195)	(512, 512, 30)	539.561	0	12792	562f42ddb4a69cf53d3f19d2f95a3f42a5313372	(0.7422000169754028, 0.7422000169754028, 6.4999895095825195)	(512, 512, 30)	(187, 186, 1, 57, 71, 7)	4909	2	(213.18944795273987, 220.10898349969443, 5.163984518231819)	(-28.586782373195035, -46.26410651282251, -40.996853168104444)	0.690181	0.446557	27.1446	60.7865	61.1277	58.169	54.3633	63.2361	17315.9	41.9536	0.445456	7266.23	0.419628	17577.1	1387
Patient # 31	1	63	1	21	0	0	0	0	1	0	0	1	v3.1.0	1.23.5	2.2.1	1.4.1	3.9.17	{'minimumROIDimensions': 2, 'minimumROISize': None, 'normalize': False, 'normalizeScale': 1, 'removeOutliers': None, 'resampledPixelSpacing': None, 'interpolator': 'sitkBSpline', 'preCrop': False, 'padDistance': 5, 'distances': [1], 'force2D': False, 'force2Ddimension': 0, 'resegmentRange': None, 'label': 1, 'additionalInfo': True}	{'Original': {}}	9c12db373d4ef3e536921eb91b3da8ceb1250591	3D	(0.7422000169754028, 0.7422000169754028, 6.500009536743164)	(512, 512, 33)	580.315	0	7984	f97570b74eae8617c7b2a0c053ef0a45b5456d96	(0.7422000169754028, 0.7422000169754028, 6.500009536743164)	(512, 512, 33)	(207, 200, 10, 55, 52, 4)	3030	1	(229.76468646864686, 229.8782178217822, 11.519141914191419)	(-22.84764360535658, -39.0133806331323, -54.438471242696934)	0.596977	0.534478	22.1153	41.3774	34.7186	33.7532	51.1257	52.7526	10696.4	24.7014	0.559553	4195.68	0.39225	10849.2	1120.9
Patient # 32	0	55	1	13	1	0	0	0	1	0	0	1	v3.1.0	1.23.5	2.2.1	1.4.1	3.9.17	{'minimumROIDimensions': 2, 'minimumROISize': None, 'normalize': False, 'normalizeScale': 1, 'removeOutliers': None, 'resampledPixelSpacing': None, 'interpolator': 'sitkBSpline', 'preCrop': False, 'padDistance': 5, 'distances': [1], 'force2D': False, 'force2Ddimension': 0, 'resegmentRange': None, 'label': 1, 'additionalInfo': True}	{'Original': {}}	44a743b894e92f89065d41dfc22136e4e4f18868	3D	(0.7422000169754028, 0.7422000169754028, 6.4999895095825195)	(512, 512, 30)	635.768	0	10771	458a0f5b0c7f04470d41dfdf14eda7798febd94d	(0.7422000169754028, 0.7422000169754028, 6.4999895095825195)	(512, 512, 30)	(63, 230, 8, 90, 88, 7)	18315	1	(102.8021294021294, 271.2859404859405, 10.231613431613432)	(-112.39125207532732, -8.280568168881217, 87.56767969998447)	0.885739	0.694004	43.8603	63.199	73.05	70.4196	70.5676	73.6468	65096.5	55.9778	0.428251	18273.6	0.280715	65578.5	1099
Patient # 33	1	55			0	1			1	0	1		v3.1.0	1.23.5	2.2.1	1.4.1	3.9.17	{'minimumROIDimensions': 2, 'minimumROISize': None, 'normalize': False, 'normalizeScale': 1, 'removeOutliers': None, 'resampledPixelSpacing': None, 'interpolator': 'sitkBSpline', 'preCrop': False, 'padDistance': 5, 'distances': [1], 'force2D': False, 'force2Ddimension': 0, 'resegmentRange': None, 'label': 1, 'additionalInfo': True}	{'Original': {}}	a6c01521ab280adfd68a6e0d44902ff12d4b2bc7	3D	(0.7422000169754028, 0.7422000169754028, 6.9999895095825195)	(512, 512, 30)	79.6005	0	1902	8e86623a02a2547ea05057d1a94bbae6560f230b	(0.7422000169754028, 0.7422000169754028, 6.9999895095825195)	(512, 512, 30)	(197, 219, 14, 67, 49, 4)	2365	2	(231.35010570824525, 248.50359408033827, 15.444820295983087)	(-17.919953597524454, -25.189626057858703, -31.996420561082772)	0.696218	0.46047	19.5086	42.3667	53.2968	38.2777	41.09	53.9185	8883.63	29.4965	0.482897	4295.59	0.48354	9119.49	305
Patient # 34	1	57			0	1			1	0	0		v3.1.0	1.23.5	2.2.1	1.4.1	3.9.17	{'minimumROIDimensions': 2, 'minimumROISize': None, 'normalize': False, 'normalizeScale': 1, 'removeOutliers': None, 'resampledPixelSpacing': None, 'interpolator': 'sitkBSpline', 'preCrop': False, 'padDistance': 5, 'distances': [1], 'force2D': False, 'force2Ddimension': 0, 'resegmentRange': None, 'label': 1, 'additionalInfo': True}	{'Original': {}}	db1d8179cb73c6440aabda2b88ab1de115fb0b3a	3D	(0.8202999830245972, 0.8202999830245972, 6.5)	(512, 512, 36)	139.743	0	2504	96d3d385a43453c8b2c8d3c7c4c6bcd5f7d2a447	(0.8202999830245972, 0.8202999830245972, 6.5)	(512, 512, 36)	(118, 243, 17, 105, 117, 10)	23496	3	(172.01570480081716, 301.049114742935, 21.91283622744297)	(-69.51263147798025, 34.801490085269876, 38.396638908555076)	0.764031	0.663444	53.9663	81.3427	87.6397	86.0518	101.034	104.378	102022	62.1483	0.36015	29317.7	0.287366	102767	652
Patient # 35	0	43			0	0						1	v3.1.0	1.23.5	2.2.1	1.4.1	3.9.17	{'minimumROIDimensions': 2, 'minimumROISize': None, 'normalize': False, 'normalizeScale': 1, 'removeOutliers': None, 'resampledPixelSpacing': None, 'interpolator': 'sitkBSpline', 'preCrop': False, 'padDistance': 5, 'distances': [1], 'force2D': False, 'force2Ddimension': 0, 'resegmentRange': None, 'label': 1, 'additionalInfo': True}	{'Original': {}}	881ae26c641390bc9a2c53e35c6ef6c1b884098f	3D	(0.8928571343421936, 0.8928571343421936, 6.0)	(448, 448, 36)	142.757	0	3876.99	e317ff1b51c0229f5d33283c7624669131db8326	(0.8928571343421936, 0.8928571343421936, 6.0)	(448, 448, 36)	(95, 194, 26, 19, 18, 3)	655	1	(104.70839694656489, 202.72824427480916, 26.946564885496183)	(-89.31737122854582, 9.766827619001134, 102.43444212052418)	0.81482	0.718545	14.1427	19.6824	22.98	23.5455	17.5419	24.0148	3062.82	16.0376	0.801677	1272.23	0.415379	3132.97	1058.66
Patient # 36	1	69	1	17	0	1			1	0	1	1	v3.1.0	1.23.5	2.2.1	1.4.1	3.9.17	{'minimumROIDimensions': 2, 'minimumROISize': None, 'normalize': False, 'normalizeScale': 1, 'removeOutliers': None, 'resampledPixelSpacing': None, 'interpolator': 'sitkBSpline', 'preCrop': False, 'padDistance': 5, 'distances': [1], 'force2D': False, 'force2Ddimension': 0, 'resegmentRange': None, 'label': 1, 'additionalInfo': True}	{'Original': {}}	d1fd902af8128a88904cfd51d14a46749bb95032	3D	(0.7813000082969666, 0.7813000082969666, 7.0)	(512, 512, 24)	72.9157	0	1819	233f2f620627212dd5ec222613487ec0234d09b9	(0.7813000082969666, 0.7813000082969666, 7.0)	(512, 512, 24)	(161, 147, 9, 114, 61, 4)	10047	1	(213.48502040410074, 169.48840449885537, 10.653428884244052)	(-31.642155327037074, -82.50470303185153, -1.316699104236946)	0.539258	0.396389	30.7372	77.5431	90.7501	50.6361	82.8694	90.9147	42338.7	41.8158	0.431161	13625	0.321809	42930.9	247
Patient # 37	1	50			0	1						0	v3.1.0	1.23.5	2.2.1	1.4.1	3.9.17	{'minimumROIDimensions': 2, 'minimumROISize': None, 'normalize': False, 'normalizeScale': 1, 'removeOutliers': None, 'resampledPixelSpacing': None, 'interpolator': 'sitkBSpline', 'preCrop': False, 'padDistance': 5, 'distances': [1], 'force2D': False, 'force2Ddimension': 0, 'resegmentRange': None, 'label': 1, 'additionalInfo': True}	{'Original': {}}	08704b47b34e813fa0e90facd99d6c61c7095a6d	3D	(0.7422000169754028, 0.7422000169754028, 8.0)	(512, 512, 24)	107.278	0	3133	c3f8379cad1927dec619483112d429a011270f69	(0.7422000169754028, 0.7422000169754028, 8.0)	(512, 512, 24)	(105, 223, 5, 127, 126, 10)	70750	1	(159.77625441696114, 287.709667844523, 9.635250883392226)	(-86.2620684616136, 3.909122555458083, 0.3010088371573403)	0.828721	0.727248	66.8579	91.9328	96.2818	105.499	97.2084	112.373	311297	76.1866	0.624995	35540.6	0.114169	311787	414
Patient # 38	0	55			0	0	0	0	0	0	0	1	v3.1.0	1.23.5	2.2.1	1.4.1	3.9.17	{'minimumROIDimensions': 2, 'minimumROISize': None, 'normalize': False, 'normalizeScale': 1, 'removeOutliers': None, 'resampledPixelSpacing': None, 'interpolator': 'sitkBSpline', 'preCrop': False, 'padDistance': 5, 'distances': [1], 'force2D': False, 'force2Ddimension': 0, 'resegmentRange': None, 'label': 1, 'additionalInfo': True}	{'Original': {}}	b07805cea8f36af11eafb9c2aaac833d6504477d	3D	(0.7422000169754028, 0.7422000169754028, 7.9999871253967285)	(512, 512, 24)	83.8077	0	1367	f26382454c05f87c4360d4fa53b66fad932141ac	(0.7422000169754028, 0.7422000169754028, 7.9999871253967285)	(512, 512, 24)	(99, 256, 7, 65, 48, 7)	8120	2	(123.24679802955664, 281.1613300492611, 9.951231527093595)	(-99.3252203819787, -0.9510538673459621, 14.536024147418914)	0.591486	0.507971	28.6756	56.4513	60.2641	62.7011	49.148	64.5965	35582.2	33.3902	0.680732	7685.35	0.215988	35783.9	390
Patient # 39	0	69	1	30	0	0	0	0	0	0	0	1	v3.1.0	1.23.5	2.2.1	1.4.1	3.9.17	{'minimumROIDimensions': 2, 'minimumROISize': None, 'normalize': False, 'normalizeScale': 1, 'removeOutliers': None, 'resampledPixelSpacing': None, 'interpolator': 'sitkBSpline', 'preCrop': False, 'padDistance': 5, 'distances': [1], 'force2D': False, 'force2Ddimension': 0, 'resegmentRange': None, 'label': 1, 'additionalInfo': True}	{'Original': {}}	64b7df67cf6fed8fe3edcfdcd2364a5243953912	3D	(0.7422000169754028, 0.7422000169754028, 6.499992370605469)	(512, 512, 28)	140.294	0	2823	04c5bed49545f95ad83fb2735c1e88a6738e46f1	(0.7422000169754028, 0.7422000169754028, 6.499992370605469)	(512, 512, 28)	(126, 170, 15, 70, 56, 4)	6809	1	(164.19723894845058, 201.09296519312673, 16.5182846232927)	(-80.88680426788008, -61.81479208272256, -9.506275973107819)	0.671557	0.557233	27.351	49.0836	57.4338	43.5069	51.1849	57.821	24190.6	32.9624	0.605807	6677	0.276016	24380.2	445
Patient # 40	0	63			0	1	1	0	1	0	1	0	v3.1.0	1.23.5	2.2.1	1.4.1	3.9.17	{'minimumROIDimensions': 2, 'minimumROISize': None, 'normalize': False, 'normalizeScale': 1, 'removeOutliers': None, 'resampledPixelSpacing': None, 'interpolator': 'sitkBSpline', 'preCrop': False, 'padDistance': 5, 'distances': [1], 'force2D': False, 'force2Ddimension': 0, 'resegmentRange': None, 'label': 1, 'additionalInfo': True}	{'Original': {}}	fcfd394c8b0dba6794d43c19955cf5879f7f1397	3D	(0.7422000169754028, 0.7422000169754028, 6.999980926513672)	(512, 512, 27)	55.1556	0	1066	6766798098ca9faf50c9a6b9a751c97dff96bad7	(0.7422000169754028, 0.7422000169754028, 6.999980926513672)	(512, 512, 27)	(106, 183, 13, 41, 43, 5)	3139	1	(126.93309971328449, 204.92768397578845, 14.800892003822874)	(-96.58924720973944, -52.84866861994763, 30.166462820781646)	0.796923	0.460652	16.8223	36.5184	37.734	38.941	36.9762	45.3701	11988.7	29.1024	0.703269	3602	0.30045	12104	245
Patient # 41	0	74			1	0						1	v3.1.0	1.23.5	2.2.1	1.4.1	3.9.17	{'minimumROIDimensions': 2, 'minimumROISize': None, 'normalize': False, 'normalizeScale': 1, 'removeOutliers': None, 'resampledPixelSpacing': None, 'interpolator': 'sitkBSpline', 'preCrop': False, 'padDistance': 5, 'distances': [1], 'force2D': False, 'force2Ddimension': 0, 'resegmentRange': None, 'label': 1, 'additionalInfo': True}	{'Original': {}}	0e9cb4f36f877c5d304e754162d139b4180b5ba2	3D	(0.7422000169754028, 0.7422000169754028, 7.999983787536621)	(512, 512, 26)	75.2331	0	1683	a4b6ee8782203784484a0f7b769c61893602531d	(0.7422000169754028, 0.7422000169754028, 7.999983787536621)	(512, 512, 26)	(92, 248, 9, 39, 52, 4)	4031	1	(109.4844951624907, 271.8970478789382, 10.078144381046886)	(-94.32060766291067, 0.36798781400517555, -36.74100565762474)	0.763828	0.675769	25.1619	37.2345	38.1559	42.9556	40.3937	44.8195	17607.9	28.4407	0.711253	4601.84	0.261351	17764.1	371
Patient # 42	0	56	1	16	0	0	1	0	1	0	0	1	v3.1.0	1.23.5	2.2.1	1.4.1	3.9.17	{'minimumROIDimensions': 2, 'minimumROISize': None, 'normalize': False, 'normalizeScale': 1, 'removeOutliers': None, 'resampledPixelSpacing': None, 'interpolator': 'sitkBSpline', 'preCrop': False, 'padDistance': 5, 'distances': [1], 'force2D': False, 'force2Ddimension': 0, 'resegmentRange': None, 'label': 1, 'additionalInfo': True}	{'Original': {}}	a1180ccb96b2c728510c967694c49abd1f49c5c3	3D	(0.7422000169754028, 0.7422000169754028, 6.999996185302734)	(512, 512, 28)	86.073	0	1569	af376d3f724561d83c16d0e676dfe49844a3f4df	(0.7422000169754028, 0.7422000169754028, 6.999996185302734)	(512, 512, 28)	(176, 217, 7, 43, 69, 4)	2660	1	(194.45751879699247, 254.05902255639097, 8.85375939849624)	(-48.81463271760404, -17.554393540423632, -4.426618680738862)	0.564357	0.326568	16.7793	51.3809	33.984	52.3754	50.4914	54.5937	10030	28.9972	0.429047	5242.19	0.522651	10257	374
Patient # 43	1	66	1	6	1	1			1	0	1	0	v3.1.0	1.23.5	2.2.1	1.4.1	3.9.17	{'minimumROIDimensions': 2, 'minimumROISize': None, 'normalize': False, 'normalizeScale': 1, 'removeOutliers': None, 'resampledPixelSpacing': None, 'interpolator': 'sitkBSpline', 'preCrop': False, 'padDistance': 5, 'distances': [1], 'force2D': False, 'force2Ddimension': 0, 'resegmentRange': None, 'label': 1, 'additionalInfo': True}	{'Original': {}}	1ca9cacd4af73b62713363ef34bd29ac6f213371	3D	(0.7422000169754028, 0.7422000169754028, 6.5)	(512, 512, 32)	151.422	0	3038	8ccae4b536d6eba304efcee44979db52b6b91e1f	(0.7422000169754028, 0.7422000169754028, 6.5)	(512, 512, 32)	(80, 135, 12, 180, 206, 7)	18031	4	(122.49237424435694, 273.3035328046143, 15.06566468859187)	(-60.85446830335589, 33.2169804370223, 40.139619548112776)	0.73338	0.438338	45.2943	103.332	124.467	146.358	152.558	153.436	63632.4	75.7816	0.33958	22698.4	0.356711	64561.7	830
Patient # 44	1	57	1	27	0	0	0	0	1	0	0	1	v3.1.0	1.23.5	2.2.1	1.4.1	3.9.17	{'minimumROIDimensions': 2, 'minimumROISize': None, 'normalize': False, 'normalizeScale': 1, 'removeOutliers': None, 'resampledPixelSpacing': None, 'interpolator': 'sitkBSpline', 'preCrop': False, 'padDistance': 5, 'distances': [1], 'force2D': False, 'force2Ddimension': 0, 'resegmentRange': None, 'label': 1, 'additionalInfo': True}	{'Original': {}}	08bca8962c39922e9dc3a3d6e8c2d77c641195d2	3D	(0.7422000169754028, 0.7422000169754028, 6.499993324279785)	(512, 512, 30)	515.772	0	10792	01fce1ede70fdb820bea2f33cf4cd3f778c337e3	(0.7422000169754028, 0.7422000169754028, 6.499993324279785)	(512, 512, 30)	(129, 174, 10, 89, 62, 5)	3293	4	(167.78985727300335, 208.3574248405709, 11.822957789249925)	(-57.59536288641087, -54.98611354911142, -28.650853296633798)	0.444623	0.321002	26.225	81.6973	60.0577	41.9214	71.6982	72.8672	11271.4	36.3245	0.345054	7045.56	0.625083	11790.9	1577
Patient # 45	1	50			0	1						1	v3.1.0	1.23.5	2.2.1	1.4.1	3.9.17	{'minimumROIDimensions': 2, 'minimumROISize': None, 'normalize': False, 'normalizeScale': 1, 'removeOutliers': None, 'resampledPixelSpacing': None, 'interpolator': 'sitkBSpline', 'preCrop': False, 'padDistance': 5, 'distances': [1], 'force2D': False, 'force2Ddimension': 0, 'resegmentRange': None, 'label': 1, 'additionalInfo': True}	{'Original': {}}	07cb904735eb771e918ecf389ae9a696c7058fd9	3D	(0.7421879768371582, 0.7421879768371582, 7.0)	(512, 512, 30)	428.508	0	10663	9971d57d3e8001e7b25e75412b7450f41d32a95e	(0.7421879768371582, 0.7421879768371582, 7.0)	(512, 512, 30)	(167, 173, 15, 58, 64, 4)	1079	2	(190.00556070435587, 203.60426320667284, 16.477293790546803)	(-47.792153772985216, -56.055363082797356, 65.52305574037058)	0.280413	0.161568	12.6991	78.5995	36.214	33.4033	46.5216	66.264	3948.92	22.0403	0.462409	2612.82	0.661655	4160.52	1451.8
Patient # 46	0	58			0	1	1	0	1	0	0	1	v3.1.0	1.23.5	2.2.1	1.4.1	3.9.17	{'minimumROIDimensions': 2, 'minimumROISize': None, 'normalize': False, 'normalizeScale': 1, 'removeOutliers': None, 'resampledPixelSpacing': None, 'interpolator': 'sitkBSpline', 'preCrop': False, 'padDistance': 5, 'distances': [1], 'force2D': False, 'force2Ddimension': 0, 'resegmentRange': None, 'label': 1, 'additionalInfo': True}	{'Original': {}}	5abb3c2365920d0b09ebc281acb303a5cbb93eb6	3D	(0.7422000169754028, 0.7422000169754028, 6.5)	(512, 512, 34)	126.657	0	2525	c67e622f12ff9949ff4b452c317a6e600a82b33d	(0.7422000169754028, 0.7422000169754028, 6.5)	(512, 512, 34)	(168, 177, 21, 126, 38, 3)	419	4	(226.3436754176611, 193.56324582338902, 22.369928400954652)	(-30.183638841838416, -25.966261914066592, 42.445138243900544)	0.109879	0.0552021	7.65023	138.586	45.2742	11.0261	86.0568	97.7319	1348.69	15.2277	0.465729	1267.53	0.939824	1500.27	601.8
Patient # 47	1	55	1	8	1	1			1	0	0	1	v3.1.0	1.23.5	2.2.1	1.4.1	3.9.17	{'minimumROIDimensions': 2, 'minimumROISize': None, 'normalize': False, 'normalizeScale': 1, 'removeOutliers': None, 'resampledPixelSpacing': None, 'interpolator': 'sitkBSpline', 'preCrop': False, 'padDistance': 5, 'distances': [1], 'force2D': False, 'force2Ddimension': 0, 'resegmentRange': None, 'label': 1, 'additionalInfo': True}	{'Original': {}}	c82034cdecc2b3645f49018e99dbdb1ee22819a5	3D	(0.7422000169754028, 0.7422000169754028, 7.000007629394531)	(512, 512, 28)	53.8819	0	1171	cd65ad5a9d6f873e14a4f020e0badf0f7601b2ca	(0.7422000169754028, 0.7422000169754028, 7.000007629394531)	(512, 512, 28)	(107, 183, 17, 60, 67, 4)	8290	1	(136.4556091676719, 215.95922798552473, 18.49264173703257)	(-93.03364919803685, -41.14906306045333, 23.24063306378227)	0.689031	0.555667	28.2485	50.837	48.2843	48.8908	56.8159	56.8159	31775.3	35.0283	0.671468	7225.24	0.227385	31966.5	346.9
Patient # 48	1	65	1	24	0	1	1	1	1	0	0	1	v3.1.0	1.23.5	2.2.1	1.4.1	3.9.17	{'minimumROIDimensions': 2, 'minimumROISize': None, 'normalize': False, 'normalizeScale': 1, 'removeOutliers': None, 'resampledPixelSpacing': None, 'interpolator': 'sitkBSpline', 'preCrop': False, 'padDistance': 5, 'distances': [1], 'force2D': False, 'force2Ddimension': 0, 'resegmentRange': None, 'label': 1, 'additionalInfo': True}	{'Original': {}}	b6b21b2bf8c76c7e5038e872944c2ec6beebc066	3D	(0.7422000169754028, 0.7422000169754028, 6.5)	(512, 512, 30)	148.817	0	2966	a3718e406b9f7db627970b2afc44ad2bd2f9e5c5	(0.7422000169754028, 0.7422000169754028, 6.5)	(512, 512, 30)	(219, 154, 16, 36, 23, 2)	426	1	(239.14084507042253, 164.57511737089203, 16.525821596244132)	(-9.51338387375148, -47.48125134359502, 28.63064707724702)	0.425158	0.260538	7.69507	29.5353	22.0521	15.7583	29.873	29.9815	1448.2	12.5572	0.602192	1027.94	0.709806	1525.33	746
Patient # 49	1	62	1	26	1	0	0	3	1	0	0	1	v3.1.0	1.23.5	2.2.1	1.4.1	3.9.17	{'minimumROIDimensions': 2, 'minimumROISize': None, 'normalize': False, 'normalizeScale': 1, 'removeOutliers': None, 'resampledPixelSpacing': None, 'interpolator': 'sitkBSpline', 'preCrop': False, 'padDistance': 5, 'distances': [1], 'force2D': False, 'force2Ddimension': 0, 'resegmentRange': None, 'label': 1, 'additionalInfo': True}	{'Original': {}}	9bceb21aa559628a51c4bc1a7a864f7a17968180	3D	(0.7422000169754028, 0.7422000169754028, 6.4999895095825195)	(512, 512, 30)	481.293	0	7045	47315a8ba62fef0b15bd5bc83263687f30640d58	(0.7422000169754028, 0.7422000169754028, 6.4999895095825195)	(512, 512, 30)	(174, 204, 19, 52, 61, 6)	5733	1	(198.7118437118437, 236.84336298622014, 21.709227280655853)	(-36.520064026590376, -33.84384977385028, 81.54705122114788)	0.778479	0.685311	30.2276	44.1078	50.8671	50.4557	43.8464	52.5922	20336.3	34.337	0.44306	8132.1	0.399882	20527.5	1125
Patient # 50	1	63	0	13	1	0	0	0	1	0	0	1	v3.1.0	1.23.5	2.2.1	1.4.1	3.9.17	{'minimumROIDimensions': 2, 'minimumROISize': None, 'normalize': False, 'normalizeScale': 1, 'removeOutliers': None, 'resampledPixelSpacing': None, 'interpolator': 'sitkBSpline', 'preCrop': False, 'padDistance': 5, 'distances': [1], 'force2D': False, 'force2Ddimension': 0, 'resegmentRange': None, 'label': 1, 'additionalInfo': True}	{'Original': {}}	dfc12e416c837c3991b8a504221614075e9d4b26	3D	(0.7422000169754028, 0.7422000169754028, 6.5)	(512, 512, 30)	138.285	0	2528	62654f286be14833fcad5911bee1e4bbf58db743	(0.7422000169754028, 0.7422000169754028, 6.5)	(512, 512, 30)	(185, 183, 18, 54, 79, 2)	368	2	(209.3913043478261, 225.90217391304347, 18.597826086956523)	(-37.609286349752665, -1.96430893695873, 111.71007305642834)	0.22558	0.0116346	1.19366	102.596	19.6606	55.7184	62.0259	63.3736	1204.27	23.1435	0.542469	1009.08	0.837917	1317.66	404
Patient # 51	0	46	1	13	1	1			1	0	1	1	v3.1.0	1.23.5	2.2.1	1.4.1	3.9.17	{'minimumROIDimensions': 2, 'minimumROISize': None, 'normalize': False, 'normalizeScale': 1, 'removeOutliers': None, 'resampledPixelSpacing': None, 'interpolator': 'sitkBSpline', 'preCrop': False, 'padDistance': 5, 'distances': [1], 'force2D': False, 'force2Ddimension': 0, 'resegmentRange': None, 'label': 1, 'additionalInfo': True}	{'Original': {}}	813a693a3ad016ec558beff76b7936c347e75b3d	3D	(0.7422000169754028, 0.7422000169754028, 7.0)	(512, 512, 32)	66.2256	0	1379	7f880306d774dbfc1f4e4a06a3cc85a45ebe2895	(0.7422000169754028, 0.7422000169754028, 7.0)	(512, 512, 32)	(191, 185, 12, 107, 62, 4)	5547	3	(237.17721290787813, 222.46277266991166, 13.664323057508563)	(-31.156063914922242, -17.59012219760575, 32.808262348604856)	0.509388	0.404584	29.1363	72.0156	78.632	47.2308	80.2984	80.2984	20912.7	36.6838	0.386304	9502.28	0.454379	21389.4	227
Patient # 52	0	59			0	0			0	0		1	v3.1.0	1.23.5	2.2.1	1.4.1	3.9.17	{'minimumROIDimensions': 2, 'minimumROISize': None, 'normalize': False, 'normalizeScale': 1, 'removeOutliers': None, 'resampledPixelSpacing': None, 'interpolator': 'sitkBSpline', 'preCrop': False, 'padDistance': 5, 'distances': [1], 'force2D': False, 'force2Ddimension': 0, 'resegmentRange': None, 'label': 1, 'additionalInfo': True}	{'Original': {}}	0ae61d302f985ba8fcc005d7541a99d2f057f2c3	3D	(0.7422000169754028, 0.7422000169754028, 7.999995708465576)	(512, 512, 24)	75.0882	0	1744	f298f3837e5f2ffb60424fef1eddb385a9afafb2	(0.7422000169754028, 0.7422000169754028, 7.999995708465576)	(512, 512, 24)	(108, 295, 13, 59, 53, 7)	6744	1	(133.52935943060498, 322.9291221826809, 15.487099644128113)	(-85.83951448810906, 45.26900338380645, 47.310831336576314)	0.695602	0.422924	23.8549	56.4046	59.2316	65.2034	46.8586	65.6539	29521.9	39.2351	0.573811	8050.28	0.272688	29720	350
Patient # 53	0	56	0	9	0	1	0	0	1	0	1	1	v3.1.0	1.23.5	2.2.1	1.4.1	3.9.17	{'minimumROIDimensions': 2, 'minimumROISize': None, 'normalize': False, 'normalizeScale': 1, 'removeOutliers': None, 'resampledPixelSpacing': None, 'interpolator': 'sitkBSpline', 'preCrop': False, 'padDistance': 5, 'distances': [1], 'force2D': False, 'force2Ddimension': 0, 'resegmentRange': None, 'label': 1, 'additionalInfo': True}	{'Original': {}}	5d2fb8c661dd6a21c782eac844580fe11298c2ff	3D	(0.7422000169754028, 0.7422000169754028, 7.0)	(512, 512, 24)	53.6146	0	1178	10c61efa7e693272cd24a54eb91d2019a5f6a128	(0.7422000169754028, 0.7422000169754028, 7.0)	(512, 512, 24)	(169, 283, 19, 28, 25, 2)	445	1	(183.06067415730337, 294.438202247191, 19.696629213483146)	(-53.76037051436606, 31.14704419923629, 73.72960731420625)	0.543194	0.31234	7.74743	24.8045	23.2441	19.8711	21.1234	25.3416	1633.83	13.4736	0.653661	1026.29	0.628148	1715.93	242
Patient # 54	0	68			0	1	0	0	1	0	0	0	v3.1.0	1.23.5	2.2.1	1.4.1	3.9.17	{'minimumROIDimensions': 2, 'minimumROISize': None, 'normalize': False, 'normalizeScale': 1, 'removeOutliers': None, 'resampledPixelSpacing': None, 'interpolator': 'sitkBSpline', 'preCrop': False, 'padDistance': 5, 'distances': [1], 'force2D': False, 'force2Ddimension': 0, 'resegmentRange': None, 'label': 1, 'additionalInfo': True}	{'Original': {}}	c2b26c31a41d468c66e9c82ace51edacd41371f2	3D	(0.7031000256538391, 0.7031000256538391, 6.500006675720215)	(512, 512, 30)	614.381	0	10111	8f7227114c95dfb40e5b19e519294f3a926882ae	(0.7031000256538391, 0.7031000256538391, 6.500006675720215)	(512, 512, 30)	(188, 223, 9, 76, 52, 5)	3968	1	(220.43094758064515, 250.95287298387098, 10.95085685483871)	(-19.037990096265503, -23.203023562252866, -2.444555702949728)	0.650831	0.451759	22.9602	50.8241	52.7325	37.6382	53.7308	55.7811	12542.5	33.0779	0.436707	5977.91	0.476613	12750.3	1582
Patient # 55	1	69	0	7	0	1			1	0	0	0	v3.1.0	1.23.5	2.2.1	1.4.1	3.9.17	{'minimumROIDimensions': 2, 'minimumROISize': None, 'normalize': False, 'normalizeScale': 1, 'removeOutliers': None, 'resampledPixelSpacing': None, 'interpolator': 'sitkBSpline', 'preCrop': False, 'padDistance': 5, 'distances': [1], 'force2D': False, 'force2Ddimension': 0, 'resegmentRange': None, 'label': 1, 'additionalInfo': True}	{'Original': {}}	dd354e53d7d9387dd3323e279f87b0066bad0bda	3D	(0.7422000169754028, 0.7422000169754028, 6.499993801116943)	(512, 512, 33)	550.364	0	8424	f260c57565d9ac0cb4cab169e1d6b4a4ab858485	(0.7422000169754028, 0.7422000169754028, 6.499993801116943)	(512, 512, 33)	(156, 199, 15, 122, 59, 4)	2682	5	(222.23825503355704, 224.30984340044742, 16.49739000745712)	(-30.308761144244443, -43.14622822317236, -63.76706721692011)	0.593358	0.256963	17.7386	69.0318	86.1057	45.9215	73.5078	93.6825	9177.51	40.9605	0.399397	5307.57	0.578324	9603.15	1417.1
Patient # 56	1	68	0	5	0	1	1	0	1	0	1	1	v3.1.0	1.23.5	2.2.1	1.4.1	3.9.17	{'minimumROIDimensions': 2, 'minimumROISize': None, 'normalize': False, 'normalizeScale': 1, 'removeOutliers': None, 'resampledPixelSpacing': None, 'interpolator': 'sitkBSpline', 'preCrop': False, 'padDistance': 5, 'distances': [1], 'force2D': False, 'force2Ddimension': 0, 'resegmentRange': None, 'label': 1, 'additionalInfo': True}	{'Original': {}}	d7c145c75a3c319fb813a62c3028395bd626e0a5	3D	(0.7031000256538391, 0.7031000256538391, 6.999999046325684)	(512, 512, 30)	205.882	0	4298	c436508782409c5be72b83e31bac47fba0b98506	(0.7031000256538391, 0.7031000256538391, 6.999999046325684)	(512, 512, 30)	(132, 202, 15, 107, 116, 5)	2727	5	(190.65309864319767, 252.22772277227722, 17.33846718005134)	(-43.73735666056936, 21.898605252466723, 26.34200675810787)	0.60666	0.245528	23.2036	94.5046	76.9884	55.9196	87.3487	89.2353	9042.87	57.3322	0.37428	5608.21	0.620181	9436.64	1317
Patient # 57	1	48	1	27	0	0	1	1	1	0	0	1	v3.1.0	1.23.5	2.2.1	1.4.1	3.9.17	{'minimumROIDimensions': 2, 'minimumROISize': None, 'normalize': False, 'normalizeScale': 1, 'removeOutliers': None, 'resampledPixelSpacing': None, 'interpolator': 'sitkBSpline', 'preCrop': False, 'padDistance': 5, 'distances': [1], 'force2D': False, 'force2Ddimension': 0, 'resegmentRange': None, 'label': 1, 'additionalInfo': True}	{'Original': {}}	9c593086a314e523f184d8814fa0072ccf61b93a	3D	(0.7031239867210388, 0.703125, 9.000001907348633)	(512, 512, 20)	72.319	0	2172	3f8f157b97ce1cfeacca2045fab2f11b09be37fc	(0.7031239867210388, 0.703125, 9.000001907348633)	(512, 512, 20)	(210, 204, 8, 63, 46, 3)	1476	2	(246.64159891598916, 220.64227642276424, 8.842140921409214)	(-8.10245881143723, -24.50889438536109, 10.198743900049351)	0.600547	0.363825	19.3753	53.2545	50.0877	41.5948	45.3774	50.4026	6153.79	31.9818	0.43429	3739.37	0.607654	6567.4	301
Patient # 58	1	57			0	1						1	v3.1.0	1.23.5	2.2.1	1.4.1	3.9.17	{'minimumROIDimensions': 2, 'minimumROISize': None, 'normalize': False, 'normalizeScale': 1, 'removeOutliers': None, 'resampledPixelSpacing': None, 'interpolator': 'sitkBSpline', 'preCrop': False, 'padDistance': 5, 'distances': [1], 'force2D': False, 'force2Ddimension': 0, 'resegmentRange': None, 'label': 1, 'additionalInfo': True}	{'Original': {}}	d251f54a4c591b5bb55a04ed51d99ad2a2f55de2	3D	(0.7421879768371582, 0.7421879768371582, 6.0)	(512, 512, 33)	435.206	0	11654	411949112f83f60039e6b72531075f6627df418f	(0.7421879768371582, 0.7421879768371582, 6.0)	(512, 512, 33)	(149, 201, 8, 34, 57, 4)	2936	1	(166.56573569482288, 228.48637602179838, 9.571185286103542)	(-69.2189088535244, -30.049156648261658, 28.81211194550309)	0.683573	0.463984	18.0863	38.9804	30.3952	43.9347	40.1742	46.1602	9558.64	26.6459	0.548084	3974.06	0.415756	9703.65	1610
Patient # 59	0	75			0	1	0	0	1	0	1	1	v3.1.0	1.23.5	2.2.1	1.4.1	3.9.17	{'minimumROIDimensions': 2, 'minimumROISize': None, 'normalize': False, 'normalizeScale': 1, 'removeOutliers': None, 'resampledPixelSpacing': None, 'interpolator': 'sitkBSpline', 'preCrop': False, 'padDistance': 5, 'distances': [1], 'force2D': False, 'force2Ddimension': 0, 'resegmentRange': None, 'label': 1, 'additionalInfo': True}	{'Original': {}}	61cfa8ce212c060355b2dfa4f89bb2138ec4c42b	3D	(0.7422000169754028, 0.7422000169754028, 6.500009059906006)	(512, 512, 30)	385.967	0	6996	7ef75e7c38249def432138b3d36273f1313febbc	(0.7422000169754028, 0.7422000169754028, 6.500009059906006)	(512, 512, 30)	(99, 231, 7, 69, 99, 6)	16606	1	(130.14916295314947, 282.95561845116225, 9.706913163916656)	(-105.21928330953331, 0.38066701500386557, -125.84298003085993)	0.654742	0.54851	39.1002	71.2844	55.9224	75.6223	75.6462	78.345	59274.2	46.6729	0.461598	15926.9	0.268699	59459.5	879
Patient # 60	1	49			1	0						1	v3.1.0	1.23.5	2.2.1	1.4.1	3.9.17	{'minimumROIDimensions': 2, 'minimumROISize': None, 'normalize': False, 'normalizeScale': 1, 'removeOutliers': None, 'resampledPixelSpacing': None, 'interpolator': 'sitkBSpline', 'preCrop': False, 'padDistance': 5, 'distances': [1], 'force2D': False, 'force2Ddimension': 0, 'resegmentRange': None, 'label': 1, 'additionalInfo': True}	{'Original': {}}	271a13523c13d2bc10ab4d1b903e0d7d6ced3073	3D	(0.8680555820465088, 0.8680555820465088, 5.5)	(432, 432, 36)	51.8481	0	1880	3494d22b694075694bfba87f3e833bd6b509975a	(0.8680555820465088, 0.8680555820465088, 5.5)	(432, 432, 36)	(111, 149, 21, 38, 39, 3)	1248	1	(130.26842948717947, 164.67628205128204, 21.733173076923077)	(-76.37157560295279, -54.50629059947556, 29.709186847393326)	0.7478	0.382576	13.1749	34.4373	33.1295	33.813	36.1366	37.7637	4993.27	25.7522	0.505128	2796.87	0.560129	5172.16	286.7
Patient # 61	0	50	1	21	0	0	0	0	0	0	1		v3.1.0	1.23.5	2.2.1	1.4.1	3.9.17	{'minimumROIDimensions': 2, 'minimumROISize': None, 'normalize': False, 'normalizeScale': 1, 'removeOutliers': None, 'resampledPixelSpacing': None, 'interpolator': 'sitkBSpline', 'preCrop': False, 'padDistance': 5, 'distances': [1], 'force2D': False, 'force2Ddimension': 0, 'resegmentRange': None, 'label': 1, 'additionalInfo': True}	{'Original': {}}	baa99ca8e21850d6575848965db4c16ba6c42fc5	3D	(0.7422000169754028, 0.7422000169754028, 6.999992370605469)	(512, 512, 28)	69.7591	0	1262	1b97674253b2475e2c4d281db7ace8951b393440	(0.7422000169754028, 0.7422000169754028, 6.999992370605469)	(512, 512, 28)	(288, 183, 17, 56, 50, 3)	3151	1	(314.4893684544589, 207.15709298635355, 17.80418914630276)	(18.029020098647152, -40.65699865098455, 48.86038936081103)	0.747176	0.439023	18.0442	41.1007	41.7537	38.2039	42.9002	45.1268	11959.9	30.7095	0.547156	4622.31	0.386483	12150.3	360
Patient # 62	1	59			0	0	1	0	1	0	0	0	v3.1.0	1.23.5	2.2.1	1.4.1	3.9.17	{'minimumROIDimensions': 2, 'minimumROISize': None, 'normalize': False, 'normalizeScale': 1, 'removeOutliers': None, 'resampledPixelSpacing': None, 'interpolator': 'sitkBSpline', 'preCrop': False, 'padDistance': 5, 'distances': [1], 'force2D': False, 'force2Ddimension': 0, 'resegmentRange': None, 'label': 1, 'additionalInfo': True}	{'Original': {}}	68aaa4eb02853d9eb6d708d0bf24b9825ec9fa68	3D	(0.7813000082969666, 0.7813000082969666, 6.499993324279785)	(512, 512, 30)	449.596	0	8160	de4307d8f74221372bdeb09ae3b0b1a87fb82822	(0.7813000082969666, 0.7813000082969666, 6.499993324279785)	(512, 512, 30)	(162, 218, 11, 42, 35, 4)	1189	1	(177.784693019344, 237.79226240538267, 12.470142977291841)	(-55.08081139918633, -33.82189693999351, -19.819153894788585)	0.617943	0.37769	14.0162	37.1103	30.7441	33.979	37.7134	43.0277	4525.76	22.932	0.519094	2548.98	0.563216	4717.7	1443.8
Patient # 63	1	74	1	10	1	1			0	0	0	1	v3.1.0	1.23.5	2.2.1	1.4.1	3.9.17	{'minimumROIDimensions': 2, 'minimumROISize': None, 'normalize': False, 'normalizeScale': 1, 'removeOutliers': None, 'resampledPixelSpacing': None, 'interpolator': 'sitkBSpline', 'preCrop': False, 'padDistance': 5, 'distances': [1], 'force2D': False, 'force2Ddimension': 0, 'resegmentRange': None, 'label': 1, 'additionalInfo': True}	{'Original': {}}	88a036b6ed9efc52d214aad5f2e582c3f2e91c52	3D	(0.7422000169754028, 0.7422000169754028, 7.000013828277588)	(512, 512, 30)	59.6512	0	1394	15abc62018143cea6c5faf1897312be5e3307b7b	(0.7422000169754028, 0.7422000169754028, 7.000013828277588)	(512, 512, 30)	(180, 175, 18, 85, 65, 4)	3472	2	(221.05357142857142, 212.0864055299539, 19.184619815668203)	(-17.36703419046742, -35.82846462850199, 81.98720315153699)	0.799744	0.439876	21.5119	48.9045	56.0377	51.3527	52.5758	67.281	13001.4	39.1111	0.451079	5927.78	0.455933	13388.1	298
Patient # 64	1	54	1	24	0	1			1	0	1		v3.1.0	1.23.5	2.2.1	1.4.1	3.9.17	{'minimumROIDimensions': 2, 'minimumROISize': None, 'normalize': False, 'normalizeScale': 1, 'removeOutliers': None, 'resampledPixelSpacing': None, 'interpolator': 'sitkBSpline', 'preCrop': False, 'padDistance': 5, 'distances': [1], 'force2D': False, 'force2Ddimension': 0, 'resegmentRange': None, 'label': 1, 'additionalInfo': True}	{'Original': {}}	28d1e06e408fe8dc054f65b9be58893d919fbe01	3D	(0.7422000169754028, 0.7422000169754028, 7.500013828277588)	(512, 512, 30)	63.7714	0	1379	98790ef245e6bf97dfc3663338efea567a719cc4	(0.7422000169754028, 0.7422000169754028, 7.500013828277588)	(512, 512, 30)	(134, 147, 17, 121, 118, 7)	33537	1	(192.4909801115186, 206.03115961475385, 20.495542236932344)	(-49.103192514322075, -36.809667761272465, 67.22245017062588)	0.775308	0.551364	50.0497	90.7742	88.7079	87.5796	97.2622	99.6402	137951	70.3779	0.35632	36235	0.262665	138557	139
Patient # 65	1	48	1	27	0	1			1	0	1		v3.1.0	1.23.5	2.2.1	1.4.1	3.9.17	{'minimumROIDimensions': 2, 'minimumROISize': None, 'normalize': False, 'normalizeScale': 1, 'removeOutliers': None, 'resampledPixelSpacing': None, 'interpolator': 'sitkBSpline', 'preCrop': False, 'padDistance': 5, 'distances': [1], 'force2D': False, 'force2Ddimension': 0, 'resegmentRange': None, 'label': 1, 'additionalInfo': True}	{'Original': {}}	10c1576730cc59b04f9328a0b46ddf6b2da36941	3D	(0.7422000169754028, 0.7422000169754028, 7.0)	(512, 512, 30)	74.6297	0	1239	7c5c3c59cb106880ab5b7495aec4701d913d6016	(0.7422000169754028, 0.7422000169754028, 7.0)	(512, 512, 30)	(214, 163, 15, 197, 129, 10)	24677	8	(326.88268428090936, 225.7578311788305, 19.915913603760586)	(42.44734053612336, -42.07153166947626, 40.25239864429284)	0.681956	0.487867	54.5706	111.855	130.637	98.8302	156.182	160.165	93854.5	76.2804	0.279609	35719.3	0.380582	95155.2	333
Patient # 66	1	57	1	23	0	1	1	0	1	0	0	1	v3.1.0	1.23.5	2.2.1	1.4.1	3.9.17	{'minimumROIDimensions': 2, 'minimumROISize': None, 'normalize': False, 'normalizeScale': 1, 'removeOutliers': None, 'resampledPixelSpacing': None, 'interpolator': 'sitkBSpline', 'preCrop': False, 'padDistance': 5, 'distances': [1], 'force2D': False, 'force2Ddimension': 0, 'resegmentRange': None, 'label': 1, 'additionalInfo': True}	{'Original': {}}	05134dc9172b815dfdef6cd1f1381edcf71168f1	3D	(0.7422000169754028, 0.7422000169754028, 7.0)	(512, 512, 32)	163.4	0	2695	f3136056e80e4b0c3a2a59d67abc2fd0038e34c5	(0.7422000169754028, 0.7422000169754028, 7.0)	(512, 512, 32)	(172, 235, 16, 76, 113, 3)	580	5	(211.12413793103448, 276.33103448275864, 16.77413793103448)	(-28.588573353043927, -5.7871979516127965, 75.08636969204605)	0.535355	0.185562	20.537	110.675	31.703	21.8233	85.2109	86.3533	1976.37	59.2502	0.433059	1758.66	0.889844	2236.5	777.6
Patient # 67	1	75			1	0						1	v3.1.0	1.23.5	2.2.1	1.4.1	3.9.17	{'minimumROIDimensions': 2, 'minimumROISize': None, 'normalize': False, 'normalizeScale': 1, 'removeOutliers': None, 'resampledPixelSpacing': None, 'interpolator': 'sitkBSpline', 'preCrop': False, 'padDistance': 5, 'distances': [1], 'force2D': False, 'force2Ddimension': 0, 'resegmentRange': None, 'label': 1, 'additionalInfo': True}	{'Original': {}}	88b8733bb7cfcf6bde613f008ff14e2f99bc4116	3D	(0.7421879768371582, 0.7421879768371582, 6.0)	(512, 512, 30)	385.698	0	11262	11996ea53338b5ed7681652f4d0ce68c70aad212	(0.7421879768371582, 0.7421879768371582, 6.0)	(512, 512, 30)	(140, 238, 9, 69, 53, 7)	6463	1	(181.29552839238744, 262.17004487080305, 11.539377997833823)	(-51.79563649763509, -15.04954261276606, 45.40226835321387)	0.734066	0.63183	30.1516	47.7212	58.712	48.25	45.5343	60.2127	21106.4	35.0305	0.449523	8216.28	0.389279	21360.6	1320
Patient # 68	1	74	0	5	0	1			1	0	1		v3.1.0	1.23.5	2.2.1	1.4.1	3.9.17	{'minimumROIDimensions': 2, 'minimumROISize': None, 'normalize': False, 'normalizeScale': 1, 'removeOutliers': None, 'resampledPixelSpacing': None, 'interpolator': 'sitkBSpline', 'preCrop': False, 'padDistance': 5, 'distances': [1], 'force2D': False, 'force2Ddimension': 0, 'resegmentRange': None, 'label': 1, 'additionalInfo': True}	{'Original': {}}	f9f0d6c155350ec011f58a8345dda8026b1588ec	3D	(0.7031000256538391, 0.7031000256538391, 6.999997615814209)	(512, 512, 28)	327.034	0	4311	cd5af3bbf540a644879b3cf00d932dc08017220b	(0.7031000256538391, 0.7031000256538391, 6.999997615814209)	(512, 512, 28)	(211, 216, 11, 58, 47, 3)	888	2	(231.7027027027027, 239.88626126126127, 12.105855855855856)	(-20.60141508420199, 3.390583688007297, 3.562694115280408)	0.527466	0.282512	14.1084	49.9391	31.0331	27.0988	44.9654	47.0945	2897.84	26.3412	0.455337	2158.74	0.744949	3072.88	1519
Patient # 69	1	33	1	19	0	1	1	0	0	0	0	1	v3.1.0	1.23.5	2.2.1	1.4.1	3.9.17	{'minimumROIDimensions': 2, 'minimumROISize': None, 'normalize': False, 'normalizeScale': 1, 'removeOutliers': None, 'resampledPixelSpacing': None, 'interpolator': 'sitkBSpline', 'preCrop': False, 'padDistance': 5, 'distances': [1], 'force2D': False, 'force2Ddimension': 0, 'resegmentRange': None, 'label': 1, 'additionalInfo': True}	{'Original': {}}	56123ec8ee35714943cd77134e107787836c2e6c	3D	(0.7422000169754028, 0.7422000169754028, 6.999990463256836)	(512, 512, 32)	68.2826	0	1688	35c6ef951d721b17b7c2cc707c4137ed6870d136	(0.7422000169754028, 0.7422000169754028, 6.999990463256836)	(512, 512, 32)	(199, 224, 6, 42, 37, 4)	2165	1	(218.11177829099307, 243.28406466512703, 7.682217090069284)	(-30.087435670592754, -19.697563563978974, -41.798253584018205)	0.801268	0.555826	17.9152	32.2316	37.6934	36.7162	31.0041	38.9582	8239.03	25.8261	0.593525	3323.75	0.403416	8348.29	235
Patient # 70	1	75			0	1	1	0	0	0	1	1	v3.1.0	1.23.5	2.2.1	1.4.1	3.9.17	{'minimumROIDimensions': 2, 'minimumROISize': None, 'normalize': False, 'normalizeScale': 1, 'removeOutliers': None, 'resampledPixelSpacing': None, 'interpolator': 'sitkBSpline', 'preCrop': False, 'padDistance': 5, 'distances': [1], 'force2D': False, 'force2Ddimension': 0, 'resegmentRange': None, 'label': 1, 'additionalInfo': True}	{'Original': {}}	5848b5f3f29a5341fc4550ead63efebd812dbb83	3D	(0.7422000169754028, 0.7422000169754028, 7.000003814697266)	(512, 512, 27)	113.852	0	2716	899f6ac584078e2fff9c18e4ac4975f799b5b43f	(0.7422000169754028, 0.7422000169754028, 7.000003814697266)	(512, 512, 27)	(95, 310, 8, 76, 64, 10)	19044	3	(131.7524679689141, 340.5230518798572, 12.501732829237556)	(-89.48332030938168, 46.619210491214716, 54.83407690905143)	0.71273	0.48741	34.272	70.3144	74.6646	82.5685	64.4476	89.0676	73223.7	50.1152	0.650094	13019.9	0.17781	73434.2	387
Patient # 71	0	71			1	1	0	0	1	0	0	1	v3.1.0	1.23.5	2.2.1	1.4.1	3.9.17	{'minimumROIDimensions': 2, 'minimumROISize': None, 'normalize': False, 'normalizeScale': 1, 'removeOutliers': None, 'resampledPixelSpacing': None, 'interpolator': 'sitkBSpline', 'preCrop': False, 'padDistance': 5, 'distances': [1], 'force2D': False, 'force2Ddimension': 0, 'resegmentRange': None, 'label': 1, 'additionalInfo': True}	{'Original': {}}	138daf53152639b4da7f96c4e0eb1d239a248269	3D	(0.7422000169754028, 0.7422000169754028, 7.0)	(512, 512, 33)	72.6733	0	1711	427d62abd56ba6e67529bc66242e1318d9e8f96a	(0.7422000169754028, 0.7422000169754028, 7.0)	(512, 512, 33)	(127, 223, 14, 43, 56, 5)	6225	1	(147.68160642570282, 250.1455421686747, 16.412208835341364)	(-108.11670712869329, -15.043970205697661, 9.982461969459862)	0.813797	0.66082	26.7878	40.5371	41.8853	48.894	40.8749	50.887	23855.5	32.989	0.724755	5529.49	0.231791	24003.8	378
Patient # 72	1	67	0	3	0	1			1	0	1		v3.1.0	1.23.5	2.2.1	1.4.1	3.9.17	{'minimumROIDimensions': 2, 'minimumROISize': None, 'normalize': False, 'normalizeScale': 1, 'removeOutliers': None, 'resampledPixelSpacing': None, 'interpolator': 'sitkBSpline', 'preCrop': False, 'padDistance': 5, 'distances': [1], 'force2D': False, 'force2Ddimension': 0, 'resegmentRange': None, 'label': 1, 'additionalInfo': True}	{'Original': {}}	84ff297fc4b5057b5387f8dcb53715434e8fee9d	3D	(0.7422000169754028, 0.7422000169754028, 6.5000104904174805)	(512, 512, 30)	485.96	0	5784	ed4e7ccd9ba8f434fcf719dcbb8b77d5d2170dac	(0.7422000169754028, 0.7422000169754028, 6.5000104904174805)	(512, 512, 30)	(107, 235, 10, 22, 36, 4)	819	1	(116.96214896214896, 254.71672771672772, 11.733821733821733)	(-98.13168531750875, -20.57823816746, -30.168039177509172)	0.709103	0.519703	13.4769	25.9319	22.8314	27.9995	27.0878	28.9284	2844.79	18.3884	0.587505	1652.62	0.580928	2932.51	2047.8
Patient # 73	1	61	1	18	0	1	1	1	1	0	1	1	v3.1.0	1.23.5	2.2.1	1.4.1	3.9.17	{'minimumROIDimensions': 2, 'minimumROISize': None, 'normalize': False, 'normalizeScale': 1, 'removeOutliers': None, 'resampledPixelSpacing': None, 'interpolator': 'sitkBSpline', 'preCrop': False, 'padDistance': 5, 'distances': [1], 'force2D': False, 'force2Ddimension': 0, 'resegmentRange': None, 'label': 1, 'additionalInfo': True}	{'Original': {}}	402b5c66a27356af2163eef019cbe501ba471e21	3D	(0.78125, 0.78125, 7.000000953674316)	(512, 512, 22)	54.4017	0	1458	3d970e583b4d2daf6868b6cf8a73cf280a532a01	(0.78125, 0.78125, 7.000000953674316)	(512, 512, 22)	(97, 197, 13, 118, 43, 3)	2049	5	(143.66129819424108, 217.1937530502684, 14.379697413372377)	(-81.95694827209773, -79.800436523304, 11.915524957733496)	0.304922	0.171566	17.4743	101.852	82.8125	32.6497	92.9294	92.9294	8265.25	31.0568	0.379407	5210.54	0.630414	8754.27	221
Patient # 74	1	59	1	21	0	0	1	0	1	0	0	1	v3.1.0	1.23.5	2.2.1	1.4.1	3.9.17	{'minimumROIDimensions': 2, 'minimumROISize': None, 'normalize': False, 'normalizeScale': 1, 'removeOutliers': None, 'resampledPixelSpacing': None, 'interpolator': 'sitkBSpline', 'preCrop': False, 'padDistance': 5, 'distances': [1], 'force2D': False, 'force2Ddimension': 0, 'resegmentRange': None, 'label': 1, 'additionalInfo': True}	{'Original': {}}	9e2419bf5dc7624e3f554c1825bec9464c723fc4	3D	(0.7422000169754028, 0.7422000169754028, 6.499993324279785)	(512, 512, 30)	596.205	0	9293	79b00250c1ffa47470670b71457907d19245a6ad	(0.7422000169754028, 0.7422000169754028, 6.499993324279785)	(512, 512, 30)	(0, 203, 17, 156, 290, 6)	5952	2	(119.88155241935483, 239.43195564516128, 18.945900537634408)	(-86.5899040220125, -41.297596258441786, -10.476772982907562)	0.65944	0.574334	37.5755	65.4245	48.5681	55.9223	232.369	232.369	20989.3	43.1435	0.407395	9032.34	0.430331	21311.7	1311
Patient # 75	0	71			0	1			1	0	1		v3.1.0	1.23.5	2.2.1	1.4.1	3.9.17	{'minimumROIDimensions': 2, 'minimumROISize': None, 'normalize': False, 'normalizeScale': 1, 'removeOutliers': None, 'resampledPixelSpacing': None, 'interpolator': 'sitkBSpline', 'preCrop': False, 'padDistance': 5, 'distances': [1], 'force2D': False, 'force2Ddimension': 0, 'resegmentRange': None, 'label': 1, 'additionalInfo': True}	{'Original': {}}	b3b68b2cf388876acbbf52c2627f9760c073cd57	3D	(0.7422000169754028, 0.7422000169754028, 6.500007629394531)	(512, 512, 28)	556.356	0	8211	bc7ff1f762564cd3078ce2b4a7b7e370e7143ec2	(0.7422000169754028, 0.7422000169754028, 6.500007629394531)	(512, 512, 28)	(161, 163, 16, 48, 65, 3)	3316	2	(184.3844993968637, 187.68516284680337, 17.10645355850422)	(-33.09081568034193, -72.20406675180567, 75.81688027790285)	0.648578	0.485638	21.4333	44.1343	36.5325	49.9776	53.3249	53.3249	11657.4	28.6245	0.522572	4757.79	0.408135	11873.3	1951
Patient # 76	1	79	0	11	0	1	1	0	1	0	0	0	v3.1.0	1.23.5	2.2.1	1.4.1	3.9.17	{'minimumROIDimensions': 2, 'minimumROISize': None, 'normalize': False, 'normalizeScale': 1, 'removeOutliers': None, 'resampledPixelSpacing': None, 'interpolator': 'sitkBSpline', 'preCrop': False, 'padDistance': 5, 'distances': [1], 'force2D': False, 'force2Ddimension': 0, 'resegmentRange': None, 'label': 1, 'additionalInfo': True}	{'Original': {}}	7e123b07c4ece6826822cc25aee793be0814f799	3D	(0.7422000169754028, 0.7422000169754028, 7.0)	(512, 512, 36)	517.528	0	11257	14c1ab5129f61d756671c3ecae39e37f1f2ae1be	(0.7422000169754028, 0.7422000169754028, 7.0)	(512, 512, 36)	(105, 221, 20, 97, 29, 3)	1146	2	(166.52530541012217, 237.51832460732984, 21.228621291448516)	(-48.2209097604685, -25.842893247204927, 20.772346110452105)	0.29758	0.192598	12.5912	65.3754	68.6403	26.152	71.4982	72.8559	4207.09	19.4544	0.462871	2722.77	0.647187	4419.01	2061
Patient # 77	1	51	1	37	0	0	0	0	1	0	0	1	v3.1.0	1.23.5	2.2.1	1.4.1	3.9.17	{'minimumROIDimensions': 2, 'minimumROISize': None, 'normalize': False, 'normalizeScale': 1, 'removeOutliers': None, 'resampledPixelSpacing': None, 'interpolator': 'sitkBSpline', 'preCrop': False, 'padDistance': 5, 'distances': [1], 'force2D': False, 'force2Ddimension': 0, 'resegmentRange': None, 'label': 1, 'additionalInfo': True}	{'Original': {}}	bba359bb9a6e1dfdf96abe10d073e6852f3f45d6	3D	(0.7422000169754028, 0.7422000169754028, 7.5)	(512, 512, 28)	151.941	0	4932	39adb2ee412bc53ced9526d4c05341ffe8036fe7	(0.7422000169754028, 0.7422000169754028, 7.5)	(512, 512, 28)	(94, 207, 17, 117, 110, 8)	34416	1	(147.56947350069734, 258.52702231520226, 21.065725244072524)	(-92.94684991214524, 22.249854100943452, 114.31554064890332)	0.850366	0.639103	52.8639	82.7157	91.1935	88.7079	84.9	93.5174	141579	70.3387	0.392857	33438.6	0.236184	142188	956
Patient # 78	1	63	0	10	0	0	0	0	0	0	0	0	v3.1.0	1.23.5	2.2.1	1.4.1	3.9.17	{'minimumROIDimensions': 2, 'minimumROISize': None, 'normalize': False, 'normalizeScale': 1, 'removeOutliers': None, 'resampledPixelSpacing': None, 'interpolator': 'sitkBSpline', 'preCrop': False, 'padDistance': 5, 'distances': [1], 'force2D': False, 'force2Ddimension': 0, 'resegmentRange': None, 'label': 1, 'additionalInfo': True}	{'Original': {}}	6c88b71b7271b45f5023eacb21854cfca3e4de35	3D	(0.7422000169754028, 0.7422000169754028, 6.499990463256836)	(512, 512, 32)	495.32	0	8362	0aaeade982cae4dcbb326876f0e833c11a146861	(0.7422000169754028, 0.7422000169754028, 6.499990463256836)	(512, 512, 32)	(119, 288, 18, 66, 66, 4)	8688	1	(156.0047191528545, 318.37546040515656, 19.59334714548803)	(-105.71729259924281, 26.66927431452453, 50.043871224694925)	0.899943	0.560598	27.144	48.4197	49.2951	50.2901	57.2072	59.8348	30869.5	43.575	0.610809	7791.09	0.252388	31108.2	1841
Patient # 79	0	67	1	21	0	1	1	0	1	0	0	1	v3.1.0	1.23.5	2.2.1	1.4.1	3.9.17	{'minimumROIDimensions': 2, 'minimumROISize': None, 'normalize': False, 'normalizeScale': 1, 'removeOutliers': None, 'resampledPixelSpacing': None, 'interpolator': 'sitkBSpline', 'preCrop': False, 'padDistance': 5, 'distances': [1], 'force2D': False, 'force2Ddimension': 0, 'resegmentRange': None, 'label': 1, 'additionalInfo': True}	{'Original': {}}	070e57580ae1a42aba3c476330b89040b6a1a76d	3D	(0.7422000169754028, 0.7422000169754028, 6.5000081062316895)	(512, 512, 30)	485.308	0	7917	bd1bdb9c6ca2ce3137f664a813637476cf4a3de8	(0.7422000169754028, 0.7422000169754028, 6.5000081062316895)	(512, 512, 30)	(214, 207, 16, 41, 35, 3)	724	3	(234.50552486187846, 224.69060773480663, 17.073204419889503)	(-3.3909897293833637, -42.86362492774731, 113.22572704112332)	0.740777	0.321485	10.4571	32.5276	31.0555	30.73	30.6826	34.648	2416.01	24.0957	0.453764	1918.9	0.794245	2592.35	1982.3
Patient # 80	1	67	0	15	0	1	1	0	1	0	0	1	v3.1.0	1.23.5	2.2.1	1.4.1	3.9.17	{'minimumROIDimensions': 2, 'minimumROISize': None, 'normalize': False, 'normalizeScale': 1, 'removeOutliers': None, 'resampledPixelSpacing': None, 'interpolator': 'sitkBSpline', 'preCrop': False, 'padDistance': 5, 'distances': [1], 'force2D': False, 'force2Ddimension': 0, 'resegmentRange': None, 'label': 1, 'additionalInfo': True}	{'Original': {}}	833f7f8c2000eca5475e962b7d75582f1e5a6d68	3D	(0.7422000169754028, 0.7422000169754028, 6.499990463256836)	(512, 512, 32)	422.972	0	9175	d1579ce6c6a0cf21c5dc599636078cc31f3159a9	(0.7422000169754028, 0.7422000169754028, 6.499990463256836)	(512, 512, 32)	(189, 205, 8, 49, 52, 6)	5283	1	(214.933749763392, 233.9532462615938, 10.849517319704713)	(-29.16716153971879, -43.98889445592886, -8.665939255237305)	0.717118	0.669538	28.2338	42.1691	49.9271	47.6983	41.5897	50.2789	18694.6	30.2402	0.553676	6152.32	0.329097	18916.3	1037
Patient # 81	1	66	0	7	0	1	1	1	1	0	1	1	v3.1.0	1.23.5	2.2.1	1.4.1	3.9.17	{'minimumROIDimensions': 2, 'minimumROISize': None, 'normalize': False, 'normalizeScale': 1, 'removeOutliers': None, 'resampledPixelSpacing': None, 'interpolator': 'sitkBSpline', 'preCrop': False, 'padDistance': 5, 'distances': [1], 'force2D': False, 'force2Ddimension': 0, 'resegmentRange': None, 'label': 1, 'additionalInfo': True}	{'Original': {}}	a22209ea1bd5287343517e621cb1e34991de0dc1	3D	(0.7031000256538391, 0.7031000256538391, 7.0)	(512, 512, 30)	190.538	0	3929	e306f9ff274d0cb30e9ad366f4aebb505123cc0d	(0.7031000256538391, 0.7031000256538391, 7.0)	(512, 512, 30)	(229, 224, 17, 41, 35, 4)	2423	1	(253.5113495666529, 239.95996698307883, 18.77465951300041)	(-0.4982290458344778, 9.067406182908059, 50.54102479412788)	0.780676	0.660565	20.1243	30.4652	32.3509	35.9195	29.6638	36.493	8268.16	23.7834	0.687413	2876.55	0.347907	8384.66	1463
Patient # 82	0	70	0	14	0	0			1	0	0	0	v3.1.0	1.23.5	2.2.1	1.4.1	3.9.17	{'minimumROIDimensions': 2, 'minimumROISize': None, 'normalize': False, 'normalizeScale': 1, 'removeOutliers': None, 'resampledPixelSpacing': None, 'interpolator': 'sitkBSpline', 'preCrop': False, 'padDistance': 5, 'distances': [1], 'force2D': False, 'force2Ddimension': 0, 'resegmentRange': None, 'label': 1, 'additionalInfo': True}	{'Original': {}}	49116ff3ddd2ad4d815c52136cbe6ddb78e39194	3D	(0.6250039935112, 0.6250069737434387, 7.999979496002197)	(512, 512, 18)	98.7302	0	2498	d8203c48d09d0e3a18178d6f970d968b11243d01	(0.6250039935112, 0.6250069737434387, 7.999979496002197)	(512, 512, 18)	(185, 247, 5, 26, 18, 3)	819	1	(199.09645909645909, 255.72405372405373, 5.873015873015873)	(-22.03399159748976, 11.445782996857815, -74.70525162931234)	0.653702	0.467241	10.7367	22.9789	26.5059	25.5453	16.8288	27.0384	2499.91	15.0214	0.733073	1215.12	0.486066	2559.41	227
Patient # 83	1	62			0	0	0	0	0	1	0	1	v3.1.0	1.23.5	2.2.1	1.4.1	3.9.17	{'minimumROIDimensions': 2, 'minimumROISize': None, 'normalize': False, 'normalizeScale': 1, 'removeOutliers': None, 'resampledPixelSpacing': None, 'interpolator': 'sitkBSpline', 'preCrop': False, 'padDistance': 5, 'distances': [1], 'force2D': False, 'force2Ddimension': 0, 'resegmentRange': None, 'label': 1, 'additionalInfo': True}	{'Original': {}}	cf58437985a0b22accff3e75326aec2f3f3dac68	3D	(0.7422000169754028, 0.7422000169754028, 6.5000081062316895)	(512, 512, 26)	290.706	0	6622	5eaa980271b92f8a0eeb0fae963e5013d64fe08e	(0.7422000169754028, 0.7422000169754028, 6.5000081062316895)	(512, 512, 26)	(131, 334, 14, 30, 24, 2)	579	1	(144.01381692573403, 345.2538860103627, 14.630397236614852)	(-84.61694043576202, 46.61844225498061, 43.722502271128434)	0.648842	0.423715	9.38374	22.1464	23.2676	18.6408	23.0441	24.8919	2005.14	14.3695	0.682055	1127.44	0.562276	2073.17	1323.8
Patient # 84	0	63			0	0	0	0	0	0	0	0	v3.1.0	1.23.5	2.2.1	1.4.1	3.9.17	{'minimumROIDimensions': 2, 'minimumROISize': None, 'normalize': False, 'normalizeScale': 1, 'removeOutliers': None, 'resampledPixelSpacing': None, 'interpolator': 'sitkBSpline', 'preCrop': False, 'padDistance': 5, 'distances': [1], 'force2D': False, 'force2Ddimension': 0, 'resegmentRange': None, 'label': 1, 'additionalInfo': True}	{'Original': {}}	b049d21a99869a97b99ebd9ce9f22729c9ca1b5a	3D	(0.7422000169754028, 0.7422000169754028, 7.000011920928955)	(512, 512, 26)	108.494	0	2287	6c2fe9f638fab9db6bc006491d019270b1c998c2	(0.7422000169754028, 0.7422000169754028, 7.000011920928955)	(512, 512, 26)	(160, 256, 14, 49, 71, 6)	9852	1	(184.57074705643524, 290.98112058465284, 16.621904181892003)	(-50.28159267401193, 29.752188120849524, 13.382526750396153)	0.898029	0.642262	29.5571	46.0203	49.3843	56.046	51.5281	56.6498	37755.5	41.3275	0.708183	7685.27	0.203553	37989.6	366
Patient # 85	1	64	1	23	0	1			1	0	0		v3.1.0	1.23.5	2.2.1	1.4.1	3.9.17	{'minimumROIDimensions': 2, 'minimumROISize': None, 'normalize': False, 'normalizeScale': 1, 'removeOutliers': None, 'resampledPixelSpacing': None, 'interpolator': 'sitkBSpline', 'preCrop': False, 'padDistance': 5, 'distances': [1], 'force2D': False, 'force2Ddimension': 0, 'resegmentRange': None, 'label': 1, 'additionalInfo': True}	{'Original': {}}	312518675de1c95b8d673cbf9e71008dbc44e3b5	3D	(0.7422000169754028, 0.7422000169754028, 6.5)	(512, 512, 30)	599.49	0	13574	072c0d9fc375dafd2d55824bafb68f3d77a865a1	(0.7422000169754028, 0.7422000169754028, 6.5)	(512, 512, 30)	(196, 195, 10, 64, 69, 8)	4760	2	(219.0502100840336, 221.98613445378152, 13.316386554621849)	(-47.67492815989908, -44.87088504283369, -2.0686857592157963)	0.5491	0.368079	25.9677	70.5493	67.5063	56.4567	48.431	71.647	16712	38.7387	0.411086	7689.59	0.460124	17043.6	1729
Patient # 86	0	63	0	6	0	0			1	0	1	0	v3.1.0	1.23.5	2.2.1	1.4.1	3.9.17	{'minimumROIDimensions': 2, 'minimumROISize': None, 'normalize': False, 'normalizeScale': 1, 'removeOutliers': None, 'resampledPixelSpacing': None, 'interpolator': 'sitkBSpline', 'preCrop': False, 'padDistance': 5, 'distances': [1], 'force2D': False, 'force2Ddimension': 0, 'resegmentRange': None, 'label': 1, 'additionalInfo': True}	{'Original': {}}	f39456c6bb3f507534cc9b4effe8b5d2ee869dd6	3D	(0.7422000169754028, 0.7422000169754028, 6.500006198883057)	(512, 512, 34)	2801.46	0	25457	afd32e76578fe3083d23e60e09048c68b9dcc87e	(0.7422000169754028, 0.7422000169754028, 6.500006198883057)	(512, 512, 34)	(121, 164, 16, 131, 96, 11)	25076	5	(175.38008454298932, 208.0484527037805, 21.267546658159198)	(-56.64889253774106, -44.902429134243135, 90.98898674881161)	0.733425	0.577922	59.767	103.417	101.813	85.028	95.6517	105.844	88384.1	75.8487	0.270549	35466.7	0.401279	89787.1	6417.5
Patient # 87	1	62	1	22	0	1			1	0	1		v3.1.0	1.23.5	2.2.1	1.4.1	3.9.17	{'minimumROIDimensions': 2, 'minimumROISize': None, 'normalize': False, 'normalizeScale': 1, 'removeOutliers': None, 'resampledPixelSpacing': None, 'interpolator': 'sitkBSpline', 'preCrop': False, 'padDistance': 5, 'distances': [1], 'force2D': False, 'force2Ddimension': 0, 'resegmentRange': None, 'label': 1, 'additionalInfo': True}	{'Original': {}}	cb101da466c4dd3097678e2ef130ee995dc1e29a	3D	(0.7422000169754028, 0.7422000169754028, 7.0)	(512, 512, 33)	136.968	0	3348	862b91934f44d36261a03c38a4efdb411a39f202	(0.7422000169754028, 0.7422000169754028, 7.0)	(512, 512, 33)	(75, 267, 20, 82, 99, 6)	14103	1	(121.82067645181876, 323.59845422959654, 22.819541941430902)	(-94.010213720091, 69.68646645484253, 39.136398387379586)	0.547029	0.481766	37.6963	78.246	53.9798	69.7323	77.1495	84.5855	54085.6	42.8029	0.430299	16073.2	0.29718	54381.5	680
Patient # 88	0	45			0	1						0	v3.1.0	1.23.5	2.2.1	1.4.1	3.9.17	{'minimumROIDimensions': 2, 'minimumROISize': None, 'normalize': False, 'normalizeScale': 1, 'removeOutliers': None, 'resampledPixelSpacing': None, 'interpolator': 'sitkBSpline', 'preCrop': False, 'padDistance': 5, 'distances': [1], 'force2D': False, 'force2Ddimension': 0, 'resegmentRange': None, 'label': 1, 'additionalInfo': True}	{'Original': {}}	9192e146ddaf470c54252969bd6337b645990eb6	3D	(0.6640620231628418, 0.6640620231628418, 6.0)	(512, 512, 34)	463.139	0	9998	403c086104c5c9ea3c5ccb86504cd3cca7fefbaa	(0.6640620231628418, 0.6640620231628418, 6.0)	(512, 512, 34)	(218, 185, 24, 21, 24, 4)	1055	1	(227.94218009478672, 196.11753554502369, 25.292890995260663)	(-37.17024910687272, -39.74679537587821, 84.75234871814601)	0.585519	0.410139	10.9305	26.6508	27.1144	28.4478	17.8187	29.0688	2733.51	15.6046	0.704083	1342.79	0.491231	2791.39	2599.4
Patient # 89	0	54	1	21	0	0	0	0	0	0	0	1	v3.1.0	1.23.5	2.2.1	1.4.1	3.9.17	{'minimumROIDimensions': 2, 'minimumROISize': None, 'normalize': False, 'normalizeScale': 1, 'removeOutliers': None, 'resampledPixelSpacing': None, 'interpolator': 'sitkBSpline', 'preCrop': False, 'padDistance': 5, 'distances': [1], 'force2D': False, 'force2Ddimension': 0, 'resegmentRange': None, 'label': 1, 'additionalInfo': True}	{'Original': {}}	f34e04250108f8abfa9a540adda79871e2b874bb	3D	(0.7031000256538391, 0.7031000256538391, 6.499993324279785)	(512, 512, 30)	498.942	0	11098	3b35ddba1af5fa0f492738288b67368bbeb0e11e	(0.7031000256538391, 0.7031000256538391, 6.499993324279785)	(512, 512, 30)	(218, 239, 17, 42, 44, 5)	3303	1	(237.4159854677566, 255.4447471995156, 18.84498940357251)	(20.0911869378549, -11.60779022603839, 12.242305319344595)	0.750674	0.468564	17.7804	37.9466	39.9324	37.6381	37.7978	42.5314	10494.4	28.4855	0.601945	3850.93	0.366951	10613.4	2640
Patient # 90	1	74	0	19	1	1			0	0	0	0	v3.1.0	1.23.5	2.2.1	1.4.1	3.9.17	{'minimumROIDimensions': 2, 'minimumROISize': None, 'normalize': False, 'normalizeScale': 1, 'removeOutliers': None, 'resampledPixelSpacing': None, 'interpolator': 'sitkBSpline', 'preCrop': False, 'padDistance': 5, 'distances': [1], 'force2D': False, 'force2Ddimension': 0, 'resegmentRange': None, 'label': 1, 'additionalInfo': True}	{'Original': {}}	5bfb6faf8ea8b5f4966a72991f956353ab815692	3D	(0.7813000082969666, 0.7813000082969666, 6.5)	(512, 512, 30)	190.983	0	2301	915a6daf318edb1e9f84d6f2b734202c42b08e6a	(0.7813000082969666, 0.7813000082969666, 6.5)	(512, 512, 30)	(109, 255, 12, 48, 44, 3)	3948	1	(132.7593718338399, 276.6362715298886, 13.00126646403242)	(-101.50909521499425, -27.84807228872961, -14.429466348047072)	0.808979	0.529757	19.6427	37.0786	39.5227	38.1713	39.6697	47.927	15523.8	29.9959	0.766387	3926.77	0.252951	15664.8	393
Patient # 91	1	65	1	23	0	1			1	0	0		v3.1.0	1.23.5	2.2.1	1.4.1	3.9.17	{'minimumROIDimensions': 2, 'minimumROISize': None, 'normalize': False, 'normalizeScale': 1, 'removeOutliers': None, 'resampledPixelSpacing': None, 'interpolator': 'sitkBSpline', 'preCrop': False, 'padDistance': 5, 'distances': [1], 'force2D': False, 'force2Ddimension': 0, 'resegmentRange': None, 'label': 1, 'additionalInfo': True}	{'Original': {}}	ed42bb2d96ab61247e43fd7cece72b7148e364de	3D	(0.7422000169754028, 0.7422000169754028, 6.500006675720215)	(512, 512, 32)	422.412	0	8962	664c4346ae55724ea1c3fed405f9eda3b8fc4561	(0.7422000169754028, 0.7422000169754028, 6.500006675720215)	(512, 512, 32)	(135, 221, 12, 39, 37, 5)	2598	1	(153.74326404926867, 236.55196304849883, 13.92994611239415)	(-70.83274107547426, -34.060126812573685, 16.044544358727023)	0.653951	0.497962	18.9205	37.9959	41.606	40.2534	32.3347	44.1747	9168.12	24.8475	0.545294	3884.84	0.423734	9302.4	2990.7
Patient # 92	0	58	0	7	0	1			0	0	1		v3.1.0	1.23.5	2.2.1	1.4.1	3.9.17	{'minimumROIDimensions': 2, 'minimumROISize': None, 'normalize': False, 'normalizeScale': 1, 'removeOutliers': None, 'resampledPixelSpacing': None, 'interpolator': 'sitkBSpline', 'preCrop': False, 'padDistance': 5, 'distances': [1], 'force2D': False, 'force2Ddimension': 0, 'resegmentRange': None, 'label': 1, 'additionalInfo': True}	{'Original': {}}	f1ad8c654f528a6399c653782e89a43e238cf0dd	3D	(0.7422000169754028, 0.7422000169754028, 6.9999895095825195)	(512, 512, 30)	74.9339	0	1227	14117b489daa6b173bd93f266ba19611d13bd96a	(0.7422000169754028, 0.7422000169754028, 6.9999895095825195)	(512, 512, 30)	(176, 166, 16, 78, 73, 4)	2570	5	(214.7443579766537, 196.3206225680934, 17.58715953307393)	(-17.366733864355638, -58.06582449382381, -6.439063736807981)	0.855437	0.353418	20.1397	56.9855	58.1186	51.6606	61.8658	63.4301	9526.94	48.7475	0.416052	5223.63	0.548301	9909.97	317.9
Patient # 93	0	68	0	5	0	1	1	0	1	0	0	1	v3.1.0	1.23.5	2.2.1	1.4.1	3.9.17	{'minimumROIDimensions': 2, 'minimumROISize': None, 'normalize': False, 'normalizeScale': 1, 'removeOutliers': None, 'resampledPixelSpacing': None, 'interpolator': 'sitkBSpline', 'preCrop': False, 'padDistance': 5, 'distances': [1], 'force2D': False, 'force2Ddimension': 0, 'resegmentRange': None, 'label': 1, 'additionalInfo': True}	{'Original': {}}	82550488b9de830829e471c5a9db22be50e6de35	3D	(0.7422000169754028, 0.7422000169754028, 6.500006675720215)	(512, 512, 30)	483.68	0	10698	e5f0608bade7d480070eb5fdfdf2989d7048a408	(0.7422000169754028, 0.7422000169754028, 6.500006675720215)	(512, 512, 30)	(210, 215, 11, 49, 38, 4)	2029	1	(235.67964514539182, 232.70428782651553, 12.74322326269098)	(-5.332561175067667, -36.91587142764553, 23.20583791342669)	0.689815	0.530126	19.6138	36.9984	40.6132	32.8265	33.2337	42.1376	7104.8	25.5221	0.537083	3327.7	0.468374	7265.04	1970
Patient # 94	1	69	0	3	0	0	1	0	1	0	1	1	v3.1.0	1.23.5	2.2.1	1.4.1	3.9.17	{'minimumROIDimensions': 2, 'minimumROISize': None, 'normalize': False, 'normalizeScale': 1, 'removeOutliers': None, 'resampledPixelSpacing': None, 'interpolator': 'sitkBSpline', 'preCrop': False, 'padDistance': 5, 'distances': [1], 'force2D': False, 'force2Ddimension': 0, 'resegmentRange': None, 'label': 1, 'additionalInfo': True}	{'Original': {}}	92e977d7bc3b0a18299d75f42b75c0b9cfc7f44b	3D	(0.7422000169754028, 0.7422000169754028, 6.5)	(512, 512, 30)	455.199	0	12433	ba8948d85205b03ff1a48c32260464b15094c920	(0.7422000169754028, 0.7422000169754028, 6.5)	(512, 512, 30)	(157, 213, 14, 58, 66, 5)	1017	8	(184.22320550639134, 241.3313667649951, 16.04621435594887)	(-48.21052800858854, -9.887853293057844, 15.675194949409843)	0.758624	0.341602	20.0498	58.6933	40.6132	51.6	44.3895	58.1588	3235.07	44.5262	0.300794	3516.71	1.08706	3641.47	2694.6
Patient # 95	1	77			1	0						1	v3.1.0	1.23.5	2.2.1	1.4.1	3.9.17	{'minimumROIDimensions': 2, 'minimumROISize': None, 'normalize': False, 'normalizeScale': 1, 'removeOutliers': None, 'resampledPixelSpacing': None, 'interpolator': 'sitkBSpline', 'preCrop': False, 'padDistance': 5, 'distances': [1], 'force2D': False, 'force2Ddimension': 0, 'resegmentRange': None, 'label': 1, 'additionalInfo': True}	{'Original': {}}	96654e468d6b4799cab276ae0a5fa15012124839	3D	(0.7422000169754028, 0.7422000169754028, 6.000008583068848)	(512, 512, 36)	101.971	0	1652	545c580bb95c65bef8b80be1fa48a3be27012538	(0.7422000169754028, 0.7422000169754028, 6.000008583068848)	(512, 512, 36)	(101, 191, 11, 91, 75, 6)	12268	1	(139.16579719595697, 222.71274861428105, 13.619823932181285)	(-95.58614295876527, -26.963595784756052, 47.01775891826718)	0.859333	0.461221	25.8192	55.9801	73.2255	59.0116	64.8098	73.3608	40337.5	48.1055	0.58389	9741.51	0.2415	40547.8	271
Patient # 96	1	65	0	5	0	1			1	0	1		v3.1.0	1.23.5	2.2.1	1.4.1	3.9.17	{'minimumROIDimensions': 2, 'minimumROISize': None, 'normalize': False, 'normalizeScale': 1, 'removeOutliers': None, 'resampledPixelSpacing': None, 'interpolator': 'sitkBSpline', 'preCrop': False, 'padDistance': 5, 'distances': [1], 'force2D': False, 'force2Ddimension': 0, 'resegmentRange': None, 'label': 1, 'additionalInfo': True}	{'Original': {}}	19ffc1555eced842e91b2f8bab247f7ab34d6730	3D	(0.7422000169754028, 0.7422000169754028, 6.500009536743164)	(512, 512, 33)	429.983	0	11481	adcbd570d1623775c8ae545eea21e3f6a61be915	(0.7422000169754028, 0.7422000169754028, 6.500009536743164)	(512, 512, 33)	(163, 196, 17, 39, 51, 8)	4259	1	(179.8314158253111, 222.76543789621977, 19.548720356891288)	(-80.53311792447775, -44.29248601462703, -35.99613478912046)	0.577215	0.350438	19.9327	56.8795	53.6888	61.4042	40.2502	63.0551	15076	32.8317	0.526282	5607.76	0.371966	15249.8	2470.8
Patient # 97	1	62			0	1			1	0	1		v3.1.0	1.23.5	2.2.1	1.4.1	3.9.17	{'minimumROIDimensions': 2, 'minimumROISize': None, 'normalize': False, 'normalizeScale': 1, 'removeOutliers': None, 'resampledPixelSpacing': None, 'interpolator': 'sitkBSpline', 'preCrop': False, 'padDistance': 5, 'distances': [1], 'force2D': False, 'force2Ddimension': 0, 'resegmentRange': None, 'label': 1, 'additionalInfo': True}	{'Original': {}}	ea4571fa0840c5b3481f68e5eda4bce61fae8cea	3D	(0.7422000169754028, 0.7422000169754028, 6.999990463256836)	(512, 512, 32)	74.8566	0	2129	d4af5acc9527b96b63e08f2a47a474398d63e15d	(0.7422000169754028, 0.7422000169754028, 6.999990463256836)	(512, 512, 32)	(151, 189, 18, 65, 36, 3)	1297	1	(182.93446414803392, 207.95065535851967, 18.477255204317657)	(-52.68403015765395, -56.45902311461836, -41.208385754293346)	0.372949	0.299063	16.1435	53.9801	46.7586	24.1251	49.5498	51.6646	4875.62	20.1318	0.504521	2756.08	0.565278	5001.26	208
Patient # 98	1	68	1	27	0	1	1	0	0	0	0	1	v3.1.0	1.23.5	2.2.1	1.4.1	3.9.17	{'minimumROIDimensions': 2, 'minimumROISize': None, 'normalize': False, 'normalizeScale': 1, 'removeOutliers': None, 'resampledPixelSpacing': None, 'interpolator': 'sitkBSpline', 'preCrop': False, 'padDistance': 5, 'distances': [1], 'force2D': False, 'force2Ddimension': 0, 'resegmentRange': None, 'label': 1, 'additionalInfo': True}	{'Original': {}}	2b9c6f0b9ae782501c8f37c59d1e0ac20eda6f5d	3D	(0.7813000082969666, 0.7813000082969666, 7.500003337860107)	(512, 512, 30)	75.4205	0	1261	05d05a616238e40054da1babe35d5b345d66dda3	(0.7813000082969666, 0.7813000082969666, 7.500003337860107)	(512, 512, 30)	(180, 217, 13, 35, 26, 3)	905	1	(197.5657458563536, 228.72044198895028, 13.895027624309392)	(-38.22588075702362, -33.885723490214474, -18.562247963900063)	0.682193	0.434188	12.416	28.5959	30.8424	25.3692	28.1702	33.2795	4035.71	19.5079	0.675656	1814.28	0.449558	4143.29	252.4
Patient # 99	0	64	1	38	0	0			0	0	0		v3.1.0	1.23.5	2.2.1	1.4.1	3.9.17	{'minimumROIDimensions': 2, 'minimumROISize': None, 'normalize': False, 'normalizeScale': 1, 'removeOutliers': None, 'resampledPixelSpacing': None, 'interpolator': 'sitkBSpline', 'preCrop': False, 'padDistance': 5, 'distances': [1], 'force2D': False, 'force2Ddimension': 0, 'resegmentRange': None, 'label': 1, 'additionalInfo': True}	{'Original': {}}	1932ff8dab19305f6ffbb44c08d32808641211c0	3D	(0.7422000169754028, 0.7422000169754028, 7.0)	(512, 512, 30)	152.572	0	4049	61bc9ae3f75c1095699201b84c3a4e35875377ac	(0.7422000169754028, 0.7422000169754028, 7.0)	(512, 512, 30)	(188, 217, 8, 51, 36, 3)	1406	1	(212.98790896159318, 233.5398293029872, 9.135135135135135)	(-41.81508470861874, -17.780641587241803, -9.201041969093119)	0.428621	0.25766	12.0213	46.6556	32.1537	25.2955	43.2773	45.4855	5262.19	19.9976	0.533883	2740.41	0.520774	5421.57	721
Patient # 100	1	61	1	12	0	1			1	0	0	1	v3.1.0	1.23.5	2.2.1	1.4.1	3.9.17	{'minimumROIDimensions': 2, 'minimumROISize': None, 'normalize': False, 'normalizeScale': 1, 'removeOutliers': None, 'resampledPixelSpacing': None, 'interpolator': 'sitkBSpline', 'preCrop': False, 'padDistance': 5, 'distances': [1], 'force2D': False, 'force2Ddimension': 0, 'resegmentRange': None, 'label': 1, 'additionalInfo': True}	{'Original': {}}	365aed2a3e87dbb93f75ea9a6287df8891086cf2	3D	(0.7422000169754028, 0.7422000169754028, 6.5)	(512, 512, 30)	128.743	0	2282	cd21641f457bcde84d9f22dd891b1ff6702617eb	(0.7422000169754028, 0.7422000169754028, 6.5)	(512, 512, 30)	(73, 170, 12, 164, 132, 6)	21451	3	(105.10582257237425, 239.36343294018926, 14.725933522912685)	(-85.3606807015936, 8.026637741499172, 89.3358164340887)	0.799433	0.475118	38.3094	80.6313	120.412	97.9089	137.363	140.05	76359.6	64.4593	0.473157	18395.9	0.240911	76807.4	495
Patient # 101	1	56	1	25	0	0	0	0	0	0	0	0	v3.1.0	1.23.5	2.2.1	1.4.1	3.9.17	{'minimumROIDimensions': 2, 'minimumROISize': None, 'normalize': False, 'normalizeScale': 1, 'removeOutliers': None, 'resampledPixelSpacing': None, 'interpolator': 'sitkBSpline', 'preCrop': False, 'padDistance': 5, 'distances': [1], 'force2D': False, 'force2Ddimension': 0, 'resegmentRange': None, 'label': 1, 'additionalInfo': True}	{'Original': {}}	0fa38dda94c205f14266fb34f41a7cc64bbc768f	3D	(0.8202999830245972, 0.8202999830245972, 6.500007629394531)	(512, 512, 28)	466.435	0	6474	295c4dd2d5bb5d0a167451c5e1c725767f1e2d8f	(0.8202999830245972, 0.8202999830245972, 6.500007629394531)	(512, 512, 28)	(192, 164, 15, 97, 91, 3)	662	5	(249.70543806646526, 194.55287009063443, 16.10574018126888)	(-16.006629730819583, -82.1852767651175, 51.56223569103598)	0.390168	0.0879823	9.80484	111.441	28.5596	41.7475	106.828	107.631	2642.14	43.4807	0.379758	2433.78	0.921139	2895.46	1848.1
Patient # 102	0	58	0	6	0	1			1	0	1		v3.1.0	1.23.5	2.2.1	1.4.1	3.9.17	{'minimumROIDimensions': 2, 'minimumROISize': None, 'normalize': False, 'normalizeScale': 1, 'removeOutliers': None, 'resampledPixelSpacing': None, 'interpolator': 'sitkBSpline', 'preCrop': False, 'padDistance': 5, 'distances': [1], 'force2D': False, 'force2Ddimension': 0, 'resegmentRange': None, 'label': 1, 'additionalInfo': True}	{'Original': {}}	8634e3c2d44ab7798045da0fe448023fa4111d88	3D	(0.7031000256538391, 0.7031000256538391, 6.499993324279785)	(512, 512, 30)	567.878	0	15190	f08e7d529ae585db98c5e0b2411649cd6d51ca3b	(0.7031000256538391, 0.7031000256538391, 6.499993324279785)	(512, 512, 30)	(138, 241, 15, 84, 56, 5)	3418	1	(170.28291398478643, 264.14131070801636, 17.051784669397307)	(-45.86007734404242, 16.569767339927807, -37.788513481861116)	0.435333	0.356102	21.9539	61.6505	58.2054	37.7663	61.2343	64.6898	10714.4	26.8385	0.373686	6289.58	0.587023	10983	2658.1
Patient # 103	1	52	0	15	0	1			1	0	1		v3.1.0	1.23.5	2.2.1	1.4.1	3.9.17	{'minimumROIDimensions': 2, 'minimumROISize': None, 'normalize': False, 'normalizeScale': 1, 'removeOutliers': None, 'resampledPixelSpacing': None, 'interpolator': 'sitkBSpline', 'preCrop': False, 'padDistance': 5, 'distances': [1], 'force2D': False, 'force2Ddimension': 0, 'resegmentRange': None, 'label': 1, 'additionalInfo': True}	{'Original': {}}	10c1555d13596f2768900bb759352aec3ecd956d	3D	(0.7422000169754028, 0.7422000169754028, 6.4999895095825195)	(512, 512, 30)	596.768	0	7153	232075023179ae7c3d3d66a88c1a394f93875c43	(0.7422000169754028, 0.7422000169754028, 6.4999895095825195)	(512, 512, 30)	(169, 238, 17, 47, 68, 5)	3480	1	(194.03534482758621, 271.36551724137934, 19.06580459770115)	(-53.11596157787176, -8.221506299643664, 44.61483151254983)	0.765713	0.609986	27.07	44.3781	40.6956	48.9852	50.9584	50.9584	12173	33.9809	0.427362	5988.06	0.491915	12460.5	2116.9
Patient # 104	1	59	0	2	0	1			1	0	0		v3.1.0	1.23.5	2.2.1	1.4.1	3.9.17	{'minimumROIDimensions': 2, 'minimumROISize': None, 'normalize': False, 'normalizeScale': 1, 'removeOutliers': None, 'resampledPixelSpacing': None, 'interpolator': 'sitkBSpline', 'preCrop': False, 'padDistance': 5, 'distances': [1], 'force2D': False, 'force2Ddimension': 0, 'resegmentRange': None, 'label': 1, 'additionalInfo': True}	{'Original': {}}	89e4ae6ca82e222b5dd59e0512df3a23eb254e2f	3D	(0.7422000169754028, 0.7422000169754028, 7.000006675720215)	(512, 512, 30)	105.241	0	2527	a67c64162a1aa98679e6ab8ff266bcd597a22422	(0.7422000169754028, 0.7422000169754028, 7.000006675720215)	(512, 512, 30)	(180, 216, 13, 79, 76, 3)	4869	1	(213.26637913329225, 249.8568494557404, 13.98131033066338)	(-32.51268575866749, -24.18523989526318, 49.076064203426455)	0.717369	0.37987	20.2106	53.2041	55.2419	56.4072	60.4836	60.4836	18498.5	38.1669	0.509935	6633.25	0.358583	18775	376
Patient # 105	1	55			1	0			0	0	0	1	v3.1.0	1.23.5	2.2.1	1.4.1	3.9.17	{'minimumROIDimensions': 2, 'minimumROISize': None, 'normalize': False, 'normalizeScale': 1, 'removeOutliers': None, 'resampledPixelSpacing': None, 'interpolator': 'sitkBSpline', 'preCrop': False, 'padDistance': 5, 'distances': [1], 'force2D': False, 'force2Ddimension': 0, 'resegmentRange': None, 'label': 1, 'additionalInfo': True}	{'Original': {}}	c0edd2f38768f646d477a00a875183398cfb044e	3D	(0.7813000082969666, 0.7813000082969666, 8.00001335144043)	(512, 512, 24)	156.144	0	2992	bf325b645701da35f81bac2f13712289600ba047	(0.7813000082969666, 0.7813000082969666, 8.00001335144043)	(512, 512, 24)	(138, 266, 13, 18, 17, 2)	287	1	(146.61324041811847, 273.8780487804878, 13.637630662020905)	(-89.74308149116796, -10.31108566173694, 99.051927184394)	0.915312	0.623025	10.1456	16.2844	20.3045	20.3045	15.8201	21.615	1333.79	14.9053	0.663718	882.861	0.661919	1401.55	637
Patient # 106	1	48			1	0	0	0	1	1	1	0	v3.1.0	1.23.5	2.2.1	1.4.1	3.9.17	{'minimumROIDimensions': 2, 'minimumROISize': None, 'normalize': False, 'normalizeScale': 1, 'removeOutliers': None, 'resampledPixelSpacing': None, 'interpolator': 'sitkBSpline', 'preCrop': False, 'padDistance': 5, 'distances': [1], 'force2D': False, 'force2Ddimension': 0, 'resegmentRange': None, 'label': 1, 'additionalInfo': True}	{'Original': {}}	0fc70ef93043fc6bc51c0984376260023f4c1a34	3D	(0.7422000169754028, 0.7422000169754028, 7.000013828277588)	(512, 512, 30)	102.444	0	1568	d607572746142a4fdd0bc91061b7740e31436928	(0.7422000169754028, 0.7422000169754028, 7.000013828277588)	(512, 512, 30)	(75, 248, 11, 23, 34, 3)	1370	1	(85.67810218978101, 263.4248175182482, 12.05985401459854)	(-138.91570780442578, -14.115093768948185, -35.77685427630904)	0.751848	0.603079	15.2007	25.2052	26.1521	31.1509	24.6719	32.5602	5199.86	18.9504	0.792263	1832.07	0.352331	5282.77	407.9
Patient # 107	1	70			0	1						1	v3.1.0	1.23.5	2.2.1	1.4.1	3.9.17	{'minimumROIDimensions': 2, 'minimumROISize': None, 'normalize': False, 'normalizeScale': 1, 'removeOutliers': None, 'resampledPixelSpacing': None, 'interpolator': 'sitkBSpline', 'preCrop': False, 'padDistance': 5, 'distances': [1], 'force2D': False, 'force2Ddimension': 0, 'resegmentRange': None, 'label': 1, 'additionalInfo': True}	{'Original': {}}	445796a44f8a17dc714f0e40fb17bc05f145f55b	3D	(0.7422000169754028, 0.7422000169754028, 7.9999871253967285)	(512, 512, 24)	165.875	0	3669	d7373533df1d0575d0a585f3455ee83406775d79	(0.7422000169754028, 0.7422000169754028, 7.9999871253967285)	(512, 512, 24)	(155, 121, 17, 32, 13, 1)	228	1	(169.92543859649123, 126.60526315789474, 17.0)	(-62.339329142842374, -115.66256933776955, 58.04808282852173)	0.246045	0	0	26.0521	20.2061	10.4221	24.4814	25.0725	929.484	6.40999	0.69597	661.792	0.711999	1004.77	639
Patient # 108	1	65			0	0			0	0		1	v3.1.0	1.23.5	2.2.1	1.4.1	3.9.17	{'minimumROIDimensions': 2, 'minimumROISize': None, 'normalize': False, 'normalizeScale': 1, 'removeOutliers': None, 'resampledPixelSpacing': None, 'interpolator': 'sitkBSpline', 'preCrop': False, 'padDistance': 5, 'distances': [1], 'force2D': False, 'force2Ddimension': 0, 'resegmentRange': None, 'label': 1, 'additionalInfo': True}	{'Original': {}}	80eac92e208bbad8d88073718c551417711028ae	3D	(0.7422000169754028, 0.7422000169754028, 7.9999871253967285)	(512, 512, 24)	102.744	0	2024	c76325251b42657cb26fda1c167269f7a2c67cd1	(0.7422000169754028, 0.7422000169754028, 7.9999871253967285)	(512, 512, 24)	(119, 287, 5, 32, 36, 3)	1681	1	(130.61570493753717, 304.017251635931, 6.20404521118382)	(-85.6610254843557, 16.01261152226894, 37.24158147457879)	0.857014	0.545727	15.6568	28.6897	32.7379	33.7651	29.5578	37.0404	7295.96	24.5875	0.731843	2485.73	0.3407	7407.96	453
Patient # 109	1	64			1	0						1	v3.1.0	1.23.5	2.2.1	1.4.1	3.9.17	{'minimumROIDimensions': 2, 'minimumROISize': None, 'normalize': False, 'normalizeScale': 1, 'removeOutliers': None, 'resampledPixelSpacing': None, 'interpolator': 'sitkBSpline', 'preCrop': False, 'padDistance': 5, 'distances': [1], 'force2D': False, 'force2Ddimension': 0, 'resegmentRange': None, 'label': 1, 'additionalInfo': True}	{'Original': {}}	b7eec218295efd2f5144c7a8b35a711c0e9abcf8	3D	(0.8680555820465088, 0.8680555820465088, 5.5)	(432, 432, 42)	60.5819	0	1769	bb06516296df00e3c921931fb2b7da2d5f7338af	(0.8680555820465088, 0.8680555820465088, 5.5)	(432, 432, 42)	(183, 185, 26, 39, 31, 5)	1431	1	(202.33892382948986, 200.0943396226415, 27.80083857442348)	(-11.424546708434235, -38.623474098601434, 30.234743690090852)	0.814115	0.574331	18.1379	31.5808	36.8827	30.8083	33.406	36.9745	5784.67	25.7104	0.554907	2808.34	0.48548	5930.58	358
Patient # 110	1	55	1	18	0	1	1	1	1	0	0	1	v3.1.0	1.23.5	2.2.1	1.4.1	3.9.17	{'minimumROIDimensions': 2, 'minimumROISize': None, 'normalize': False, 'normalizeScale': 1, 'removeOutliers': None, 'resampledPixelSpacing': None, 'interpolator': 'sitkBSpline', 'preCrop': False, 'padDistance': 5, 'distances': [1], 'force2D': False, 'force2Ddimension': 0, 'resegmentRange': None, 'label': 1, 'additionalInfo': True}	{'Original': {}}	a057ebfe93a9c0c9a7097d47be1d5d7c1095c64b	3D	(0.7031000256538391, 0.7031000256538391, 6.999999523162842)	(512, 512, 30)	173.507	0	3393	bc724015722dc60240caa7bd16947db7cfce584f	(0.7031000256538391, 0.7031000256538391, 6.999999523162842)	(512, 512, 30)	(189, 215, 20, 42, 58, 2)	1715	1	(209.19883381924197, 236.99475218658893, 20.651895043731777)	(-38.839682115587635, -8.857905836219174, 1.7581867815047474)	0.651713	0.353714	12.8524	36.3355	29.6648	40.7798	41.0757	41.0757	5802.59	23.6803	0.595818	2620.91	0.451679	5934.67	685.8
Patient # 111	1	59	1	24	0	1	1	1	0	0	0	1	v3.1.0	1.23.5	2.2.1	1.4.1	3.9.17	{'minimumROIDimensions': 2, 'minimumROISize': None, 'normalize': False, 'normalizeScale': 1, 'removeOutliers': None, 'resampledPixelSpacing': None, 'interpolator': 'sitkBSpline', 'preCrop': False, 'padDistance': 5, 'distances': [1], 'force2D': False, 'force2Ddimension': 0, 'resegmentRange': None, 'label': 1, 'additionalInfo': True}	{'Original': {}}	a515d9d41e5bf34b371f3f2a1797c4e3b9b823c3	3D	(0.7422000169754028, 0.7422000169754028, 6.500016212463379)	(512, 512, 32)	580.738	0	10630	2748489aabd6bf8c3a086e4d47964da5c59b92ad	(0.7422000169754028, 0.7422000169754028, 6.500016212463379)	(512, 512, 32)	(153, 232, 8, 42, 36, 3)	2285	1	(174.86870897155362, 251.4503282275711, 9.087964989059081)	(-57.003441599057055, -15.502559923760487, -54.91607919521874)	0.665312	0.556096	17.7462	31.9121	33.6806	29.5977	32.9674	39.0928	8050.24	21.2315	0.734824	2643.46	0.328371	8181.68	1875
Patient # 112	1	58	1	8	1	1			1	0	1	0	v3.1.0	1.23.5	2.2.1	1.4.1	3.9.17	{'minimumROIDimensions': 2, 'minimumROISize': None, 'normalize': False, 'normalizeScale': 1, 'removeOutliers': None, 'resampledPixelSpacing': None, 'interpolator': 'sitkBSpline', 'preCrop': False, 'padDistance': 5, 'distances': [1], 'force2D': False, 'force2Ddimension': 0, 'resegmentRange': None, 'label': 1, 'additionalInfo': True}	{'Original': {}}	3f7b5f4ffa7837b8b271700dee39606aea91c018	3D	(0.78125, 0.78125, 7.500009536743164)	(512, 512, 24)	57.4633	0	1102	b2a39b075aee0709dc39a9d3fade2da1683476f2	(0.78125, 0.78125, 7.500009536743164)	(512, 512, 24)	(84, 168, 8, 115, 137, 12)	53345	2	(140.05769987815165, 243.3180054363108, 13.988621239103946)	(-111.00298514752026, -6.7811780872264364, 31.383687256802276)	0.787518	0.538547	61.4369	114.079	119.692	113.73	111.631	125.624	243578	89.8392	0.432897	43570.4	0.178876	244194	267
Patient # 113	1	62	1	6	1	1			1	0	0	1	v3.1.0	1.23.5	2.2.1	1.4.1	3.9.17	{'minimumROIDimensions': 2, 'minimumROISize': None, 'normalize': False, 'normalizeScale': 1, 'removeOutliers': None, 'resampledPixelSpacing': None, 'interpolator': 'sitkBSpline', 'preCrop': False, 'padDistance': 5, 'distances': [1], 'force2D': False, 'force2Ddimension': 0, 'resegmentRange': None, 'label': 1, 'additionalInfo': True}	{'Original': {}}	d8508738246985cdc8a3b9419ca23805662cc51c	3D	(0.7813000082969666, 0.7813000082969666, 6.999989032745361)	(512, 512, 28)	79.1606	0	1200	55f4f9c6f9b2a43e43b90dfbecfa4ffac19ec5b4	(0.7813000082969666, 0.7813000082969666, 6.999989032745361)	(512, 512, 28)	(99, 178, 15, 46, 42, 4)	3456	1	(120.75810185185185, 197.5732060185185, 16.572337962962962)	(-104.08969756126127, -65.24504602874666, 53.11548269374502)	0.734219	0.627227	23.8737	38.0624	41.3819	39.1379	38.3156	43.7063	14556.2	27.9461	0.610459	4722.72	0.324448	14767.5	349
Patient # 114	0	66			0	0	1	0	1	0	1	1	v3.1.0	1.23.5	2.2.1	1.4.1	3.9.17	{'minimumROIDimensions': 2, 'minimumROISize': None, 'normalize': False, 'normalizeScale': 1, 'removeOutliers': None, 'resampledPixelSpacing': None, 'interpolator': 'sitkBSpline', 'preCrop': False, 'padDistance': 5, 'distances': [1], 'force2D': False, 'force2Ddimension': 0, 'resegmentRange': None, 'label': 1, 'additionalInfo': True}	{'Original': {}}	831062a0e5c4ec2d9b26a2a71999b5853b7e3326	3D	(0.7422000169754028, 0.7422000169754028, 6.499989032745361)	(512, 512, 28)	602.139	0	11621	fca7eaefb270f90ac56b80b5ce91234fc8f9465e	(0.7422000169754028, 0.7422000169754028, 6.499989032745361)	(512, 512, 28)	(186, 230, 9, 50, 28, 3)	780	3	(204.31025641025641, 244.63333333333333, 9.523076923076923)	(-37.05191848675409, -24.312133649985014, -10.912802806267372)	0.459793	0.345504	14.4045	41.6911	38.6214	24.0647	36.737	39.3806	2646.8	19.1693	0.500701	1848.07	0.698229	2792.86	1271.5
Patient # 115	1	59			1	0						1	v3.1.0	1.23.5	2.2.1	1.4.1	3.9.17	{'minimumROIDimensions': 2, 'minimumROISize': None, 'normalize': False, 'normalizeScale': 1, 'removeOutliers': None, 'resampledPixelSpacing': None, 'interpolator': 'sitkBSpline', 'preCrop': False, 'padDistance': 5, 'distances': [1], 'force2D': False, 'force2Ddimension': 0, 'resegmentRange': None, 'label': 1, 'additionalInfo': True}	{'Original': {}}	f6d09f61a952e23bb7bfaeef1fdc191dd08e6f7b	3D	(1.1875, 1.1875, 7.199999809265137)	(320, 320, 36)	58.3082	0	1205	6cf7cb639cc05daf3cfa13f9f042a325778089ed	(1.1875, 1.1875, 7.199999809265137)	(320, 320, 36)	(93, 106, 16, 72, 53, 5)	1128	2	(128.04698581560282, 131.5345744680851, 18.336879432624112)	(-41.05263326701325, -33.80269285033606, 13.278542028251252)	0.385815	0.220392	20.1248	91.3135	63.8627	42.6816	60.095	92.4105	10822.8	35.2301	0.390194	6064.07	0.560304	11452.7	352
Patient # 116	1	77	1	5	1	1			1	0	0	0	v3.1.0	1.23.5	2.2.1	1.4.1	3.9.17	{'minimumROIDimensions': 2, 'minimumROISize': None, 'normalize': False, 'normalizeScale': 1, 'removeOutliers': None, 'resampledPixelSpacing': None, 'interpolator': 'sitkBSpline', 'preCrop': False, 'padDistance': 5, 'distances': [1], 'force2D': False, 'force2Ddimension': 0, 'resegmentRange': None, 'label': 1, 'additionalInfo': True}	{'Original': {}}	b2a5ba40aa354946669d99f13cb248018519eac2	3D	(0.7422000169754028, 0.7422000169754028, 6.900010108947754)	(512, 512, 30)	463.631	0	10608	88dc9ff1da07e7d32b5cd7490e2aa4a09cbf975b	(0.7422000169754028, 0.7422000169754028, 6.900010108947754)	(512, 512, 30)	(136, 237, 21, 9, 13, 1)	85	1	(140.21176470588236, 242.75294117647059, 21.0)	(-61.18882365787729, -14.894757200689867, 46.7249116897583)	0.624502	0	0	9.91565	9.10303	11.2665	9.76212	11.3639	290.456	6.19235	0.785933	269.868	0.929121	323.08	2440.4
Patient # 117	1	64	1	23	0	1	1	0	1	0	0	1	v3.1.0	1.23.5	2.2.1	1.4.1	3.9.17	{'minimumROIDimensions': 2, 'minimumROISize': None, 'normalize': False, 'normalizeScale': 1, 'removeOutliers': None, 'resampledPixelSpacing': None, 'interpolator': 'sitkBSpline', 'preCrop': False, 'padDistance': 5, 'distances': [1], 'force2D': False, 'force2Ddimension': 0, 'resegmentRange': None, 'label': 1, 'additionalInfo': True}	{'Original': {}}	167a62f305779b243b35c09a7fa2747a910261f5	3D	(0.7422000169754028, 0.7422000169754028, 6.499990463256836)	(512, 512, 32)	528.59	0	10924	6ba5a3adabf2ec937721a7310673140b141536e4	(0.7422000169754028, 0.7422000169754028, 6.499990463256836)	(512, 512, 32)	(138, 263, 15, 56, 25, 3)	569	3	(172.08611599297012, 275.12829525483306, 16.01757469244288)	(-73.15667959152081, -5.428772394183625, 13.676384381124961)	0.407988	0.231828	11.6744	50.3582	44.5708	26.4111	42.2207	44.6696	1905.02	20.5455	0.493293	1506.54	0.790823	2037.36	2213.6
Patient # 118	0	60	1	4	1	1	1	1	0	0	0	0	v3.1.0	1.23.5	2.2.1	1.4.1	3.9.17	{'minimumROIDimensions': 2, 'minimumROISize': None, 'normalize': False, 'normalizeScale': 1, 'removeOutliers': None, 'resampledPixelSpacing': None, 'interpolator': 'sitkBSpline', 'preCrop': False, 'padDistance': 5, 'distances': [1], 'force2D': False, 'force2Ddimension': 0, 'resegmentRange': None, 'label': 1, 'additionalInfo': True}	{'Original': {}}	bdee120558638798371cbbaeeb97a73f3c185ec7	3D	(0.7031000256538391, 0.7031000256538391, 6.5)	(512, 512, 30)	99.2262	0	2620	8bd2755631130af40ee4fc21efe2683530ed6332	(0.7031000256538391, 0.7031000256538391, 6.5)	(512, 512, 30)	(184, 322, 21, 34, 33, 3)	2052	1	(199.89132553606237, 337.8664717348928, 22.021929824561404)	(-40.817258990153704, 77.90547218558618, 48.02675253884834)	0.94436	0.783109	18.0225	23.014	29.7735	27.7096	25.1745	30.4629	6509.42	21.7335	0.792044	2128.61	0.327005	6593.64	557
Patient # 119	1	70	1	15	1	1			0	0	0	0	v3.1.0	1.23.5	2.2.1	1.4.1	3.9.17	{'minimumROIDimensions': 2, 'minimumROISize': None, 'normalize': False, 'normalizeScale': 1, 'removeOutliers': None, 'resampledPixelSpacing': None, 'interpolator': 'sitkBSpline', 'preCrop': False, 'padDistance': 5, 'distances': [1], 'force2D': False, 'force2Ddimension': 0, 'resegmentRange': None, 'label': 1, 'additionalInfo': True}	{'Original': {}}	384ffbaacdcac29b2c1ed5ac2d4f1de17ae33be9	3D	(0.8202999830245972, 0.8202999830245972, 6.5000104904174805)	(512, 512, 30)	518.425	0	8081	42c54303ac483b658bd7ac1864b3d2ce4f00d028	(0.8202999830245972, 0.8202999830245972, 6.5000104904174805)	(512, 512, 30)	(229, 174, 17, 106, 66, 4)	6658	3	(294.7020126164013, 202.29843796936018, 18.390057074196456)	(11.529059608657974, -86.64459110572196, 14.9725603616141)	0.654535	0.402131	28.0495	69.7522	86.8342	53.7037	85.9751	90.1812	28651.9	45.6552	0.428915	10557.2	0.368464	29120.8	1530
Patient # 120	1	66			0	1	1	1	1	0	0	1	v3.1.0	1.23.5	2.2.1	1.4.1	3.9.17	{'minimumROIDimensions': 2, 'minimumROISize': None, 'normalize': False, 'normalizeScale': 1, 'removeOutliers': None, 'resampledPixelSpacing': None, 'interpolator': 'sitkBSpline', 'preCrop': False, 'padDistance': 5, 'distances': [1], 'force2D': False, 'force2Ddimension': 0, 'resegmentRange': None, 'label': 1, 'additionalInfo': True}	{'Original': {}}	f43540e58489feda0f5ce86d196cac86d90a85c6	3D	(0.7422000169754028, 0.7422000169754028, 6.499993324279785)	(512, 512, 30)	420.823	0	9085	e62b230ddc029803bab818a5a03e1e73a374fc87	(0.7422000169754028, 0.7422000169754028, 6.499993324279785)	(512, 512, 30)	(209, 193, 9, 49, 35, 4)	2799	1	(232.9914255091104, 210.17577706323686, 10.548410146480887)	(-40.13975429471026, -49.88653249858149, -35.06040446610909)	0.816726	0.549908	20.0739	36.5042	40.6132	31.9419	37.56	45.681	9867.07	29.8139	0.53092	4190.32	0.424678	10022.1	1081
Patient # 121	1	52	1	31	0	1	1	1	0	0	0	0	v3.1.0	1.23.5	2.2.1	1.4.1	3.9.17	{'minimumROIDimensions': 2, 'minimumROISize': None, 'normalize': False, 'normalizeScale': 1, 'removeOutliers': None, 'resampledPixelSpacing': None, 'interpolator': 'sitkBSpline', 'preCrop': False, 'padDistance': 5, 'distances': [1], 'force2D': False, 'force2Ddimension': 0, 'resegmentRange': None, 'label': 1, 'additionalInfo': True}	{'Original': {}}	7b29c75a0795a0c16589ef668f716da4020695bd	3D	(0.7422000169754028, 0.7422000169754028, 7.499993324279785)	(512, 512, 30)	102.802	0	2029	596e3bf66bac42419e272042240e366dfaf66ee2	(0.7422000169754028, 0.7422000169754028, 7.499993324279785)	(512, 512, 30)	(169, 162, 20, 86, 103, 4)	1137	5	(202.6174142480211, 213.03254177660511, 21.683377308707126)	(-48.61135500150493, -65.56523765150453, 27.64319043423697)	0.278255	0.254683	23.2116	91.1391	32.7159	47.5008	84.6401	86.1809	4281.91	25.3599	0.32835	3883.64	0.906988	4697.46	706.6
Patient # 122	0	66	1	23	0	1			1	0	0		v3.1.0	1.23.5	2.2.1	1.4.1	3.9.17	{'minimumROIDimensions': 2, 'minimumROISize': None, 'normalize': False, 'normalizeScale': 1, 'removeOutliers': None, 'resampledPixelSpacing': None, 'interpolator': 'sitkBSpline', 'preCrop': False, 'padDistance': 5, 'distances': [1], 'force2D': False, 'force2Ddimension': 0, 'resegmentRange': None, 'label': 1, 'additionalInfo': True}	{'Original': {}}	e11efe51bc04ce23c38c09180453ad57313e13c2	3D	(0.7422000169754028, 0.7422000169754028, 6.4999895095825195)	(512, 512, 30)	505.545	0	11352	6a46f581a4f2b83ea44e43c7004703eee24ce083	(0.7422000169754028, 0.7422000169754028, 6.4999895095825195)	(512, 512, 30)	(196, 268, 15, 52, 20, 4)	995	2	(223.90552763819096, 278.33969849246233, 16.623115577889447)	(-45.946311388782505, 5.392734683338745, 54.11237850860135)	0.507087	0.333542	11.8779	35.6114	41.9214	26.2635	32.7915	42.812	3441.69	18.0581	0.563824	1955.19	0.568089	3562.69	1967.4
Patient # 123	1	50			0	0						0	v3.1.0	1.23.5	2.2.1	1.4.1	3.9.17	{'minimumROIDimensions': 2, 'minimumROISize': None, 'normalize': False, 'normalizeScale': 1, 'removeOutliers': None, 'resampledPixelSpacing': None, 'interpolator': 'sitkBSpline', 'preCrop': False, 'padDistance': 5, 'distances': [1], 'force2D': False, 'force2Ddimension': 0, 'resegmentRange': None, 'label': 1, 'additionalInfo': True}	{'Original': {}}	905445586aa8377420f53e5d48ed5a1a90467165	3D	(0.7616999745368958, 0.7616999745368958, 5.999985694885254)	(512, 512, 29)	88.3522	0	1545	0c1ce0011abe03281c9da867b8b9f2fddf278593	(0.7616999745368958, 0.7616999745368958, 5.999985694885254)	(512, 512, 29)	(72, 208, 11, 115, 83, 8)	12523	2	(95.42098538688812, 244.49940110197238, 15.277409566397829)	(-103.5248385929437, -33.55181496981794, 32.963639182879945)	0.735804	0.578928	34.399	59.4185	66.2772	71.7419	95.2856	101.007	43335.2	43.7204	0.5936	10051.2	0.23194	43594	420
Patient # 124	1	66	1	27	0	1	1	0	1	0	0	1	v3.1.0	1.23.5	2.2.1	1.4.1	3.9.17	{'minimumROIDimensions': 2, 'minimumROISize': None, 'normalize': False, 'normalizeScale': 1, 'removeOutliers': None, 'resampledPixelSpacing': None, 'interpolator': 'sitkBSpline', 'preCrop': False, 'padDistance': 5, 'distances': [1], 'force2D': False, 'force2Ddimension': 0, 'resegmentRange': None, 'label': 1, 'additionalInfo': True}	{'Original': {}}	fd772879919f95abaa79e5c5e729624341acdce3	3D	(0.7422000169754028, 0.7422000169754028, 6.500006675720215)	(512, 512, 32)	420.01	0	8428	a233166ada010e94ef551effe4bb4821ebe2d986	(0.7422000169754028, 0.7422000169754028, 6.500006675720215)	(512, 512, 32)	(226, 186, 16, 36, 49, 3)	1688	2	(243.86611374407582, 203.09004739336493, 16.78909952606635)	(-37.693560502116725, -58.895561179843554, 37.50406063450457)	0.739985	0.467442	16.2318	34.7247	29.0483	38.6749	36.9091	39.6316	5903.21	25.6957	0.553498	2853.82	0.483436	6044.05	1964.7
Patient # 125	0	72			0	1			1	0	1		v3.1.0	1.23.5	2.2.1	1.4.1	3.9.17	{'minimumROIDimensions': 2, 'minimumROISize': None, 'normalize': False, 'normalizeScale': 1, 'removeOutliers': None, 'resampledPixelSpacing': None, 'interpolator': 'sitkBSpline', 'preCrop': False, 'padDistance': 5, 'distances': [1], 'force2D': False, 'force2Ddimension': 0, 'resegmentRange': None, 'label': 1, 'additionalInfo': True}	{'Original': {}}	30365f5e0cbbcb2bbb9e1b592cf06cba2e8d3f3b	3D	(0.7422000169754028, 0.7422000169754028, 8.000009536743164)	(512, 512, 32)	426.768	0	13881	a6ca2c137883f9c8ee0bc26122c968302d7737cc	(0.7422000169754028, 0.7422000169754028, 8.000009536743164)	(512, 512, 32)	(171, 199, 18, 101, 41, 3)	686	8	(226.35568513119534, 222.35568513119534, 18.97084548104956)	(-9.439800915843193, -21.158600983744805, -51.921058771561604)	0.271066	0.112379	10.9926	97.8172	75.925	35.9154	74.3535	77.9933	2668.01	26.515	0.332946	2794.05	1.04724	3023.13	2700
Patient # 126	1	64	1	18	0	1	0	0	1	0	0	1	v3.1.0	1.23.5	2.2.1	1.4.1	3.9.17	{'minimumROIDimensions': 2, 'minimumROISize': None, 'normalize': False, 'normalizeScale': 1, 'removeOutliers': None, 'resampledPixelSpacing': None, 'interpolator': 'sitkBSpline', 'preCrop': False, 'padDistance': 5, 'distances': [1], 'force2D': False, 'force2Ddimension': 0, 'resegmentRange': None, 'label': 1, 'additionalInfo': True}	{'Original': {}}	8b94fffae611b6577db147810461fa3a6089d15e	3D	(0.7422000169754028, 0.7422000169754028, 7.500010967254639)	(512, 512, 28)	45.2553	0	936	81eeeeb62bff0fd73de0f203dbe9c6f593bfc34e	(0.7422000169754028, 0.7422000169754028, 7.500010967254639)	(512, 512, 28)	(175, 203, 17, 84, 42, 3)	1914	3	(219.74869383490073, 221.38244514106583, 17.78787878787879)	(-34.726520832367214, -32.440952538322875, -1.7927098563223183)	0.412648	0.256405	16.3333	63.7011	64.8864	31.1372	53.459	65.7885	7573.14	26.2861	0.412043	4526.12	0.597654	7907.62	168
Patient # 127	0	64			0	0			0	0		1	v3.1.0	1.23.5	2.2.1	1.4.1	3.9.17	{'minimumROIDimensions': 2, 'minimumROISize': None, 'normalize': False, 'normalizeScale': 1, 'removeOutliers': None, 'resampledPixelSpacing': None, 'interpolator': 'sitkBSpline', 'preCrop': False, 'padDistance': 5, 'distances': [1], 'force2D': False, 'force2Ddimension': 0, 'resegmentRange': None, 'label': 1, 'additionalInfo': True}	{'Original': {}}	4db2d4b3d30154a00f1f50dc4b1ec8403ced14ee	3D	(0.7422000169754028, 0.7422000169754028, 7.999995708465576)	(512, 512, 24)	106.708	0	2032	4550e18c965d2e08623d9c23b952a894043c2fcd	(0.7422000169754028, 0.7422000169754028, 7.999995708465576)	(512, 512, 24)	(185, 195, 14, 35, 33, 3)	973	1	(200.91572456320657, 212.20966084275437, 15.21993833504625)	(-61.58234166817209, -35.73698453324917, 6.34444044795336)	0.791555	0.432326	13.494	31.2127	30.7958	29.0278	31.0751	36.1142	4121.17	24.7066	0.487525	2549.77	0.6187	4287.9	384.2
Patient # 128	0	71			0	0						1	v3.1.0	1.23.5	2.2.1	1.4.1	3.9.17	{'minimumROIDimensions': 2, 'minimumROISize': None, 'normalize': False, 'normalizeScale': 1, 'removeOutliers': None, 'resampledPixelSpacing': None, 'interpolator': 'sitkBSpline', 'preCrop': False, 'padDistance': 5, 'distances': [1], 'force2D': False, 'force2Ddimension': 0, 'resegmentRange': None, 'label': 1, 'additionalInfo': True}	{'Original': {}}	ef7d34954c7d5404429346af10713d30c1f9eb10	3D	(0.7422000169754028, 0.7422000169754028, 8.0)	(512, 512, 26)	90.2118	0	1560	0d293e43cf23752ce63db84c894290014fd7409f	(0.7422000169754028, 0.7422000169754028, 8.0)	(512, 512, 26)	(92, 191, 14, 65, 65, 5)	11147	1	(123.40593881761909, 219.6463622499327, 15.977751861487397)	(-99.20710608637728, -46.60746401224884, 17.48001202324683)	0.892316	0.847256	39.5901	46.7275	57.6845	58.763	49.5109	58.8801	48897.9	41.6957	0.701546	9217.67	0.188509	49123.6	403
Patient # 129	1	63	1	23	0	0	1	0	1	0	0	1	v3.1.0	1.23.5	2.2.1	1.4.1	3.9.17	{'minimumROIDimensions': 2, 'minimumROISize': None, 'normalize': False, 'normalizeScale': 1, 'removeOutliers': None, 'resampledPixelSpacing': None, 'interpolator': 'sitkBSpline', 'preCrop': False, 'padDistance': 5, 'distances': [1], 'force2D': False, 'force2Ddimension': 0, 'resegmentRange': None, 'label': 1, 'additionalInfo': True}	{'Original': {}}	5f7efca9e0b77c982d85d1aaf64ffbe8d678046a	3D	(0.7422000169754028, 0.7422000169754028, 6.499988555908203)	(512, 512, 27)	560.441	0	7505	1a6cdfd54c3649454e6f6954b8be378c565f20da	(0.7422000169754028, 0.7422000169754028, 6.499988555908203)	(512, 512, 27)	(203, 193, 17, 22, 52, 2)	687	1	(213.66666666666666, 211.0, 17.270742358078603)	(-42.295594175656646, -53.02479422092438, 81.57192740794353)	0.373949	0.250291	9.38648	37.5022	20.296	38.5944	38.7084	39.7669	2353.19	14.0239	0.583889	1465.3	0.622684	2459.86	1691.2
Patient # 130	0	54	1	10	1	1			1	0	1	0	v3.1.0	1.23.5	2.2.1	1.4.1	3.9.17	{'minimumROIDimensions': 2, 'minimumROISize': None, 'normalize': False, 'normalizeScale': 1, 'removeOutliers': None, 'resampledPixelSpacing': None, 'interpolator': 'sitkBSpline', 'preCrop': False, 'padDistance': 5, 'distances': [1], 'force2D': False, 'force2Ddimension': 0, 'resegmentRange': None, 'label': 1, 'additionalInfo': True}	{'Original': {}}	dc0b38d7450144c0ce618bf7fd51888b7be8315e	3D	(0.7422000169754028, 0.7422000169754028, 6.499994277954102)	(512, 512, 36)	359.635	0	7842	f731115b03efa217e666c7ecb2dd53de31b2a0e8	(0.7422000169754028, 0.7422000169754028, 6.499994277954102)	(512, 512, 36)	(123, 166, 21, 96, 62, 6)	7123	3	(175.78716832795172, 198.83532219570407, 23.35181805419065)	(-57.28475848567061, -47.49041475373406, -21.963316267935483)	0.559908	0.340246	27.4709	80.7382	72.3718	55.3928	73.6276	74.5576	25055.5	45.206	0.410572	10085.5	0.402525	25504.6	2465
Patient # 131	1	72	0	32	1	0	0	0	1	0	1	0	v3.1.0	1.23.5	2.2.1	1.4.1	3.9.17	{'minimumROIDimensions': 2, 'minimumROISize': None, 'normalize': False, 'normalizeScale': 1, 'removeOutliers': None, 'resampledPixelSpacing': None, 'interpolator': 'sitkBSpline', 'preCrop': False, 'padDistance': 5, 'distances': [1], 'force2D': False, 'force2Ddimension': 0, 'resegmentRange': None, 'label': 1, 'additionalInfo': True}	{'Original': {}}	9abba3bfbf40ba0e2a7887c84e3778a13e96be22	3D	(0.7422000169754028, 0.7422000169754028, 6.999990463256836)	(512, 512, 32)	443.932	0	7726	70ae849700368bfe81cd094391d9018d7ad8e3a5	(0.7422000169754028, 0.7422000169754028, 6.999990463256836)	(512, 512, 32)	(79, 265, 16, 138, 117, 11)	70428	1	(140.91835633554837, 317.05377122735274, 20.23459419549043)	(-108.47638779830545, 2.6883165843223082, 51.45426803204734)	0.858884	0.689679	62.3908	90.4635	115.855	105.414	92.0478	119.211	271322	77.6977	0.553938	36588.6	0.134853	271572	1197
Patient # 132	1	75	1	25	0	0	0	0	0	0	0	1	v3.1.0	1.23.5	2.2.1	1.4.1	3.9.17	{'minimumROIDimensions': 2, 'minimumROISize': None, 'normalize': False, 'normalizeScale': 1, 'removeOutliers': None, 'resampledPixelSpacing': None, 'interpolator': 'sitkBSpline', 'preCrop': False, 'padDistance': 5, 'distances': [1], 'force2D': False, 'force2Ddimension': 0, 'resegmentRange': None, 'label': 1, 'additionalInfo': True}	{'Original': {}}	319ec9c5baf2bcf4a782da4d3af81ae63b528173	3D	(0.7422000169754028, 0.7422000169754028, 6.499990463256836)	(512, 512, 32)	600.223	0	7414	3e5c1e5c87ad6bf9e9acf7630f5e656ec865b388	(0.7422000169754028, 0.7422000169754028, 6.499990463256836)	(512, 512, 32)	(220, 138, 20, 55, 36, 5)	3294	1	(246.8284760170006, 155.7422586520947, 22.048269581056466)	(-14.86989517286466, -94.0370907873621, 43.50084364392501)	0.540479	0.4424	22.1277	50.0173	47.1367	31.9419	42.4873	48.6096	11670.9	27.0333	0.537329	4630.71	0.396773	11794.5	2975
Patient # 133	0	56	0	3	1	1			1	0	0	1	v3.1.0	1.23.5	2.2.1	1.4.1	3.9.17	{'minimumROIDimensions': 2, 'minimumROISize': None, 'normalize': False, 'normalizeScale': 1, 'removeOutliers': None, 'resampledPixelSpacing': None, 'interpolator': 'sitkBSpline', 'preCrop': False, 'padDistance': 5, 'distances': [1], 'force2D': False, 'force2Ddimension': 0, 'resegmentRange': None, 'label': 1, 'additionalInfo': True}	{'Original': {}}	8a7ba7aa2388fadcf1526cdae6b10d1bce25caf4	3D	(0.7422000169754028, 0.7422000169754028, 7.000010967254639)	(512, 512, 28)	185.462	0	5018	656099e6af0f6065bd9bf1ccfb5e8157c0e0f6d5	(0.7422000169754028, 0.7422000169754028, 7.000010967254639)	(512, 512, 28)	(126, 238, 14, 118, 75, 4)	2485	4	(205.36177062374244, 271.6342052313883, 16.014084507042252)	(-34.3964846196549, -8.02208606889792, -15.214236360200701)	0.355726	0.311958	27.6241	88.5506	69.3136	41.7537	92.0089	92.486	9131.24	31.4998	0.33421	6321.47	0.69229	9582.24	698
Patient # 134	1	58	1	21	0	1			1	0	0		v3.1.0	1.23.5	2.2.1	1.4.1	3.9.17	{'minimumROIDimensions': 2, 'minimumROISize': None, 'normalize': False, 'normalizeScale': 1, 'removeOutliers': None, 'resampledPixelSpacing': None, 'interpolator': 'sitkBSpline', 'preCrop': False, 'padDistance': 5, 'distances': [1], 'force2D': False, 'force2Ddimension': 0, 'resegmentRange': None, 'label': 1, 'additionalInfo': True}	{'Original': {}}	0880b3f29932058cd90f45f91728695cd09a6f9d	3D	(0.7422000169754028, 0.7422000169754028, 6.5)	(512, 512, 30)	155.766	0	4096	b2ed98d25635ad72957b6c09592d3c3b0fe958bb	(0.7422000169754028, 0.7422000169754028, 6.5)	(512, 512, 30)	(153, 252, 16, 50, 37, 3)	890	2	(170.05168539325842, 271.2303370786517, 17.102247191011237)	(-51.33795970075586, 31.678254534019516, 27.22101085534257)	0.652883	0.298781	11.9555	40.0143	38.6748	27.0755	37.5307	42.9405	3011.88	26.1246	0.470064	2145.62	0.712385	3186.73	790
Patient # 135	1	71			0	0			1	0		0	v3.1.0	1.23.5	2.2.1	1.4.1	3.9.17	{'minimumROIDimensions': 2, 'minimumROISize': None, 'normalize': False, 'normalizeScale': 1, 'removeOutliers': None, 'resampledPixelSpacing': None, 'interpolator': 'sitkBSpline', 'preCrop': False, 'padDistance': 5, 'distances': [1], 'force2D': False, 'force2Ddimension': 0, 'resegmentRange': None, 'label': 1, 'additionalInfo': True}	{'Original': {}}	4c072ca313d9a70a369bcd9f94749ff574d686fd	3D	(0.7813000082969666, 0.7813000082969666, 8.500017166137695)	(512, 512, 24)	72.1384	0	2196	89b8e7bc5852a97f8fe36084641cfe153948850a	(0.7813000082969666, 0.7813000082969666, 8.500017166137695)	(512, 512, 24)	(113, 61, 7, 100, 281, 8)	12237	2	(145.82356786794148, 304.84506006374113, 11.852578246302198)	(-83.36504228519655, 32.614443318418324, -63.259885227620785)	0.756187	0.688874	44.1803	64.1341	59.3376	57.7264	58.9351	228.81	63430.1	48.4973	0.671281	11458	0.18064	63493.7	477
Patient # 136	1	57	1	16	0	1	1	0	0	1	0	1	v3.1.0	1.23.5	2.2.1	1.4.1	3.9.17	{'minimumROIDimensions': 2, 'minimumROISize': None, 'normalize': False, 'normalizeScale': 1, 'removeOutliers': None, 'resampledPixelSpacing': None, 'interpolator': 'sitkBSpline', 'preCrop': False, 'padDistance': 5, 'distances': [1], 'force2D': False, 'force2Ddimension': 0, 'resegmentRange': None, 'label': 1, 'additionalInfo': True}	{'Original': {}}	482e84362ef44af4d2cfd6e9255917648f7c4688	3D	(0.7422000169754028, 0.7422000169754028, 7.0)	(512, 512, 30)	130.978	0	2933	71248ea1bf355422e3227e4fd2f3e0a6ba372d4f	(0.7422000169754028, 0.7422000169754028, 7.0)	(512, 512, 30)	(217, 197, 14, 57, 51, 3)	1746	2	(241.0996563573883, 214.34936998854525, 15.376288659793815)	(9.12844943672522, -10.538800205834804, -15.357373424412046)	0.895215	0.613237	21.0127	34.2652	40.7167	37.11	40.6587	47.2774	6522.63	30.6747	0.531064	3178.96	0.487374	6732.62	509
Patient # 137	1	58			1	1						1	v3.1.0	1.23.5	2.2.1	1.4.1	3.9.17	{'minimumROIDimensions': 2, 'minimumROISize': None, 'normalize': False, 'normalizeScale': 1, 'removeOutliers': None, 'resampledPixelSpacing': None, 'interpolator': 'sitkBSpline', 'preCrop': False, 'padDistance': 5, 'distances': [1], 'force2D': False, 'force2Ddimension': 0, 'resegmentRange': None, 'label': 1, 'additionalInfo': True}	{'Original': {}}	903faf5209998ca30b07d259a1ed3c1c08560dc2	3D	(0.8680555820465088, 0.8680555820465088, 6.050000190734863)	(432, 432, 36)	93.5852	0	2439	73dcca06bf0e2ac748a4ddd41f3bfdb9549f6dcb	(0.8680555820465088, 0.8680555820465088, 6.050000190734863)	(432, 432, 36)	(167, 133, 15, 74, 83, 7)	9962	1	(202.47319815298133, 176.13069664725958, 18.827143143946998)	(-6.8156692969701, -74.58303096698134, 45.117270454157065)	0.808134	0.550509	37.6623	68.4136	71.945	77.3417	70.6599	86.8281	44764.2	55.2874	0.382183	15952.7	0.356371	45414.8	421
Patient # 138	0	57	1	30	0	1	1	0	1	0	0	1	v3.1.0	1.23.5	2.2.1	1.4.1	3.9.17	{'minimumROIDimensions': 2, 'minimumROISize': None, 'normalize': False, 'normalizeScale': 1, 'removeOutliers': None, 'resampledPixelSpacing': None, 'interpolator': 'sitkBSpline', 'preCrop': False, 'padDistance': 5, 'distances': [1], 'force2D': False, 'force2Ddimension': 0, 'resegmentRange': None, 'label': 1, 'additionalInfo': True}	{'Original': {}}	26dd7a55da45509ea5fa1f55f98a6503e9c450da	3D	(0.7422000169754028, 0.7422000169754028, 6.999993324279785)	(512, 512, 30)	504.19	0	23255	952d776e8bce15301b3b94ca96e0eb9a3de1ad35	(0.7422000169754028, 0.7422000169754028, 6.999993324279785)	(512, 512, 30)	(206, 210, 10, 78, 17, 2)	1267	1	(241.95501183898975, 218.74743488555643, 10.439621152328334)	(-13.799983908552377, -33.649647917348574, -62.17272162569162)	0.23851	0.13952	8.591	61.5756	56.4072	17.0028	58.0626	58.0626	4725.88	14.6864	0.561712	2424.52	0.51303	4885.58	2308.4
Patient # 139	1	55	1	21	0	1	1	0	0	0	0	1	v3.1.0	1.23.5	2.2.1	1.4.1	3.9.17	{'minimumROIDimensions': 2, 'minimumROISize': None, 'normalize': False, 'normalizeScale': 1, 'removeOutliers': None, 'resampledPixelSpacing': None, 'interpolator': 'sitkBSpline', 'preCrop': False, 'padDistance': 5, 'distances': [1], 'force2D': False, 'force2Ddimension': 0, 'resegmentRange': None, 'label': 1, 'additionalInfo': True}	{'Original': {}}	02185fcd2b64ccb26706e31f00276972ec9e7f30	3D	(0.7813000082969666, 0.7813000082969666, 6.500001430511475)	(512, 512, 32)	514.629	0	7049	d470c911617ccf4e6e89f3e3a93c358419f70ceb	(0.7813000082969666, 0.7813000082969666, 6.500001430511475)	(512, 512, 32)	(199, 230, 4, 42, 33, 4)	1171	1	(223.23057216054653, 245.200683176772, 5.588385994876174)	(-9.545152586182326, -28.033697729839616, -8.323866745964303)	0.617639	0.48228	16.2222	33.6365	36.6164	30.3343	34.6073	44.1169	4442.61	20.7752	0.483115	2705.15	0.608911	4646.29	1465
Patient # 140	1	70			0	1						1	v3.1.0	1.23.5	2.2.1	1.4.1	3.9.17	{'minimumROIDimensions': 2, 'minimumROISize': None, 'normalize': False, 'normalizeScale': 1, 'removeOutliers': None, 'resampledPixelSpacing': None, 'interpolator': 'sitkBSpline', 'preCrop': False, 'padDistance': 5, 'distances': [1], 'force2D': False, 'force2Ddimension': 0, 'resegmentRange': None, 'label': 1, 'additionalInfo': True}	{'Original': {}}	4285c8adfc73bf6338a4a333134abd7e2c23058e	3D	(0.7813000082969666, 0.7813000082969666, 7.9999871253967285)	(512, 512, 24)	111.227	0	3469	d071b42450a3a1550742f34452e281c3d93ed29b	(0.7813000082969666, 0.7813000082969666, 7.9999871253967285)	(512, 512, 24)	(179, 191, 15, 39, 44, 2)	881	2	(200.22360953461975, 217.65266742338252, 15.60272417707151)	(-37.320297092165504, -44.873964009301204, -11.666414054108529)	0.850403	0.399541	11.767	29.4513	33.7262	35.8069	34.6778	37.6111	4140.94	25.0455	0.589842	2114.21	0.510562	4302.3	587
Patient # 141	0	68			1	0	0	0	1	0	0	1	v3.1.0	1.23.5	2.2.1	1.4.1	3.9.17	{'minimumROIDimensions': 2, 'minimumROISize': None, 'normalize': False, 'normalizeScale': 1, 'removeOutliers': None, 'resampledPixelSpacing': None, 'interpolator': 'sitkBSpline', 'preCrop': False, 'padDistance': 5, 'distances': [1], 'force2D': False, 'force2Ddimension': 0, 'resegmentRange': None, 'label': 1, 'additionalInfo': True}	{'Original': {}}	8491b2fefdd3a7e2701e411b52024f629ba76f48	3D	(0.7422000169754028, 0.7422000169754028, 7.000003814697266)	(512, 512, 27)	59.6133	0	1126	f0411fd67e0b8d7a9351cd4d5008c261f9fa55be	(0.7422000169754028, 0.7422000169754028, 7.000003814697266)	(512, 512, 27)	(213, 165, 19, 37, 26, 4)	1593	1	(232.73258003766477, 178.23540489642184, 21.023854362837415)	(-32.11388234746434, -77.34267726299228, 38.581062204345415)	0.643308	0.500641	15.0347	30.031	33.4037	28.7858	28.4079	35.5138	6046.89	19.3192	0.743497	2158.87	0.357021	6142.65	275
Patient # 142	0	65	1	27	0	0	0	0	0	0	0	1	v3.1.0	1.23.5	2.2.1	1.4.1	3.9.17	{'minimumROIDimensions': 2, 'minimumROISize': None, 'normalize': False, 'normalizeScale': 1, 'removeOutliers': None, 'resampledPixelSpacing': None, 'interpolator': 'sitkBSpline', 'preCrop': False, 'padDistance': 5, 'distances': [1], 'force2D': False, 'force2Ddimension': 0, 'resegmentRange': None, 'label': 1, 'additionalInfo': True}	{'Original': {}}	9320e1edf0b072241cbf74fe3bd3c8c9070711fc	3D	(0.7422000169754028, 0.7422000169754028, 6.5)	(512, 512, 30)	117.302	0	3655	e7811372049baa98356be01350434811c3753dae	(0.7422000169754028, 0.7422000169754028, 6.5)	(512, 512, 30)	(132, 282, 22, 23, 24, 2)	571	1	(143.53590192644484, 294.2679509632224, 22.50262697022767)	(-79.61196878056602, 59.08957712600193, 126.77768016487829)	0.832464	0.764044	12.9932	17.0058	19.7318	19.7318	18.0585	20.9505	1982.75	14.1567	0.662874	1151.42	0.580715	2044.52	708
Patient # 143	1	72	1	6	1	0	0	1	1	0	0	1	v3.1.0	1.23.5	2.2.1	1.4.1	3.9.17	{'minimumROIDimensions': 2, 'minimumROISize': None, 'normalize': False, 'normalizeScale': 1, 'removeOutliers': None, 'resampledPixelSpacing': None, 'interpolator': 'sitkBSpline', 'preCrop': False, 'padDistance': 5, 'distances': [1], 'force2D': False, 'force2Ddimension': 0, 'resegmentRange': None, 'label': 1, 'additionalInfo': True}	{'Original': {}}	90df921e85ebf20c0c93e6f9b8bbdc3981716493	3D	(0.7422000169754028, 0.7422000169754028, 7.0)	(512, 512, 30)	77.7568	0	1616	8028fbf3b31d48537eff24a018cf2ae3b3929f39	(0.7422000169754028, 0.7422000169754028, 7.0)	(512, 512, 30)	(94, 283, 12, 85, 68, 5)	12961	1	(129.06272664146286, 313.3482755960188, 14.360234549803256)	(-93.8376480772598, 22.93809766384399, 24.801640627919667)	0.732834	0.552192	32.9844	59.7336	67.6674	55.4806	62.2962	69.2628	49760.4	43.7748	0.632228	10348.2	0.207961	49978	351
Patient # 144	1	63			1	1						1	v3.1.0	1.23.5	2.2.1	1.4.1	3.9.17	{'minimumROIDimensions': 2, 'minimumROISize': None, 'normalize': False, 'normalizeScale': 1, 'removeOutliers': None, 'resampledPixelSpacing': None, 'interpolator': 'sitkBSpline', 'preCrop': False, 'padDistance': 5, 'distances': [1], 'force2D': False, 'force2Ddimension': 0, 'resegmentRange': None, 'label': 1, 'additionalInfo': True}	{'Original': {}}	1ce9fbffbac909484f27bff4e3257b017606906f	3D	(0.7422000169754028, 0.7422000169754028, 7.9999871253967285)	(512, 512, 24)	83.1897	0	1716	43df40b3efc3055b9a1ecb379d6959f524c68c49	(0.7422000169754028, 0.7422000169754028, 7.9999871253967285)	(512, 512, 24)	(107, 282, 12, 89, 78, 7)	23820	1	(146.78761544920235, 320.0384550797649, 15.455541561712847)	(-85.36523396049499, 26.732543741225385, 17.5951299086626)	0.816364	0.736719	47.5916	64.5994	72.9418	70.19	69.7905	77.0228	104683	52.7366	0.694785	15460.3	0.147687	104972	365
Patient # 145	1	66			0	0						1	v3.1.0	1.23.5	2.2.1	1.4.1	3.9.17	{'minimumROIDimensions': 2, 'minimumROISize': None, 'normalize': False, 'normalizeScale': 1, 'removeOutliers': None, 'resampledPixelSpacing': None, 'interpolator': 'sitkBSpline', 'preCrop': False, 'padDistance': 5, 'distances': [1], 'force2D': False, 'force2Ddimension': 0, 'resegmentRange': None, 'label': 1, 'additionalInfo': True}	{'Original': {}}	1196d3fdd61e716d262bd0c2d3ef7a8fcf6f6c0e	3D	(0.7422000169754028, 0.7422000169754028, 8.0)	(512, 512, 30)	156.828	0	3700	ec53231d17ad800d6d199dcddc6f687e7d427c22	(0.7422000169754028, 0.7422000169754028, 8.0)	(512, 512, 30)	(153, 247, 15, 68, 26, 4)	1021	2	(198.5788442703232, 260.0568070519099, 16.72771792360431)	(-45.75578488133681, -16.61483119423778, 21.91874351090479)	0.703728	0.336567	14.1291	41.98	50.4696	35.2753	50.6657	50.6657	4151.1	29.5425	0.378183	3302.87	0.795661	4499.43	352
Patient # 146	1	56	0	9	0	1			1	0	0		v3.1.0	1.23.5	2.2.1	1.4.1	3.9.17	{'minimumROIDimensions': 2, 'minimumROISize': None, 'normalize': False, 'normalizeScale': 1, 'removeOutliers': None, 'resampledPixelSpacing': None, 'interpolator': 'sitkBSpline', 'preCrop': False, 'padDistance': 5, 'distances': [1], 'force2D': False, 'force2Ddimension': 0, 'resegmentRange': None, 'label': 1, 'additionalInfo': True}	{'Original': {}}	6e171b10e268225b033a1de61d48790cb4c53bb0	3D	(0.7422000169754028, 0.7422000169754028, 7.000003814697266)	(512, 512, 28)	82.5001	0	1535	1bf92187ce66ec42981213b0d67607c2fb0f2502	(0.7422000169754028, 0.7422000169754028, 7.000003814697266)	(512, 512, 28)	(199, 224, 7, 42, 53, 4)	3351	1	(220.2808116980006, 251.5950462548493, 8.808713816771114)	(-19.111581724638427, -22.895150201457966, 22.18492939834345)	0.781895	0.640972	22.757	35.504	37.2006	38.8261	41.5433	43.5832	12782.7	27.7604	0.619125	4270.27	0.334065	12921.6	228
Patient # 147	1	69	0	11	0	0	1	0	1	0	0	1	v3.1.0	1.23.5	2.2.1	1.4.1	3.9.17	{'minimumROIDimensions': 2, 'minimumROISize': None, 'normalize': False, 'normalizeScale': 1, 'removeOutliers': None, 'resampledPixelSpacing': None, 'interpolator': 'sitkBSpline', 'preCrop': False, 'padDistance': 5, 'distances': [1], 'force2D': False, 'force2Ddimension': 0, 'resegmentRange': None, 'label': 1, 'additionalInfo': True}	{'Original': {}}	f16cb17d21f37f39ba1cdee303af7ee73af22e7e	3D	(0.7031000256538391, 0.7031000256538391, 6.5)	(512, 512, 25)	118.266	0	2897	23af0cc73853a547890d90883cdbf867aff27f1c	(0.7031000256538391, 0.7031000256538391, 6.5)	(512, 512, 25)	(211, 233, 9, 33, 31, 3)	438	2	(224.29223744292239, 243.9406392694064, 10.287671232876713)	(-24.479794341135232, 26.476019215638246, 94.49106357522207)	0.585797	0.308899	9.84064	31.8571	19.6725	26.7288	29.438	32.1807	1326.68	18.6618	0.523569	1115.2	0.840598	1407.41	764.9
Patient # 148	1	61	1	12	1	1	0	0	1	0	0	1	v3.1.0	1.23.5	2.2.1	1.4.1	3.9.17	{'minimumROIDimensions': 2, 'minimumROISize': None, 'normalize': False, 'normalizeScale': 1, 'removeOutliers': None, 'resampledPixelSpacing': None, 'interpolator': 'sitkBSpline', 'preCrop': False, 'padDistance': 5, 'distances': [1], 'force2D': False, 'force2Ddimension': 0, 'resegmentRange': None, 'label': 1, 'additionalInfo': True}	{'Original': {}}	09505c4c5aa0c0d36a9a9a3a89ad32f11262c171	3D	(0.7813000082969666, 0.7813000082969666, 6.499993324279785)	(512, 512, 30)	488.537	0	7790	69a0e67c8b4c7fec9b9ea53e21bb9d5b5b772cc7	(0.7813000082969666, 0.7813000082969666, 6.499993324279785)	(512, 512, 30)	(187, 261, 21, 55, 67, 4)	4711	1	(216.09488431330928, 289.7342390150711, 22.5682445340692)	(-41.08706216339192, 6.760369816116935, 35.56843881216355)	0.435659	0.394883	22.6729	57.4167	38.1713	46.0967	63.3287	67.443	18548.6	25.0141	0.555896	6095.81	0.32864	18692.3	1296
Patient # 149	0	53			0	1			1	0	1	0	v3.1.0	1.23.5	2.2.1	1.4.1	3.9.17	{'minimumROIDimensions': 2, 'minimumROISize': None, 'normalize': False, 'normalizeScale': 1, 'removeOutliers': None, 'resampledPixelSpacing': None, 'interpolator': 'sitkBSpline', 'preCrop': False, 'padDistance': 5, 'distances': [1], 'force2D': False, 'force2Ddimension': 0, 'resegmentRange': None, 'label': 1, 'additionalInfo': True}	{'Original': {}}	1e7f8b60b76880de7727ca7d3d65edf2fc6c5b24	3D	(0.7422000169754028, 0.7422000169754028, 7.000010967254639)	(512, 512, 28)	579.232	0	8791	f68c2db5922c9fa98659edfa18b192fbca2c81ca	(0.7422000169754028, 0.7422000169754028, 7.000010967254639)	(512, 512, 28)	(120, 168, 4, 75, 70, 7)	14927	1	(157.2311918000938, 196.874589669726, 6.77309573256515)	(-63.55700457964194, -56.008674007838266, -55.52625912981742)	0.79409	0.703118	37.5222	53.3654	60.5821	56.911	59.2367	65.5209	57343.4	42.3769	0.696977	10317.8	0.17993	57559	1730
Patient # 150	0	59			1	0	1	0	1	0	0	1	v3.1.0	1.23.5	2.2.1	1.4.1	3.9.17	{'minimumROIDimensions': 2, 'minimumROISize': None, 'normalize': False, 'normalizeScale': 1, 'removeOutliers': None, 'resampledPixelSpacing': None, 'interpolator': 'sitkBSpline', 'preCrop': False, 'padDistance': 5, 'distances': [1], 'force2D': False, 'force2Ddimension': 0, 'resegmentRange': None, 'label': 1, 'additionalInfo': True}	{'Original': {}}	9f48b13225c72032436dae078901f06542924924	3D	(0.7422000169754028, 0.7422000169754028, 6.499989032745361)	(512, 512, 28)	479.809	0	8266	c23e1f60893057e5f70bcc90c68f0ec1ae5fa098	(0.7422000169754028, 0.7422000169754028, 6.499989032745361)	(512, 512, 28)	(173, 251, 13, 73, 37, 3)	1258	3	(207.835453100159, 267.7233704292528, 14.131955484896661)	(-35.373520983705845, -2.4867041853918295, 23.79485729881614)	0.467353	0.275423	15.0941	54.8035	54.276	29.0435	53.5671	55.122	4196.9	25.6126	0.409205	3074.88	0.732656	4504.38	1841
Patient # 151	0	45			0	0						1	v3.1.0	1.23.5	2.2.1	1.4.1	3.9.17	{'minimumROIDimensions': 2, 'minimumROISize': None, 'normalize': False, 'normalizeScale': 1, 'removeOutliers': None, 'resampledPixelSpacing': None, 'interpolator': 'sitkBSpline', 'preCrop': False, 'padDistance': 5, 'distances': [1], 'force2D': False, 'force2Ddimension': 0, 'resegmentRange': None, 'label': 1, 'additionalInfo': True}	{'Original': {}}	0918094b46f53021e51b566272c4c78cd291a274	3D	(0.7421879768371582, 0.7421879768371582, 6.0)	(512, 512, 32)	393.096	0	9575	b06db909b3c54cadcab68787479fb1b69d23f474	(0.7421879768371582, 0.7421879768371582, 6.0)	(512, 512, 32)	(197, 221, 15, 60, 41, 6)	1769	1	(226.59468626342567, 238.44997173544374, 17.490672696438665)	(-17.1661434793553, -30.05430485880126, 44.61903541569254)	0.609331	0.458627	21.002	45.7931	53.08	39.2017	34.5656	53.1267	5667.62	27.9032	0.379596	4049.77	0.714544	5846.65	1073.8
Patient # 152	1	70			1	1	0	0				0	v3.1.0	1.23.5	2.2.1	1.4.1	3.9.17	{'minimumROIDimensions': 2, 'minimumROISize': None, 'normalize': False, 'normalizeScale': 1, 'removeOutliers': None, 'resampledPixelSpacing': None, 'interpolator': 'sitkBSpline', 'preCrop': False, 'padDistance': 5, 'distances': [1], 'force2D': False, 'force2Ddimension': 0, 'resegmentRange': None, 'label': 1, 'additionalInfo': True}	{'Original': {}}	00849e861ae71287a62fbd2057cfc939c35a76af	3D	(0.7422000169754028, 0.7422000169754028, 8.0)	(512, 512, 22)	79.538	0	1539	fb095630f0aeca6efa521f39146e9505e5a899c0	(0.7422000169754028, 0.7422000169754028, 8.0)	(512, 512, 22)	(133, 207, 16, 31, 26, 2)	954	1	(148.12997903563942, 219.0356394129979, 16.350104821802937)	(-77.34492960865892, -47.06074251218911, 39.58083735372037)	0.88147	0.684341	14.4476	21.1116	25.0675	24.5008	23.3056	26.2379	4110.71	18.6093	0.776778	1597.59	0.388641	4204.17	201
Patient # 153	1	44	1	10	1	0	1	0	1	0	1	1	v3.1.0	1.23.5	2.2.1	1.4.1	3.9.17	{'minimumROIDimensions': 2, 'minimumROISize': None, 'normalize': False, 'normalizeScale': 1, 'removeOutliers': None, 'resampledPixelSpacing': None, 'interpolator': 'sitkBSpline', 'preCrop': False, 'padDistance': 5, 'distances': [1], 'force2D': False, 'force2Ddimension': 0, 'resegmentRange': None, 'label': 1, 'additionalInfo': True}	{'Original': {}}	dbf7ff9755503381f6dd732fa29aecb89000d55e	3D	(0.7422000169754028, 0.7422000169754028, 7.000006675720215)	(512, 512, 30)	368.821	0	10218	3c4645e3f3a3614d10a09209a201f91459e21481	(0.7422000169754028, 0.7422000169754028, 7.000006675720215)	(512, 512, 30)	(137, 225, 17, 78, 53, 5)	926	3	(187.36285097192226, 253.03023758099351, 18.622030237580994)	(-64.63028309077475, -5.8919476347917055, 51.354137614272844)	0.305517	0.190197	14.9388	78.5441	40.7167	36.7163	51.6883	74.4342	3341.73	23.9966	0.458286	2358.64	0.705814	3570.68	2457
Patient # 154	1	65	1	13	1	0	0	0	1	0	0	0	v3.1.0	1.23.5	2.2.1	1.4.1	3.9.17	{'minimumROIDimensions': 2, 'minimumROISize': None, 'normalize': False, 'normalizeScale': 1, 'removeOutliers': None, 'resampledPixelSpacing': None, 'interpolator': 'sitkBSpline', 'preCrop': False, 'padDistance': 5, 'distances': [1], 'force2D': False, 'force2Ddimension': 0, 'resegmentRange': None, 'label': 1, 'additionalInfo': True}	{'Original': {}}	30574235dbd53619f119add0ebb93f9c3da81ef3	3D	(0.7422000169754028, 0.7422000169754028, 6.5)	(512, 512, 30)	561.518	0	8830	a535987ac47b0263a7278c33eb2e66a85a81adca	(0.7422000169754028, 0.7422000169754028, 6.5)	(512, 512, 30)	(173, 196, 22, 28, 38, 3)	1443	1	(185.82397782397783, 212.99099099099098, 22.804573804573806)	(-26.397434767302087, -55.79708067361301, 50.16703136547193)	0.77692	0.614987	16.8408	27.384	25.9163	30.16	28.4467	31.9688	5035.96	21.2752	0.568013	2501.39	0.496705	5166.8	2538.2
Patient # 155	1	63	1	29	0	0	0	0	0	0	0	1	v3.1.0	1.23.5	2.2.1	1.4.1	3.9.17	{'minimumROIDimensions': 2, 'minimumROISize': None, 'normalize': False, 'normalizeScale': 1, 'removeOutliers': None, 'resampledPixelSpacing': None, 'interpolator': 'sitkBSpline', 'preCrop': False, 'padDistance': 5, 'distances': [1], 'force2D': False, 'force2Ddimension': 0, 'resegmentRange': None, 'label': 1, 'additionalInfo': True}	{'Original': {}}	20ffb13b218c690e94c1343cb5744f740e1ac0a9	3D	(0.7422000169754028, 0.7422000169754028, 6.5)	(512, 512, 30)	241.035	0	4422	433206a244c57769abe5749ed9d645802eeaa23b	(0.7422000169754028, 0.7422000169754028, 6.5)	(512, 512, 30)	(86, 216, 12, 42, 36, 3)	2116	1	(107.6507561436673, 232.69470699432893, 13.011342155009451)	(-107.9647203660755, 3.077109231277319, -18.27746465210653)	0.803677	0.575739	17.5743	30.5248	33.6805	32.4816	31.4889	34.4567	7483.74	24.5321	0.592107	3124.85	0.417552	7576.54	893
Patient # 156	0	68			0	0	1	1	1	0	0	0	v3.1.0	1.23.5	2.2.1	1.4.1	3.9.17	{'minimumROIDimensions': 2, 'minimumROISize': None, 'normalize': False, 'normalizeScale': 1, 'removeOutliers': None, 'resampledPixelSpacing': None, 'interpolator': 'sitkBSpline', 'preCrop': False, 'padDistance': 5, 'distances': [1], 'force2D': False, 'force2Ddimension': 0, 'resegmentRange': None, 'label': 1, 'additionalInfo': True}	{'Original': {}}	83cec52a1b332b7bc7f291fce5959f9e6b084b5f	3D	(0.7422000169754028, 0.7422000169754028, 6.5)	(512, 512, 28)	669.313	0	14459	fdbb60b25fe0451042144305544524e103d114de	(0.7422000169754028, 0.7422000169754028, 6.5)	(512, 512, 28)	(193, 219, 17, 37, 25, 3)	702	2	(208.73789173789174, 233.44159544159544, 17.655270655270655)	(-37.51572747142225, -33.55563816317806, 34.446560895001454)	0.768618	0.607642	14.5839	24.0009	27.4985	21.4377	27.6214	27.6583	2405.56	18.4475	0.567554	1529.75	0.635923	2513.58	3190
Patient # 157	0	65	0	5	0	1	0	0	1	0	1	0	v3.1.0	1.23.5	2.2.1	1.4.1	3.9.17	{'minimumROIDimensions': 2, 'minimumROISize': None, 'normalize': False, 'normalizeScale': 1, 'removeOutliers': None, 'resampledPixelSpacing': None, 'interpolator': 'sitkBSpline', 'preCrop': False, 'padDistance': 5, 'distances': [1], 'force2D': False, 'force2Ddimension': 0, 'resegmentRange': None, 'label': 1, 'additionalInfo': True}	{'Original': {}}	3a3f4a2baff4c1d08414b6618bae448e0d6c4ae4	3D	(0.7422000169754028, 0.7422000169754028, 6.499991416931152)	(512, 512, 36)	362.498	0	9253	2f90e0341ebb8cf6e9e5944bcda4736121b2c932	(0.7422000169754028, 0.7422000169754028, 6.499991416931152)	(512, 512, 36)	(209, 162, 15, 32, 50, 4)	2727	1	(224.64979831316464, 189.8129812981298, 16.57132379904657)	(9.919089858856296, -53.7497998611106, 43.900764096731834)	0.852507	0.620531	19.508	31.4375	33.2847	37.4004	37.7939	39.8084	9642.98	26.8007	0.638278	3432.53	0.355962	9764.27	2793.6
Patient # 158	1	56			0	1						0	v3.1.0	1.23.5	2.2.1	1.4.1	3.9.17	{'minimumROIDimensions': 2, 'minimumROISize': None, 'normalize': False, 'normalizeScale': 1, 'removeOutliers': None, 'resampledPixelSpacing': None, 'interpolator': 'sitkBSpline', 'preCrop': False, 'padDistance': 5, 'distances': [1], 'force2D': False, 'force2Ddimension': 0, 'resegmentRange': None, 'label': 1, 'additionalInfo': True}	{'Original': {}}	bfea28aa1faf76a2286fede3b7b900e4d24445f6	3D	(0.7421879768371582, 0.7421879768371582, 6.0)	(512, 512, 30)	402.996	0	10334	1579f89f9750a6032c4bfe29f80b8cc5b7051b14	(0.7421879768371582, 0.7421879768371582, 6.0)	(512, 512, 30)	(144, 193, 13, 73, 95, 6)	10377	1	(174.96203141563072, 245.0632167293052, 15.68526549098969)	(-78.64427680023559, -32.05103271577565, 36.64559334266664)	0.716812	0.536621	32.4211	60.4171	60.7904	70.2796	68.7636	78.3346	33856.3	43.3077	0.396882	12752.1	0.376655	34296.6	1276
Patient # 159	1	56	1	17	0	1			1	0	1		v3.1.0	1.23.5	2.2.1	1.4.1	3.9.17	{'minimumROIDimensions': 2, 'minimumROISize': None, 'normalize': False, 'normalizeScale': 1, 'removeOutliers': None, 'resampledPixelSpacing': None, 'interpolator': 'sitkBSpline', 'preCrop': False, 'padDistance': 5, 'distances': [1], 'force2D': False, 'force2Ddimension': 0, 'resegmentRange': None, 'label': 1, 'additionalInfo': True}	{'Original': {}}	ce4f58879c21ea358517514b1e589a3c9e753c51	3D	(0.7422000169754028, 0.7422000169754028, 6.999996662139893)	(512, 512, 32)	71.0576	0	1627	ff8bd45d0e62a85f8dae84b49989fe9f523e73df	(0.7422000169754028, 0.7422000169754028, 6.999996662139893)	(512, 512, 32)	(119, 149, 15, 85, 103, 11)	28832	1	(164.5799458934517, 190.77254439511654, 20.22884295227525)	(-66.3067539177802, -64.52561870603498, 49.515933791851495)	0.682786	0.553121	48.052	86.8742	89.8987	88.9499	75.4894	96.2807	110676	59.3165	0.43383	25696.1	0.232174	111177	374
Patient # 160	1	60	1	24	0	1	1	0	1	0	0	1	v3.1.0	1.23.5	2.2.1	1.4.1	3.9.17	{'minimumROIDimensions': 2, 'minimumROISize': None, 'normalize': False, 'normalizeScale': 1, 'removeOutliers': None, 'resampledPixelSpacing': None, 'interpolator': 'sitkBSpline', 'preCrop': False, 'padDistance': 5, 'distances': [1], 'force2D': False, 'force2Ddimension': 0, 'resegmentRange': None, 'label': 1, 'additionalInfo': True}	{'Original': {}}	2cf048d77bb663806b72d3436b1e929e47c5d5d4	3D	(0.7422000169754028, 0.7422000169754028, 6.500009536743164)	(512, 512, 32)	499.906	0	8585	f548a19e75f7acd4ba77bbb06d162577c0d934ef	(0.7422000169754028, 0.7422000169754028, 6.500009536743164)	(512, 512, 32)	(194, 190, 16, 36, 48, 2)	1000	1	(210.314, 218.991, 16.675)	(-49.47093989253045, -47.09387388527392, -0.8003445148467989)	0.423988	0.301168	11.3936	37.8314	22.6559	31.1724	40.2297	42.278	3456.03	16.0401	0.609618	1813.33	0.524687	3580.6	1251
Patient # 161	1	48	1	25	0	0	1	0	1	0	0	1	v3.1.0	1.23.5	2.2.1	1.4.1	3.9.17	{'minimumROIDimensions': 2, 'minimumROISize': None, 'normalize': False, 'normalizeScale': 1, 'removeOutliers': None, 'resampledPixelSpacing': None, 'interpolator': 'sitkBSpline', 'preCrop': False, 'padDistance': 5, 'distances': [1], 'force2D': False, 'force2Ddimension': 0, 'resegmentRange': None, 'label': 1, 'additionalInfo': True}	{'Original': {}}	d664ce7d17e68e5445b5d841e47e683062650217	3D	(0.7422000169754028, 0.7422000169754028, 6.499993324279785)	(512, 512, 30)	596.707	0	8352	45d54eaaa9eeb194b321ab2f236717a893353090	(0.7422000169754028, 0.7422000169754028, 6.499993324279785)	(512, 512, 30)	(96, 255, 16, 77, 77, 7)	19028	1	(135.23381332772755, 296.17668698759724, 18.52879966365356)	(-61.133459255246535, 10.193344307178876, 9.312074120665685)	0.677725	0.617992	39.1841	63.4055	63.6659	55.4929	67.381	74.5685	67854.2	42.9715	0.659012	12207.9	0.179914	68131.5	1721
Patient # 162	1	78	1	23	0	0	1	0	1	0	1	1	v3.1.0	1.23.5	2.2.1	1.4.1	3.9.17	{'minimumROIDimensions': 2, 'minimumROISize': None, 'normalize': False, 'normalizeScale': 1, 'removeOutliers': None, 'resampledPixelSpacing': None, 'interpolator': 'sitkBSpline', 'preCrop': False, 'padDistance': 5, 'distances': [1], 'force2D': False, 'force2Ddimension': 0, 'resegmentRange': None, 'label': 1, 'additionalInfo': True}	{'Original': {}}	0c3aa08096eb145d3b0cc9809a1387c8f9c3a6f4	3D	(0.7422000169754028, 0.7422000169754028, 6.5)	(512, 512, 30)	104.443	0	2967	0ca33c084852b7072ff87e63ee5ff9e3e0a637ed	(0.7422000169754028, 0.7422000169754028, 6.5)	(512, 512, 30)	(95, 160, 16, 71, 77, 3)	6496	1	(128.4384236453202, 202.73429802955664, 17.219981527093594)	(-93.3955187110478, -19.15950681096669, 31.423883222006793)	0.744952	0.32405	18.3676	56.6814	54.7987	56.1884	60.1365	60.787	23006.7	42.225	0.522306	7489.65	0.325543	23259.5	818
Patient # 163	1	65			0	0			1	0	0	1	v3.1.0	1.23.5	2.2.1	1.4.1	3.9.17	{'minimumROIDimensions': 2, 'minimumROISize': None, 'normalize': False, 'normalizeScale': 1, 'removeOutliers': None, 'resampledPixelSpacing': None, 'interpolator': 'sitkBSpline', 'preCrop': False, 'padDistance': 5, 'distances': [1], 'force2D': False, 'force2Ddimension': 0, 'resegmentRange': None, 'label': 1, 'additionalInfo': True}	{'Original': {}}	012da25df8fbb058cd525118486cb22c666a6697	3D	(0.7422000169754028, 0.7422000169754028, 7.999996185302734)	(512, 512, 28)	124.685	0	2268	5aea8e2619e8f3d6b79f6bd2b34d18ae2e396182	(0.7422000169754028, 0.7422000169754028, 7.999996185302734)	(512, 512, 28)	(204, 176, 18, 43, 65, 6)	1398	4	(225.77038626609442, 215.51216022889844, 20.469957081545065)	(-13.866214137988038, -54.35886747966677, 93.61268220336652)	0.322204	0.317225	24.3901	76.886	45.7796	65.4759	44.8402	69.7334	5818.19	24.7729	0.407774	3836.39	0.659379	6160.82	327
Patient # 164	1	43	1	16	1	0	0	4	0	0	0	0	v3.1.0	1.23.5	2.2.1	1.4.1	3.9.17	{'minimumROIDimensions': 2, 'minimumROISize': None, 'normalize': False, 'normalizeScale': 1, 'removeOutliers': None, 'resampledPixelSpacing': None, 'interpolator': 'sitkBSpline', 'preCrop': False, 'padDistance': 5, 'distances': [1], 'force2D': False, 'force2Ddimension': 0, 'resegmentRange': None, 'label': 1, 'additionalInfo': True}	{'Original': {}}	a2fe6f9880648ebed0cac230ec1412854f3a3134	3D	(0.7422000169754028, 0.7422000169754028, 7.8000102043151855)	(512, 512, 30)	389.308	0	11527	41b2c3c506630eb9e5f55db5f5c6ee3ec49a2499	(0.7422000169754028, 0.7422000169754028, 7.8000102043151855)	(512, 512, 30)	(98, 223, 7, 77, 82, 6)	13771	1	(136.18502650497422, 261.35814392564083, 9.135139060344201)	(-93.23946527890776, -15.648978944463977, 12.528878053317925)	0.940335	0.763061	45.16	59.1827	66.1564	70.4779	63.0564	73.5229	58769.8	55.6516	0.466371	15674.3	0.266707	59170.1	1311
Patient # 165	0	64			0	1			1	0	0		v3.1.0	1.23.5	2.2.1	1.4.1	3.9.17	{'minimumROIDimensions': 2, 'minimumROISize': None, 'normalize': False, 'normalizeScale': 1, 'removeOutliers': None, 'resampledPixelSpacing': None, 'interpolator': 'sitkBSpline', 'preCrop': False, 'padDistance': 5, 'distances': [1], 'force2D': False, 'force2Ddimension': 0, 'resegmentRange': None, 'label': 1, 'additionalInfo': True}	{'Original': {}}	0e56c703632ea807a6c9fc402d3d0ae50dea44f0	3D	(0.7422000169754028, 0.7422000169754028, 7.0)	(512, 512, 30)	217.268	0	5142	fc70be3f04b85b8596a087d397bc9ee8329de894	(0.7422000169754028, 0.7422000169754028, 7.0)	(512, 512, 30)	(194, 191, 19, 78, 57, 4)	2488	1	(231.13745980707395, 222.9381028938907, 20.230305466237944)	(-18.891088104803856, 0.9921600902004002, 146.67054890819685)	0.553743	0.356935	20.7316	58.0825	53.9798	36.2405	61.7455	67.514	9239.68	32.1628	0.400015	5323.28	0.576132	9593.79	1400
Patient # 166	1	57			0	1	1	0	1	0	0	1	v3.1.0	1.23.5	2.2.1	1.4.1	3.9.17	{'minimumROIDimensions': 2, 'minimumROISize': None, 'normalize': False, 'normalizeScale': 1, 'removeOutliers': None, 'resampledPixelSpacing': None, 'interpolator': 'sitkBSpline', 'preCrop': False, 'padDistance': 5, 'distances': [1], 'force2D': False, 'force2Ddimension': 0, 'resegmentRange': None, 'label': 1, 'additionalInfo': True}	{'Original': {}}	6ddb01334fe800802c97c97ced474096ac8ff25c	3D	(0.7422000169754028, 0.7422000169754028, 6.499993324279785)	(512, 512, 32)	385.158	0	17303	f73889700fd09d9d7e5fb8ff313c8a49831129ee	(0.7422000169754028, 0.7422000169754028, 6.499993324279785)	(512, 512, 32)	(219, 202, 14, 59, 52, 6)	3477	2	(246.21685360943343, 231.37014667817084, 15.821685360943341)	(-2.1988413341435376, -37.90607101059453, -75.78415077501307)	0.672256	0.551193	26.6415	48.3343	47.2749	50.8671	48.3855	57.2225	12234.3	32.493	0.478745	5363.31	0.438383	12449.7	1023
Patient # 167	0	65	1	14	1	0	0	0	0	0	0	1	v3.1.0	1.23.5	2.2.1	1.4.1	3.9.17	{'minimumROIDimensions': 2, 'minimumROISize': None, 'normalize': False, 'normalizeScale': 1, 'removeOutliers': None, 'resampledPixelSpacing': None, 'interpolator': 'sitkBSpline', 'preCrop': False, 'padDistance': 5, 'distances': [1], 'force2D': False, 'force2Ddimension': 0, 'resegmentRange': None, 'label': 1, 'additionalInfo': True}	{'Original': {}}	95d5179c86271cf7588741d381bc359657d0b9d3	3D	(0.7422000169754028, 0.7422000169754028, 6.5)	(512, 512, 30)	86.0755	0	3126	b7556f7ea63941d4889a28eb3dcdd21779209af3	(0.7422000169754028, 0.7422000169754028, 6.5)	(512, 512, 30)	(133, 300, 14, 43, 38, 3)	1642	1	(154.97807551766138, 318.173568818514, 15.018270401948843)	(-107.2143902033749, 66.5195219282256, -1.7940384078403326)	0.668801	0.576619	20.6799	35.8641	34.2884	30.16	33.8821	38.8737	5643.17	23.9859	0.433339	3537.3	0.626829	5879.34	570
Patient # 168	1	60			1	0	0	0	0	0	0	0	v3.1.0	1.23.5	2.2.1	1.4.1	3.9.17	{'minimumROIDimensions': 2, 'minimumROISize': None, 'normalize': False, 'normalizeScale': 1, 'removeOutliers': None, 'resampledPixelSpacing': None, 'interpolator': 'sitkBSpline', 'preCrop': False, 'padDistance': 5, 'distances': [1], 'force2D': False, 'force2Ddimension': 0, 'resegmentRange': None, 'label': 1, 'additionalInfo': True}	{'Original': {}}	f74903c6683addb831a147cfd687063fc593dca1	3D	(0.7813000082969666, 0.7813000082969666, 7.0)	(512, 512, 24)	72.4267	0	2013	20231728278eaf483c124e449e795edf80126eac	(0.7813000082969666, 0.7813000082969666, 7.0)	(512, 512, 24)	(181, 147, 11, 75, 40, 5)	4799	1	(214.79683267347363, 162.85830381329444, 12.595749114398833)	(-41.15423895356855, -79.39280856499003, 24.340943874034025)	0.567119	0.404846	21.5758	53.2938	64.2395	40.8657	53.4092	64.5429	20308.4	30.2239	0.619038	5815	0.286335	20506.2	340
Patient # 169	1	66			0	1			0	0	1		v3.1.0	1.23.5	2.2.1	1.4.1	3.9.17	{'minimumROIDimensions': 2, 'minimumROISize': None, 'normalize': False, 'normalizeScale': 1, 'removeOutliers': None, 'resampledPixelSpacing': None, 'interpolator': 'sitkBSpline', 'preCrop': False, 'padDistance': 5, 'distances': [1], 'force2D': False, 'force2Ddimension': 0, 'resegmentRange': None, 'label': 1, 'additionalInfo': True}	{'Original': {}}	3decaba93540846979593803c3bdd6a3989b25a0	3D	(0.7422000169754028, 0.7422000169754028, 7.000014781951904)	(512, 512, 28)	52.1778	0	1162	a0bd3874e766de915f53642732dcbc3e0f202908	(0.7422000169754028, 0.7422000169754028, 7.000014781951904)	(512, 512, 28)	(128, 207, 8, 45, 57, 5)	3186	1	(149.77715003138732, 241.1864406779661, 10.589453860640301)	(-74.95139401863, -6.035425982232823, 18.259931884916483)	0.618691	0.442611	20.0899	45.3895	41.8853	50.474	42.5132	52.0853	12158.9	28.0821	0.570045	4485.77	0.36893	12285.3	292
Patient # 170	1	73	1	24	0	1	1	0	1	0	0	0	v3.1.0	1.23.5	2.2.1	1.4.1	3.9.17	{'minimumROIDimensions': 2, 'minimumROISize': None, 'normalize': False, 'normalizeScale': 1, 'removeOutliers': None, 'resampledPixelSpacing': None, 'interpolator': 'sitkBSpline', 'preCrop': False, 'padDistance': 5, 'distances': [1], 'force2D': False, 'force2Ddimension': 0, 'resegmentRange': None, 'label': 1, 'additionalInfo': True}	{'Original': {}}	f1cf0714fc2b35db14a8f0835306319a3d363955	3D	(0.78125, 0.78125, 6.999982833862305)	(512, 512, 22)	58.3973	0	1693	f6190c713089bb25c58d07100b9e1b2563202c4d	(0.78125, 0.78125, 6.999982833862305)	(512, 512, 22)	(184, 290, 5, 26, 24, 4)	1341	1	(197.29530201342283, 302.0991797166294, 6.495898583146905)	(-54.5756634772182, 21.468692171755038, 43.46698151465715)	0.617587	0.477187	14.735	30.879	32.8543	31.3329	21.7631	34.7766	5642.66	19.0704	0.732674	2092	0.370748	5729.36	419
Patient # 171	1	64	0	2	0	1			1	0	1		v3.1.0	1.23.5	2.2.1	1.4.1	3.9.17	{'minimumROIDimensions': 2, 'minimumROISize': None, 'normalize': False, 'normalizeScale': 1, 'removeOutliers': None, 'resampledPixelSpacing': None, 'interpolator': 'sitkBSpline', 'preCrop': False, 'padDistance': 5, 'distances': [1], 'force2D': False, 'force2Ddimension': 0, 'resegmentRange': None, 'label': 1, 'additionalInfo': True}	{'Original': {}}	8f7efb388198d2607e1f40333a1837d16fc0448c	3D	(0.7422000169754028, 0.7422000169754028, 7.0)	(512, 512, 30)	141.604	0	2866	27dd69f609c68f66bf88992796dfeee99e3338d1	(0.7422000169754028, 0.7422000169754028, 7.0)	(512, 512, 30)	(199, 130, 16, 136, 110, 6)	15233	7	(286.0317074771877, 188.71995010831748, 18.59010043983457)	(5.522825425345616, -11.560956076009603, 82.76571284446698)	0.706864	0.405965	38.4656	94.7512	101.648	88.1463	104.249	111.641	57778.5	66.9761	0.350856	20599.9	0.356533	58738.8	688
Patient # 172	0	61			0	0	0	0	0	0	0	1	v3.1.0	1.23.5	2.2.1	1.4.1	3.9.17	{'minimumROIDimensions': 2, 'minimumROISize': None, 'normalize': False, 'normalizeScale': 1, 'removeOutliers': None, 'resampledPixelSpacing': None, 'interpolator': 'sitkBSpline', 'preCrop': False, 'padDistance': 5, 'distances': [1], 'force2D': False, 'force2Ddimension': 0, 'resegmentRange': None, 'label': 1, 'additionalInfo': True}	{'Original': {}}	650f5cdb939109f74fc5d4a8f1386028c0fcc842	3D	(0.7031000256538391, 0.7031000256538391, 7.0)	(512, 512, 24)	69.2404	0	1105	bfecb03f65c06ab3bd26e19f0e2e0e90e9898287	(0.7031000256538391, 0.7031000256538391, 7.0)	(512, 512, 24)	(143, 215, 5, 33, 40, 4)	1742	1	(157.8036739380023, 237.1211251435132, 7.103329506314581)	(-78.0622403742799, -8.343134368567718, -33.118696324450276)	0.664031	0.61791	18.4218	29.8132	32.3344	35.9195	27.8591	36.4727	5934.67	19.7969	0.666977	2376.68	0.400474	6028.1	257
Patient # 173	1	72	0	7	0	0	1	0	1	0	1	1	v3.1.0	1.23.5	2.2.1	1.4.1	3.9.17	{'minimumROIDimensions': 2, 'minimumROISize': None, 'normalize': False, 'normalizeScale': 1, 'removeOutliers': None, 'resampledPixelSpacing': None, 'interpolator': 'sitkBSpline', 'preCrop': False, 'padDistance': 5, 'distances': [1], 'force2D': False, 'force2Ddimension': 0, 'resegmentRange': None, 'label': 1, 'additionalInfo': True}	{'Original': {}}	c72efb5e8773b4a56644389e975ab7b293f6eba9	3D	(0.7422000169754028, 0.7422000169754028, 7.500014781951904)	(512, 512, 28)	97.2397	0	2615	003d4a95874d97c0d237f6cc9170183956269d49	(0.7422000169754028, 0.7422000169754028, 7.500014781951904)	(512, 512, 28)	(210, 213, 8, 18, 18, 3)	368	1	(220.88315217391303, 223.41576086956522, 8.978260869565217)	(-39.73752266006625, -15.71182434941116, -42.10890990754832)	0.608301	0.416889	9.13366	21.9091	24.4816	24.4816	15.2828	25.4848	1459.44	13.3273	0.634224	981.068	0.672222	1520.38	242
Patient # 174	1	67			0	1	1	0	1	0	0	1	v3.1.0	1.23.5	2.2.1	1.4.1	3.9.17	{'minimumROIDimensions': 2, 'minimumROISize': None, 'normalize': False, 'normalizeScale': 1, 'removeOutliers': None, 'resampledPixelSpacing': None, 'interpolator': 'sitkBSpline', 'preCrop': False, 'padDistance': 5, 'distances': [1], 'force2D': False, 'force2Ddimension': 0, 'resegmentRange': None, 'label': 1, 'additionalInfo': True}	{'Original': {}}	1d7028b46375477ee9f62f68d1599b1356192c2b	3D	(0.7422000169754028, 0.7422000169754028, 6.499993801116943)	(512, 512, 34)	510.279	0	9365	c1d50d1ec4aa60d9a09624878c612f2b0499d7c2	(0.7422000169754028, 0.7422000169754028, 6.499993801116943)	(512, 512, 34)	(207, 190, 8, 36, 46, 4)	2422	1	(227.54046242774567, 212.82906688687035, 9.689925681255161)	(-33.87346272627053, -51.667260746440064, -89.39054313855758)	0.823981	0.763474	22.7565	29.8066	35.2148	36.7533	33.5307	39.2396	8552.24	24.56	0.63831	3168.4	0.370475	8672.19	1180.1
Patient # 175	1	51	1	37	0	1			0	0	0		v3.1.0	1.23.5	2.2.1	1.4.1	3.9.17	{'minimumROIDimensions': 2, 'minimumROISize': None, 'normalize': False, 'normalizeScale': 1, 'removeOutliers': None, 'resampledPixelSpacing': None, 'interpolator': 'sitkBSpline', 'preCrop': False, 'padDistance': 5, 'distances': [1], 'force2D': False, 'force2Ddimension': 0, 'resegmentRange': None, 'label': 1, 'additionalInfo': True}	{'Original': {}}	b335a330b0a3312afc2d5dff1ce1a57d0b2a6217	3D	(0.7031000256538391, 0.7031000256538391, 7.0)	(512, 512, 30)	179.059	0	4249	d9827eae2dceaadec77c2719b7a7068701b0073d	(0.7031000256538391, 0.7031000256538391, 7.0)	(512, 512, 30)	(81, 161, 9, 93, 81, 11)	15027	2	(142.8565914686897, 201.65315764956412, 14.042456910893724)	(-98.06579713721614, -17.866112442202876, 61.244998058873264)	0.647408	0.452889	37.4755	82.7477	82.0943	81.0535	80.1195	83.2276	51502.6	53.5715	0.431256	15522.7	0.301397	52000.1	791
Patient # 176	1	77			0	0						0	v3.1.0	1.23.5	2.2.1	1.4.1	3.9.17	{'minimumROIDimensions': 2, 'minimumROISize': None, 'normalize': False, 'normalizeScale': 1, 'removeOutliers': None, 'resampledPixelSpacing': None, 'interpolator': 'sitkBSpline', 'preCrop': False, 'padDistance': 5, 'distances': [1], 'force2D': False, 'force2Ddimension': 0, 'resegmentRange': None, 'label': 1, 'additionalInfo': True}	{'Original': {}}	7c5b8a0ada581ce420307cfc79c6994b77e79f33	3D	(0.7422000169754028, 0.7422000169754028, 8.000009536743164)	(512, 512, 22)	98.9652	0	2107	aefa340dabdd27cc76eab16320144eceb8c6e6ee	(0.7422000169754028, 0.7422000169754028, 8.000009536743164)	(512, 512, 22)	(251, 176, 12, 74, 74, 4)	9146	1	(283.43483490050295, 210.3562212989285, 13.828012245790509)	(32.44433402555035, -52.331601534764616, 84.77002947736615)	0.545866	0.490858	30.3244	61.7784	53.6386	48.639	67.4708	67.4708	40101.6	33.7227	0.666073	8506.22	0.212117	40305.4	234
Patient # 177	0	39	1	22	0	0	0	0	1	0	0	1	v3.1.0	1.23.5	2.2.1	1.4.1	3.9.17	{'minimumROIDimensions': 2, 'minimumROISize': None, 'normalize': False, 'normalizeScale': 1, 'removeOutliers': None, 'resampledPixelSpacing': None, 'interpolator': 'sitkBSpline', 'preCrop': False, 'padDistance': 5, 'distances': [1], 'force2D': False, 'force2Ddimension': 0, 'resegmentRange': None, 'label': 1, 'additionalInfo': True}	{'Original': {}}	debbde07d42b2bb8b775a7664773c29b7d559361	3D	(0.7422000169754028, 0.7422000169754028, 7.0)	(512, 512, 32)	401.122	0	9528	4937778ee2a163c3472a18d6dd22eb4b73488087	(0.7422000169754028, 0.7422000169754028, 7.0)	(512, 512, 32)	(203, 184, 19, 118, 81, 8)	12440	4	(256.0659967845659, 210.21157556270097, 22.759405144694533)	(-16.451810642406087, -46.109962851671526, 42.37783247282266)	0.617941	0.493121	46.2214	93.7323	88.6193	71.9576	85.2109	92.1304	47197.9	57.921	0.302724	20863.5	0.442042	47969	2312
Patient # 178	1	66	1	16	0	0	1	0	1	0	0	0	v3.1.0	1.23.5	2.2.1	1.4.1	3.9.17	{'minimumROIDimensions': 2, 'minimumROISize': None, 'normalize': False, 'normalizeScale': 1, 'removeOutliers': None, 'resampledPixelSpacing': None, 'interpolator': 'sitkBSpline', 'preCrop': False, 'padDistance': 5, 'distances': [1], 'force2D': False, 'force2Ddimension': 0, 'resegmentRange': None, 'label': 1, 'additionalInfo': True}	{'Original': {}}	893983bb9bb344622f0130f1fc44c28afdcd3e3d	3D	(0.7422000169754028, 0.7422000169754028, 7.0000104904174805)	(512, 512, 30)	552.984	0	9849	c2e5bfcb42c3af70cd0f10377793f961805a621e	(0.7422000169754028, 0.7422000169754028, 7.0000104904174805)	(512, 512, 30)	(130, 242, 20, 21, 18, 2)	303	1	(140.07260726072607, 250.2046204620462, 20.854785478547853)	(-86.60410277599549, -23.92712424847946, 37.92071358520204)	0.651811	0.468492	8.27056	17.6536	20.4045	15.8457	16.0219	20.5391	1110.22	11.5068	0.71377	726.436	0.654319	1168.38	2452.4
Patient # 179	1	65	1	13	0	0	1	0	0	0	0	1	v3.1.0	1.23.5	2.2.1	1.4.1	3.9.17	{'minimumROIDimensions': 2, 'minimumROISize': None, 'normalize': False, 'normalizeScale': 1, 'removeOutliers': None, 'resampledPixelSpacing': None, 'interpolator': 'sitkBSpline', 'preCrop': False, 'padDistance': 5, 'distances': [1], 'force2D': False, 'force2Ddimension': 0, 'resegmentRange': None, 'label': 1, 'additionalInfo': True}	{'Original': {}}	147d507c965ec1fa848d17eb704442138c34f536	3D	(0.7422000169754028, 0.7422000169754028, 6.5)	(512, 512, 30)	118.71	0	2702	8edd9a37c21291337e9552ff2ad80844f57e4556	(0.7422000169754028, 0.7422000169754028, 6.5)	(512, 512, 30)	(177, 156, 14, 38, 37, 3)	1572	1	(199.86577608142494, 173.3587786259542, 15.245547073791348)	(-25.77233427436903, -40.962017810981706, 42.65326117983908)	0.681003	0.526248	15.5504	29.5495	30.383	30.73	28.6493	35.9663	5538.44	20.1233	0.693358	2183.32	0.394213	5628.7	335
Patient # 180	1	76	1	20	0	0	0	0	0	0	0	1	v3.1.0	1.23.5	2.2.1	1.4.1	3.9.17	{'minimumROIDimensions': 2, 'minimumROISize': None, 'normalize': False, 'normalizeScale': 1, 'removeOutliers': None, 'resampledPixelSpacing': None, 'interpolator': 'sitkBSpline', 'preCrop': False, 'padDistance': 5, 'distances': [1], 'force2D': False, 'force2Ddimension': 0, 'resegmentRange': None, 'label': 1, 'additionalInfo': True}	{'Original': {}}	4bc20d14ef23ecf28222c1709270acd06f949c64	3D	(0.7422000169754028, 0.7422000169754028, 6.5)	(512, 512, 33)	113.56	0	3214	90bf46adbfcc20bb3b47f5f55060f8d00bf5d7fd	(0.7422000169754028, 0.7422000169754028, 6.5)	(512, 512, 33)	(116, 187, 22, 107, 106, 7)	24161	2	(164.5235296552295, 237.7262530524399, 25.037332891850504)	(-83.53498164156672, 6.78890927562918, 104.73244040835641)	0.721835	0.559135	49.3873	88.3279	80.0447	78.9892	90.4206	93.7648	85643.5	63.7582	0.318381	29512.1	0.344593	86510.8	761
Patient # 181	0	64	1	25	0	0	1	0	0	0	0	1	v3.1.0	1.23.5	2.2.1	1.4.1	3.9.17	{'minimumROIDimensions': 2, 'minimumROISize': None, 'normalize': False, 'normalizeScale': 1, 'removeOutliers': None, 'resampledPixelSpacing': None, 'interpolator': 'sitkBSpline', 'preCrop': False, 'padDistance': 5, 'distances': [1], 'force2D': False, 'force2Ddimension': 0, 'resegmentRange': None, 'label': 1, 'additionalInfo': True}	{'Original': {}}	160675b00ee24c05030db6612443d50de5863d3b	3D	(0.7031000256538391, 0.7031000256538391, 6.999989032745361)	(512, 512, 28)	79.6974	0	1417	dd35bc9fb5a196010f7779788b237c6b00b8595d	(0.7031000256538391, 0.7031000256538391, 6.999989032745361)	(512, 512, 28)	(203, 236, 7, 27, 34, 6)	617	2	(217.54294975688816, 253.46677471636954, 8.990275526742302)	(-25.522551450002908, -1.533506391790354, -45.61717351251908)	0.281757	0.136325	8.02514	58.8676	44.7578	28.3086	19.3065	48.388	2027.53	16.5864	0.5244	1477.29	0.728617	2135.09	259
Patient # 182	1	54	1	24	0	1	1	0	1	0	0	1	v3.1.0	1.23.5	2.2.1	1.4.1	3.9.17	{'minimumROIDimensions': 2, 'minimumROISize': None, 'normalize': False, 'normalizeScale': 1, 'removeOutliers': None, 'resampledPixelSpacing': None, 'interpolator': 'sitkBSpline', 'preCrop': False, 'padDistance': 5, 'distances': [1], 'force2D': False, 'force2Ddimension': 0, 'resegmentRange': None, 'label': 1, 'additionalInfo': True}	{'Original': {}}	75c25cceffc60cfc4f967d0ff6a86d6ddcef25eb	3D	(0.7422000169754028, 0.7422000169754028, 6.5)	(512, 512, 28)	142.139	0	3104	ad89f9e109f416522db364f3fe54f252d9dae7a0	(0.7422000169754028, 0.7422000169754028, 6.5)	(512, 512, 28)	(209, 170, 4, 47, 60, 6)	7037	1	(232.5861872957226, 201.1118374307233, 6.606934773340912)	(-2.346650033253269, -20.363697094962703, 7.236885108747181)	0.890472	0.67858	27.4558	40.4606	46.4521	51.8326	47.2741	53.3462	25068.8	36.029	0.65273	6346.09	0.253147	25196.7	509
Patient # 183	0	52			0	1			1	0	1		v3.1.0	1.23.5	2.2.1	1.4.1	3.9.17	{'minimumROIDimensions': 2, 'minimumROISize': None, 'normalize': False, 'normalizeScale': 1, 'removeOutliers': None, 'resampledPixelSpacing': None, 'interpolator': 'sitkBSpline', 'preCrop': False, 'padDistance': 5, 'distances': [1], 'force2D': False, 'force2Ddimension': 0, 'resegmentRange': None, 'label': 1, 'additionalInfo': True}	{'Original': {}}	0cce9fd2d6bd74f828b0ab92a16ac2aff212bccf	3D	(0.7422000169754028, 0.7422000169754028, 6.500007629394531)	(512, 512, 28)	533.46	0	7516	2e684e2af72dc54e55ede27250cbf593fddf6fc2	(0.7422000169754028, 0.7422000169754028, 6.500007629394531)	(512, 512, 28)	(166, 300, 15, 40, 51, 4)	1725	2	(179.80173913043478, 324.89159420289855, 16.56869565217391)	(-48.680143967918724, 37.63054892982262, 57.32144978398861)	0.714627	0.483198	18.9387	39.1944	38.3594	39.9638	38.573	44.465	5998.85	28.0093	0.488862	3265.95	0.544429	6176.53	2468.8
Patient # 184	1	68	1	24	0	0	1	1	1	0	1	0	v3.1.0	1.23.5	2.2.1	1.4.1	3.9.17	{'minimumROIDimensions': 2, 'minimumROISize': None, 'normalize': False, 'normalizeScale': 1, 'removeOutliers': None, 'resampledPixelSpacing': None, 'interpolator': 'sitkBSpline', 'preCrop': False, 'padDistance': 5, 'distances': [1], 'force2D': False, 'force2Ddimension': 0, 'resegmentRange': None, 'label': 1, 'additionalInfo': True}	{'Original': {}}	0771d18bb53d80b4202f086ee1f3582837dbb6f9	3D	(0.7422000169754028, 0.7422000169754028, 6.5)	(512, 512, 36)	169.548	0	3410	fc0d7e5d25b21bca99b7badb75780b9a48eea0d6	(0.7422000169754028, 0.7422000169754028, 6.5)	(512, 512, 36)	(212, 234, 17, 27, 28, 5)	916	1	(223.53384279475983, 247.53056768558952, 18.94868995633188)	(-21.096901227683475, 14.088285288175626, -9.496708032866223)	0.577593	0.429369	14.244	33.1742	34.8633	33.3367	23.4704	36.4922	3176.88	19.1612	0.577315	1810.25	0.56982	3279.83	793.5
Patient # 185	1	68	1	20	0	0	1	0	0	0	0	1	v3.1.0	1.23.5	2.2.1	1.4.1	3.9.17	{'minimumROIDimensions': 2, 'minimumROISize': None, 'normalize': False, 'normalizeScale': 1, 'removeOutliers': None, 'resampledPixelSpacing': None, 'interpolator': 'sitkBSpline', 'preCrop': False, 'padDistance': 5, 'distances': [1], 'force2D': False, 'force2Ddimension': 0, 'resegmentRange': None, 'label': 1, 'additionalInfo': True}	{'Original': {}}	1a56c13bccc81aa5c3b77ab00f6b58ed8426fab1	3D	(0.7813000082969666, 0.7813000082969666, 7.0)	(512, 512, 28)	66.9383	0	1559	93a667caa7a73ef6ecd1d567365b664e1335f3f7	(0.7813000082969666, 0.7813000082969666, 7.0)	(512, 512, 28)	(170, 215, 13, 42, 62, 3)	905	4	(189.09834254143647, 240.12596685082872, 14.12817679558011)	(-50.69546694347213, -31.998573637403837, 3.2260339557795135)	0.641698	0.457857	18.5592	40.535	31.4704	40.6276	51.8079	53.6662	3628.5	26.0112	0.432468	2640.47	0.727704	3867.07	338
Patient # 186	0	52	1	21	0	1			1	0	0		v3.1.0	1.23.5	2.2.1	1.4.1	3.9.17	{'minimumROIDimensions': 2, 'minimumROISize': None, 'normalize': False, 'normalizeScale': 1, 'removeOutliers': None, 'resampledPixelSpacing': None, 'interpolator': 'sitkBSpline', 'preCrop': False, 'padDistance': 5, 'distances': [1], 'force2D': False, 'force2Ddimension': 0, 'resegmentRange': None, 'label': 1, 'additionalInfo': True}	{'Original': {}}	9e94655699c818c9221ddcc56d8fb976dd367203	3D	(0.7422000169754028, 0.7422000169754028, 6.5)	(512, 512, 32)	89.9473	0	2464	1012109deeaa98263b6786316b0ad61a2fe3e255	(0.7422000169754028, 0.7422000169754028, 6.5)	(512, 512, 32)	(170, 164, 20, 85, 84, 6)	10743	3	(207.33361258493903, 201.23103416177977, 22.93558596295262)	(-46.87110909293352, -22.8534305730945, 45.74671403262951)	0.77844	0.489127	31.7187	64.8476	63.6857	62.2333	66.798	68.5251	37913.7	50.48	0.384446	14196.4	0.374441	38466.3	511.2
Patient # 187	1	48			1	1			0	1	1	1	v3.1.0	1.23.5	2.2.1	1.4.1	3.9.17	{'minimumROIDimensions': 2, 'minimumROISize': None, 'normalize': False, 'normalizeScale': 1, 'removeOutliers': None, 'resampledPixelSpacing': None, 'interpolator': 'sitkBSpline', 'preCrop': False, 'padDistance': 5, 'distances': [1], 'force2D': False, 'force2Ddimension': 0, 'resegmentRange': None, 'label': 1, 'additionalInfo': True}	{'Original': {}}	ca46bfcd8f4f44789c294e1b316a13d61acc2418	3D	(0.7422000169754028, 0.7422000169754028, 7.999996662139893)	(512, 512, 30)	71.0117	0	1898	cfa4952cf79797709a33bf93bc968d26b3828990	(0.7422000169754028, 0.7422000169754028, 7.999996662139893)	(512, 512, 30)	(178, 145, 20, 162, 123, 6)	35261	1	(254.82711777884916, 189.6163466719605, 22.197158333569668)	(-9.861312154643628, -66.55374684473361, 38.16219929141522)	0.533584	0.436423	52.6596	120.662	119.825	85.3812	119.724	125.101	155174	64.3832	0.372229	37516.3	0.241769	155391	279
Patient # 188	0	39	1	13	1	0	1	4	1	0	1	1	v3.1.0	1.23.5	2.2.1	1.4.1	3.9.17	{'minimumROIDimensions': 2, 'minimumROISize': None, 'normalize': False, 'normalizeScale': 1, 'removeOutliers': None, 'resampledPixelSpacing': None, 'interpolator': 'sitkBSpline', 'preCrop': False, 'padDistance': 5, 'distances': [1], 'force2D': False, 'force2Ddimension': 0, 'resegmentRange': None, 'label': 1, 'additionalInfo': True}	{'Original': {}}	6b797b6ffd27b4e5069fcc1f9191824ddcda7474	3D	(0.78125, 0.78125, 7.000001430511475)	(512, 512, 20)	77.3919	0	1575	892496720939c8bbc522049595ab39b4e2ec7c37	(0.78125, 0.78125, 7.000001430511475)	(512, 512, 20)	(225, 219, 9, 38, 38, 5)	664	1	(242.01656626506025, 239.88253012048193, 11.560240963855422)	(-52.14715274221817, -27.575008071369695, -24.006823564106398)	0.64786	0.329539	13.8469	42.0191	30.6635	42.1226	29.9434	42.3827	2688.98	27.2225	0.42985	2175.5	0.809043	2836.91	508.3
Patient # 189	1	57	0	6	1	0			1	0	1	1	v3.1.0	1.23.5	2.2.1	1.4.1	3.9.17	{'minimumROIDimensions': 2, 'minimumROISize': None, 'normalize': False, 'normalizeScale': 1, 'removeOutliers': None, 'resampledPixelSpacing': None, 'interpolator': 'sitkBSpline', 'preCrop': False, 'padDistance': 5, 'distances': [1], 'force2D': False, 'force2Ddimension': 0, 'resegmentRange': None, 'label': 1, 'additionalInfo': True}	{'Original': {}}	5d0e2dc050a8398ee8ae3aaeef51829b1ebfbf50	3D	(0.7422000169754028, 0.7422000169754028, 6.499988079071045)	(512, 512, 34)	455.998	0	10494	d2a5c0e2bc40f65a8107bf7ebb9d1e8e93791e6f	(0.7422000169754028, 0.7422000169754028, 6.499988079071045)	(512, 512, 34)	(185, 179, 27, 41, 38, 4)	2094	1	(208.6064947468959, 197.45606494746895, 28.37440305635148)	(-34.80125386040896, -56.74910011713919, 42.855278687354144)	0.761833	0.525353	16.8919	32.1535	36.2325	30.383	32.7326	38.88	7380.19	24.4956	0.64814	2828.31	0.38323	7497.75	1715.3
Patient # 190	0	63	0	20	1	1			1	0	1	1	v3.1.0	1.23.5	2.2.1	1.4.1	3.9.17	{'minimumROIDimensions': 2, 'minimumROISize': None, 'normalize': False, 'normalizeScale': 1, 'removeOutliers': None, 'resampledPixelSpacing': None, 'interpolator': 'sitkBSpline', 'preCrop': False, 'padDistance': 5, 'distances': [1], 'force2D': False, 'force2Ddimension': 0, 'resegmentRange': None, 'label': 1, 'additionalInfo': True}	{'Original': {}}	2c61715599541640e34c780cb663b0a48c72678c	3D	(0.7422000169754028, 0.7422000169754028, 6.500007629394531)	(512, 512, 28)	187.314	0	4802	eecd80139951e358e9829ebf4c3361399ab0935a	(0.7422000169754028, 0.7422000169754028, 6.500007629394531)	(512, 512, 28)	(160, 178, 13, 67, 76, 6)	3334	3	(193.72285542891422, 214.06838632273545, 15.383623275344931)	(-57.09789121487074, -36.68443430006397, 44.11847029321552)	0.778547	0.480744	26.3162	54.7406	42.5486	52.3245	60.5701	64.9045	11503.3	42.6182	0.33241	7413.51	0.644469	11937.7	646
Patient # 191	1	79	0	10	0	0			1	0	0		v3.1.0	1.23.5	2.2.1	1.4.1	3.9.17	{'minimumROIDimensions': 2, 'minimumROISize': None, 'normalize': False, 'normalizeScale': 1, 'removeOutliers': None, 'resampledPixelSpacing': None, 'interpolator': 'sitkBSpline', 'preCrop': False, 'padDistance': 5, 'distances': [1], 'force2D': False, 'force2Ddimension': 0, 'resegmentRange': None, 'label': 1, 'additionalInfo': True}	{'Original': {}}	106185c6e585639326f14302787bbcb664d645fe	3D	(0.7422000169754028, 0.7422000169754028, 6.4999895095825195)	(512, 512, 30)	641.991	0	27909	46cd3c184cafb25d0e3c24f271bf5db5ffe70233	(0.7422000169754028, 0.7422000169754028, 6.4999895095825195)	(512, 512, 30)	(151, 128, 14, 72, 99, 4)	2180	4	(174.1651376146789, 194.12293577981652, 15.469266055045871)	(-92.2386297085963, -65.55095157163953, 24.11236871448132)	0.328561	0.248164	19.1872	77.3166	40.725	44.2577	83.8817	86.2559	7575.33	25.4032	0.468685	3979.89	0.525374	7805.69	1964.9
Patient # 192	1	61	1	21	0	1			1	1	1	0	v3.1.0	1.23.5	2.2.1	1.4.1	3.9.17	{'minimumROIDimensions': 2, 'minimumROISize': None, 'normalize': False, 'normalizeScale': 1, 'removeOutliers': None, 'resampledPixelSpacing': None, 'interpolator': 'sitkBSpline', 'preCrop': False, 'padDistance': 5, 'distances': [1], 'force2D': False, 'force2Ddimension': 0, 'resegmentRange': None, 'label': 1, 'additionalInfo': True}	{'Original': {}}	b1b5bbec02f87fe49b307ecb666717476cedd2da	3D	(0.7422000169754028, 0.7422000169754028, 6.5)	(512, 512, 35)	211.38	0	3848	66e0707e1306170be3dff21b9cfac51017556242	(0.7422000169754028, 0.7422000169754028, 6.5)	(512, 512, 35)	(187, 126, 24, 132, 101, 5)	27291	1	(254.0430178447107, 171.06646879923784, 26.041002528306034)	(-28.53198573868096, -30.5843754523069, 71.05712007168452)	0.561178	0.27994	28.8766	103.153	98.4368	76.5444	104.569	108.39	97428.8	57.887	0.502857	20362.5	0.208999	97718	1180
Patient # 193	0	73	0	9	0	1			0	0	1		v3.1.0	1.23.5	2.2.1	1.4.1	3.9.17	{'minimumROIDimensions': 2, 'minimumROISize': None, 'normalize': False, 'normalizeScale': 1, 'removeOutliers': None, 'resampledPixelSpacing': None, 'interpolator': 'sitkBSpline', 'preCrop': False, 'padDistance': 5, 'distances': [1], 'force2D': False, 'force2Ddimension': 0, 'resegmentRange': None, 'label': 1, 'additionalInfo': True}	{'Original': {}}	adbbfed51064239424cd3a4f72034d0391cc7278	3D	(0.7422000169754028, 0.7422000169754028, 7.0)	(512, 512, 30)	117.035	0	2556	0297785af54ee8be69809f385beb11638ccdc31d	(0.7422000169754028, 0.7422000169754028, 7.0)	(512, 512, 30)	(156, 149, 18, 114, 73, 7)	12881	4	(204.0334601350827, 177.6026706001087, 21.169474419687912)	(-38.148286862668016, -37.812201115722445, 40.66412702912399)	0.671111	0.516488	41.3442	80.0486	84.6108	66.714	84.8189	87.7512	48888	53.7215	0.329098	19646.9	0.401876	49669.5	595
Patient # 194	1	57	1	29	0	0	1	0	1	0	0	1	v3.1.0	1.23.5	2.2.1	1.4.1	3.9.17	{'minimumROIDimensions': 2, 'minimumROISize': None, 'normalize': False, 'normalizeScale': 1, 'removeOutliers': None, 'resampledPixelSpacing': None, 'interpolator': 'sitkBSpline', 'preCrop': False, 'padDistance': 5, 'distances': [1], 'force2D': False, 'force2Ddimension': 0, 'resegmentRange': None, 'label': 1, 'additionalInfo': True}	{'Original': {}}	203b44c78ad35ee05f44537afd1ca486a621ef19	3D	(0.7422000169754028, 0.7422000169754028, 7.0)	(512, 512, 30)	498.297	0	8957	8f15c0e6b94a12d1000ddebfac4098ee7b3ebf94	(0.7422000169754028, 0.7422000169754028, 7.0)	(512, 512, 30)	(141, 247, 19, 42, 45, 7)	2875	1	(159.48347826086956, 268.96278260869565, 22.298434782608695)	(-68.44735399018164, -10.004815984808886, 55.5260399382218)	0.683428	0.59162	24.5298	41.4621	52.6629	44.7988	30.9952	52.7935	10899.9	28.3363	0.441351	5386.59	0.494189	11086.1	1716
Patient # 195	1	52			1	0	0	0	1	0	0	0	v3.1.0	1.23.5	2.2.1	1.4.1	3.9.17	{'minimumROIDimensions': 2, 'minimumROISize': None, 'normalize': False, 'normalizeScale': 1, 'removeOutliers': None, 'resampledPixelSpacing': None, 'interpolator': 'sitkBSpline', 'preCrop': False, 'padDistance': 5, 'distances': [1], 'force2D': False, 'force2Ddimension': 0, 'resegmentRange': None, 'label': 1, 'additionalInfo': True}	{'Original': {}}	284a369e642b1522e8dfa5adaddeeab982193fc3	3D	(0.8202999830245972, 0.8202999830245972, 7.000006675720215)	(512, 512, 30)	81.8496	0	1513	58d10ea6eee5f4304c772b24a682e37e4272b77e	(0.8202999830245972, 0.8202999830245972, 7.000006675720215)	(512, 512, 30)	(129, 235, 25, 39, 55, 4)	4931	1	(149.24254715067937, 261.0320421821132, 26.612046238085583)	(-84.82434220438289, -24.831413881480387, 101.11329770789285)	0.792396	0.620721	25.1917	40.5846	40.1035	46.8102	45.1836	47.5235	23066.3	32.1591	0.771778	5077.42	0.220123	23226.2	164
Patient # 196	0	54			0	0	0	0	1	0	1	1	v3.1.0	1.23.5	2.2.1	1.4.1	3.9.17	{'minimumROIDimensions': 2, 'minimumROISize': None, 'normalize': False, 'normalizeScale': 1, 'removeOutliers': None, 'resampledPixelSpacing': None, 'interpolator': 'sitkBSpline', 'preCrop': False, 'padDistance': 5, 'distances': [1], 'force2D': False, 'force2Ddimension': 0, 'resegmentRange': None, 'label': 1, 'additionalInfo': True}	{'Original': {}}	94eb12bf96e577ce5b1a6352e7e7cbe0dc2a4b1c	3D	(0.7422000169754028, 0.7422000169754028, 8.000003814697266)	(512, 512, 26)	136.981	0	2837	5b640f028e0915e4d4f084b147fcd20877dc1180	(0.7422000169754028, 0.7422000169754028, 8.000003814697266)	(512, 512, 26)	(149, 167, 15, 64, 57, 3)	2043	2	(188.83651492902595, 183.34801762114537, 15.862946647087616)	(-50.62854017484321, -67.69409210566383, -0.07936801994424059)	0.716718	0.620643	20.0006	32.2257	38.1756	31.7471	55.7886	57.8613	8857.85	23.0967	0.703611	2942.41	0.332181	9003.27	435.2
Patient # 197	1	65			0	0	1	0	0	0	0	1	v3.1.0	1.23.5	2.2.1	1.4.1	3.9.17	{'minimumROIDimensions': 2, 'minimumROISize': None, 'normalize': False, 'normalizeScale': 1, 'removeOutliers': None, 'resampledPixelSpacing': None, 'interpolator': 'sitkBSpline', 'preCrop': False, 'padDistance': 5, 'distances': [1], 'force2D': False, 'force2Ddimension': 0, 'resegmentRange': None, 'label': 1, 'additionalInfo': True}	{'Original': {}}	7be80fae8450514a4c37fcba94ec51b258a03762	3D	(0.7813000082969666, 0.7813000082969666, 8.0)	(512, 512, 22)	79.4377	0	1385	9b84c65984c327222de732d23caf0149a6f8643b	(0.7813000082969666, 0.7813000082969666, 8.0)	(512, 512, 22)	(96, 251, 8, 24, 34, 3)	1194	1	(108.56951423785594, 266.215242881072, 8.890284757118929)	(-114.78363115543897, -11.615022058512892, -0.1953183785954451)	0.896998	0.586865	15.5018	26.4146	29.0723	30.9438	27.6231	33.3735	5719.52	23.6938	0.633102	2442.96	0.427127	5830.82	280
Patient # 198	1	64			1	0						1	v3.1.0	1.23.5	2.2.1	1.4.1	3.9.17	{'minimumROIDimensions': 2, 'minimumROISize': None, 'normalize': False, 'normalizeScale': 1, 'removeOutliers': None, 'resampledPixelSpacing': None, 'interpolator': 'sitkBSpline', 'preCrop': False, 'padDistance': 5, 'distances': [1], 'force2D': False, 'force2Ddimension': 0, 'resegmentRange': None, 'label': 1, 'additionalInfo': True}	{'Original': {}}	8f214fa5936e01106a0d19134af72cd79c2a7b27	3D	(0.7422000169754028, 0.7422000169754028, 8.000021934509277)	(512, 512, 24)	132.184	0	2809	fe2f4e9b07d3ea760aae290b3c77139e4d55f33a	(0.7422000169754028, 0.7422000169754028, 8.000021934509277)	(512, 512, 24)	(105, 177, 19, 63, 60, 3)	6090	1	(138.25270935960592, 205.3686371100164, 20.032512315270935)	(-95.21284189335817, -49.009399788035154, 129.13803845955232)	0.823594	0.567095	24.5038	43.2094	50.5876	43.7898	47.466	50.7832	26639.5	35.587	0.736541	5856.5	0.219842	26838	252
Patient # 199	0	71	1	20	0	0	0	0	1	0	0	1	v3.1.0	1.23.5	2.2.1	1.4.1	3.9.17	{'minimumROIDimensions': 2, 'minimumROISize': None, 'normalize': False, 'normalizeScale': 1, 'removeOutliers': None, 'resampledPixelSpacing': None, 'interpolator': 'sitkBSpline', 'preCrop': False, 'padDistance': 5, 'distances': [1], 'force2D': False, 'force2Ddimension': 0, 'resegmentRange': None, 'label': 1, 'additionalInfo': True}	{'Original': {}}	86d8b7196ce26a84c08735e49cfdddb7e663ac99	3D	(0.7422000169754028, 0.7422000169754028, 6.5)	(512, 512, 32)	118.143	0	3706	67b542dc9b26c7d67b1bc52d53a31fbd05b12224	(0.7422000169754028, 0.7422000169754028, 6.5)	(512, 512, 32)	(223, 173, 22, 40, 32, 3)	1185	1	(243.5974683544304, 185.6818565400844, 23.270042194092827)	(38.26827525036245, -31.81582917392504, 108.50837179578306)	0.730586	0.667618	18.5191	27.739	33.0782	25.1451	30.2759	33.8111	4112.61	20.2657	0.568834	2182.28	0.530631	4243.01	625.4
Patient # 200	1	52	0	26	1	0	1	0	1	0	0	1	v3.1.0	1.23.5	2.2.1	1.4.1	3.9.17	{'minimumROIDimensions': 2, 'minimumROISize': None, 'normalize': False, 'normalizeScale': 1, 'removeOutliers': None, 'resampledPixelSpacing': None, 'interpolator': 'sitkBSpline', 'preCrop': False, 'padDistance': 5, 'distances': [1], 'force2D': False, 'force2Ddimension': 0, 'resegmentRange': None, 'label': 1, 'additionalInfo': True}	{'Original': {}}	294cd47ff09285d1e8769dcc5489f4e9921319cf	3D	(0.6640620231628418, 0.6640620231628418, 6.999960422515869)	(512, 512, 24)	55.8371	0	1102	c44b31a21e61eb67f36fee713bad943f8d1aeb01	(0.6640620231628418, 0.6640620231628418, 6.999960422515869)	(512, 512, 24)	(143, 219, 7, 45, 48, 4)	2875	1	(167.488, 242.83895652173914, 8.633739130434783)	(-63.02306939646461, 24.51913145612633, 82.56612911963106)	0.919595	0.525693	18.3611	34.9275	37.2517	41.4379	34.8617	42.6917	8707.82	32.1191	0.525847	3892.52	0.447014	8874.64	279
Patient # 201	1	45	0	14	1	1			1	0	0	0	v3.1.0	1.23.5	2.2.1	1.4.1	3.9.17	{'minimumROIDimensions': 2, 'minimumROISize': None, 'normalize': False, 'normalizeScale': 1, 'removeOutliers': None, 'resampledPixelSpacing': None, 'interpolator': 'sitkBSpline', 'preCrop': False, 'padDistance': 5, 'distances': [1], 'force2D': False, 'force2Ddimension': 0, 'resegmentRange': None, 'label': 1, 'additionalInfo': True}	{'Original': {}}	368efa99927cbf07f345a96c5d8647cb387aef73	3D	(0.7422000169754028, 0.7422000169754028, 6.500000476837158)	(512, 512, 30)	141.447	0	3127	341f2b28fe5b7d3952aafdb3810be3d2f7e7dfc4	(0.7422000169754028, 0.7422000169754028, 6.500000476837158)	(512, 512, 30)	(102, 286, 14, 107, 89, 7)	11080	6	(162.3365523465704, 327.6598375451264, 17.02418772563177)	(-78.52534354654533, 71.06023073815052, 66.06256470475752)	0.807015	0.421927	33.4265	79.2234	85.1596	72.9101	73.9523	87.4512	38864.8	63.9345	0.308563	17982.3	0.462688	39673	644
Patient # 202	1	44			0	1			1	0	1		v3.1.0	1.23.5	2.2.1	1.4.1	3.9.17	{'minimumROIDimensions': 2, 'minimumROISize': None, 'normalize': False, 'normalizeScale': 1, 'removeOutliers': None, 'resampledPixelSpacing': None, 'interpolator': 'sitkBSpline', 'preCrop': False, 'padDistance': 5, 'distances': [1], 'force2D': False, 'force2Ddimension': 0, 'resegmentRange': None, 'label': 1, 'additionalInfo': True}	{'Original': {}}	06f436de903df6106d1c856e26527c99ffab41cb	3D	(0.7813000082969666, 0.7813000082969666, 7.499996185302734)	(512, 512, 28)	69.0821	0	1236	bc28f771c8bf307557a32f8a9fe17ff9d8d5dc88	(0.7813000082969666, 0.7813000082969666, 7.499996185302734)	(512, 512, 28)	(191, 217, 15, 27, 34, 2)	701	1	(202.58773181169758, 237.33808844507845, 15.524964336661911)	(-50.69320955817267, -29.493744401720903, -8.227827613602017)	0.580268	0.344382	10.1648	29.5162	23.4076	29.1561	29.0765	32.0485	3104.41	17.1273	0.665811	1545.68	0.497897	3209.33	313
Patient # 203	1	74			1	0	0	0	1	1	0	0	v3.1.0	1.23.5	2.2.1	1.4.1	3.9.17	{'minimumROIDimensions': 2, 'minimumROISize': None, 'normalize': False, 'normalizeScale': 1, 'removeOutliers': None, 'resampledPixelSpacing': None, 'interpolator': 'sitkBSpline', 'preCrop': False, 'padDistance': 5, 'distances': [1], 'force2D': False, 'force2Ddimension': 0, 'resegmentRange': None, 'label': 1, 'additionalInfo': True}	{'Original': {}}	7d13d4320b51f36d4c5e8ec49f3681f77827ff34	3D	(0.7422000169754028, 0.7422000169754028, 6.999996185302734)	(512, 512, 27)	117.319	0	2873	8aaec8cb3ede6a8a0fc1a89db8cf1168a7768d0c	(0.7422000169754028, 0.7422000169754028, 6.999996185302734)	(512, 512, 27)	(96, 212, 11, 129, 87, 11)	55016	1	(161.51076050603461, 255.1879271484659, 16.30591100770685)	(-79.10470763688276, -20.228513941225145, -14.53667892258025)	0.926754	0.649936	51.7269	79.5877	97.0773	88.5807	95.3402	98.5354	211827	73.7582	0.712151	24130.5	0.113916	212143	314
Patient # 204	0	43			1	1						1	v3.1.0	1.23.5	2.2.1	1.4.1	3.9.17	{'minimumROIDimensions': 2, 'minimumROISize': None, 'normalize': False, 'normalizeScale': 1, 'removeOutliers': None, 'resampledPixelSpacing': None, 'interpolator': 'sitkBSpline', 'preCrop': False, 'padDistance': 5, 'distances': [1], 'force2D': False, 'force2Ddimension': 0, 'resegmentRange': None, 'label': 1, 'additionalInfo': True}	{'Original': {}}	bb889c6e69cda762d6aca2bb91a8adba31d0fd36	3D	(0.7031000256538391, 0.7031000256538391, 8.0)	(512, 512, 24)	64.0509	0	1380	e7e4e35fb86b0f125928607698d201585ef28716	(0.7031000256538391, 0.7031000256538391, 8.0)	(512, 512, 24)	(120, 256, 9, 35, 34, 3)	2170	1	(137.41244239631337, 270.75023041474657, 10.051612903225806)	(-76.00930114591726, 10.61849175312554, -16.66079672536543)	0.845541	0.683835	18.7297	27.3892	33.3818	31.9518	26.9114	35.3385	8480.73	23.1587	0.801388	2509.55	0.295912	8581.91	296
Patient # 205	0	71	1	18	0	1	1	0	1	1	1	1	v3.1.0	1.23.5	2.2.1	1.4.1	3.9.17	{'minimumROIDimensions': 2, 'minimumROISize': None, 'normalize': False, 'normalizeScale': 1, 'removeOutliers': None, 'resampledPixelSpacing': None, 'interpolator': 'sitkBSpline', 'preCrop': False, 'padDistance': 5, 'distances': [1], 'force2D': False, 'force2Ddimension': 0, 'resegmentRange': None, 'label': 1, 'additionalInfo': True}	{'Original': {}}	52f4143a0a195d0b72dfd50d31efec61c539a72a	3D	(0.78125, 0.78125, 7.000010013580322)	(512, 512, 24)	42.2685	0	1304	3c327e11420c0cc2cac628981358c704236de94b	(0.78125, 0.78125, 7.000010013580322)	(512, 512, 24)	(158, 240, 8, 79, 82, 8)	963	3	(209.34994807892005, 261.79750778816197, 13.031152647975079)	(-28.567169770759705, 8.952894888899692, 58.119778693799205)	0.294925	0.265016	18.6245	70.2768	38.9572	22.9976	45.4201	92.9068	3879.76	20.7264	0.462336	2582.64	0.665669	4114.39	211
Patient # 206	1	51	0	3	1	1			1	1	1	0	v3.1.0	1.23.5	2.2.1	1.4.1	3.9.17	{'minimumROIDimensions': 2, 'minimumROISize': None, 'normalize': False, 'normalizeScale': 1, 'removeOutliers': None, 'resampledPixelSpacing': None, 'interpolator': 'sitkBSpline', 'preCrop': False, 'padDistance': 5, 'distances': [1], 'force2D': False, 'force2Ddimension': 0, 'resegmentRange': None, 'label': 1, 'additionalInfo': True}	{'Original': {}}	fe7fa75ef2429a9b9003ed7e1a1f48e1de5fea00	3D	(0.7422000169754028, 0.7422000169754028, 6.499993324279785)	(512, 512, 32)	486.178	0	8876	c53f28e1031291bf6d6a5905bb6a8491abe7b2fa	(0.7422000169754028, 0.7422000169754028, 6.499993324279785)	(512, 512, 32)	(92, 262, 15, 135, 92, 12)	77609	1	(159.38398897035137, 311.6485716862735, 20.962993982656652)	(-64.77119494329311, 21.676577393177865, 28.009320944185532)	0.925201	0.597366	54.0607	90.4985	111.913	99.8542	99.3218	113.565	277528	83.7293	0.689199	29854.6	0.107573	277886	1632
Patient # 207	1	66	1	22	0	1	1	0	1	0	0	1	v3.1.0	1.23.5	2.2.1	1.4.1	3.9.17	{'minimumROIDimensions': 2, 'minimumROISize': None, 'normalize': False, 'normalizeScale': 1, 'removeOutliers': None, 'resampledPixelSpacing': None, 'interpolator': 'sitkBSpline', 'preCrop': False, 'padDistance': 5, 'distances': [1], 'force2D': False, 'force2Ddimension': 0, 'resegmentRange': None, 'label': 1, 'additionalInfo': True}	{'Original': {}}	736d0cb7631abd72daedc812ade25e18ada92d0c	3D	(0.7422000169754028, 0.7422000169754028, 7.0000104904174805)	(512, 512, 30)	548.493	0	8423	c10819064bcd0c2f3f962d928b90144538811677	(0.7422000169754028, 0.7422000169754028, 7.0000104904174805)	(512, 512, 30)	(150, 243, 17, 58, 87, 6)	8252	1	(180.99442559379546, 280.3195588948134, 19.547624818225884)	(-44.04493205456609, -1.5758164324664392, -29.35442474971279)	0.563794	0.446343	30.4231	68.1607	47.8693	69.5644	64.0876	70.2303	31525.3	38.4286	0.46669	10341	0.328022	31820	1921
Patient # 208	1	76			1	1			1	0	0	1	v3.1.0	1.23.5	2.2.1	1.4.1	3.9.17	{'minimumROIDimensions': 2, 'minimumROISize': None, 'normalize': False, 'normalizeScale': 1, 'removeOutliers': None, 'resampledPixelSpacing': None, 'interpolator': 'sitkBSpline', 'preCrop': False, 'padDistance': 5, 'distances': [1], 'force2D': False, 'force2Ddimension': 0, 'resegmentRange': None, 'label': 1, 'additionalInfo': True}	{'Original': {}}	6216228b25c35f5fb0c55b1a2877b5c2439feb08	3D	(0.7422000169754028, 0.7422000169754028, 6.5)	(512, 512, 30)	615.023	0	11097	e9f2a1547ce2afe6b5f58f87756a4460dd149233	(0.7422000169754028, 0.7422000169754028, 6.5)	(512, 512, 30)	(197, 173, 20, 49, 39, 3)	1131	2	(223.83908045977012, 189.27055702917772, 21.152077807250222)	(-17.870628485734443, -58.839383622695664, 40.42580738286864)	0.637953	0.44554	15.7688	35.3926	34.8834	31.0555	37.626	39.1597	3799.31	22.5788	0.376661	3126.1	0.822808	4049.65	2762
Patient # 209	0	59	1	30	0	1			1	0	1	1	v3.1.0	1.23.5	2.2.1	1.4.1	3.9.17	{'minimumROIDimensions': 2, 'minimumROISize': None, 'normalize': False, 'normalizeScale': 1, 'removeOutliers': None, 'resampledPixelSpacing': None, 'interpolator': 'sitkBSpline', 'preCrop': False, 'padDistance': 5, 'distances': [1], 'force2D': False, 'force2Ddimension': 0, 'resegmentRange': None, 'label': 1, 'additionalInfo': True}	{'Original': {}}	191b2433824d674fecc485bb3f6a4decf1a8a18c	3D	(0.7422000169754028, 0.7422000169754028, 6.500006675720215)	(512, 512, 32)	463.935	0	8917	ec490aaf774a1b0ed96e2f4a191736211537cd01	(0.7422000169754028, 0.7422000169754028, 6.500006675720215)	(512, 512, 32)	(226, 191, 19, 53, 59, 3)	3161	1	(249.99367288832647, 215.3606453653907, 20.31255931667194)	(-4.083689541275163, -47.91332315670769, 117.531570887724)	0.877773	0.354975	14.6994	41.4096	40.725	46.5832	43.36	47.728	11125.5	36.3483	0.526138	4580.69	0.411729	11318.3	1632
Patient # 210	1	58	0	6	0	1			1	0	1	0	v3.1.0	1.23.5	2.2.1	1.4.1	3.9.17	{'minimumROIDimensions': 2, 'minimumROISize': None, 'normalize': False, 'normalizeScale': 1, 'removeOutliers': None, 'resampledPixelSpacing': None, 'interpolator': 'sitkBSpline', 'preCrop': False, 'padDistance': 5, 'distances': [1], 'force2D': False, 'force2Ddimension': 0, 'resegmentRange': None, 'label': 1, 'additionalInfo': True}	{'Original': {}}	a56e88c5d0d40077db719b08e5d0e90ca4577eeb	3D	(0.7031000256538391, 0.7031000256538391, 6.999997138977051)	(512, 512, 28)	241.856	0	4225	bf84a8be15d55c4e98bc04c962232918d83c23c3	(0.7031000256538391, 0.7031000256538391, 6.999997138977051)	(512, 512, 28)	(112, 176, 12, 73, 84, 11)	10903	2	(144.95322388333486, 212.05860772264515, 16.544253875080255)	(-95.28939948276431, -4.425040228879851, 65.3437033332395)	0.544158	0.432339	34.6324	80.1047	80.6606	79.6539	60.5565	83.7752	37054.3	43.5896	0.320144	16789.2	0.453098	37729.2	2306
Patient # 211	0	48			0	1	1	0	1	0	1	0	v3.1.0	1.23.5	2.2.1	1.4.1	3.9.17	{'minimumROIDimensions': 2, 'minimumROISize': None, 'normalize': False, 'normalizeScale': 1, 'removeOutliers': None, 'resampledPixelSpacing': None, 'interpolator': 'sitkBSpline', 'preCrop': False, 'padDistance': 5, 'distances': [1], 'force2D': False, 'force2Ddimension': 0, 'resegmentRange': None, 'label': 1, 'additionalInfo': True}	{'Original': {}}	4dd63cc8e714e915e63ecccd91d3811d3acfb05d	3D	(0.7422000169754028, 0.7422000169754028, 7.0000104904174805)	(512, 512, 30)	55.2827	0	1132	90d64fe58b9fd1d74377747175cdb8a4f176f3a4	(0.7422000169754028, 0.7422000169754028, 7.0000104904174805)	(512, 512, 30)	(143, 199, 21, 100, 294, 4)	2566	2	(222.22915042868277, 220.9816835541699, 22.31683554169914)	(-28.20252724912885, -37.421396452146695, 95.72978258132935)	0.266914	0.178977	19.9703	111.58	35.3168	33.1858	224.004	226.574	9761.22	29.7824	0.703206	3141.02	0.321786	9894.58	243
Patient # 212	0	70			1	1			1	0	1	1	v3.1.0	1.23.5	2.2.1	1.4.1	3.9.17	{'minimumROIDimensions': 2, 'minimumROISize': None, 'normalize': False, 'normalizeScale': 1, 'removeOutliers': None, 'resampledPixelSpacing': None, 'interpolator': 'sitkBSpline', 'preCrop': False, 'padDistance': 5, 'distances': [1], 'force2D': False, 'force2Ddimension': 0, 'resegmentRange': None, 'label': 1, 'additionalInfo': True}	{'Original': {}}	999c175f9537766b916e3f8d8925baf189c8c24a	3D	(0.7422000169754028, 0.7422000169754028, 6.5)	(512, 512, 28)	211.468	0	3572	ecd4ca2998be50ec535db8bbeb4f0865799a7553	(0.7422000169754028, 0.7422000169754028, 6.5)	(512, 512, 28)	(238, 154, 17, 57, 41, 4)	4477	1	(262.66272057181146, 171.81617154344428, 18.2818851909761)	(10.007281404508632, -82.1070323665413, 42.269555377086846)	0.761867	0.678647	25.2894	37.2644	45.2394	38.3594	43.086	46.1787	15909.3	28.3906	0.648841	4714.62	0.296343	16030.3	843
Patient # 213	0	75	1	22	0	0	1	0	1	0	0	1	v3.1.0	1.23.5	2.2.1	1.4.1	3.9.17	{'minimumROIDimensions': 2, 'minimumROISize': None, 'normalize': False, 'normalizeScale': 1, 'removeOutliers': None, 'resampledPixelSpacing': None, 'interpolator': 'sitkBSpline', 'preCrop': False, 'padDistance': 5, 'distances': [1], 'force2D': False, 'force2Ddimension': 0, 'resegmentRange': None, 'label': 1, 'additionalInfo': True}	{'Original': {}}	3e5958058fd1fc4961f50a1da8cdb02337f7cb29	3D	(0.7422000169754028, 0.7422000169754028, 6.500006675720215)	(512, 512, 30)	409.322	0	8826	f40b8e5332834029ae13850a92a9b35d1096eb71	(0.7422000169754028, 0.7422000169754028, 6.500006675720215)	(512, 512, 30)	(196, 190, 23, 24, 30, 2)	447	1	(205.37136465324386, 205.662192393736, 23.478747203579417)	(-48.45236747083513, -56.98651511690494, 69.61181519655571)	0.540346	0.255689	6.58046	25.7362	20.2961	24.5128	22.7675	26.2176	1535.93	13.9064	0.658875	977.076	0.636147	1600.53	2183.8
Patient # 214	1	60	1	29	1	1			0	0	0	0	v3.1.0	1.23.5	2.2.1	1.4.1	3.9.17	{'minimumROIDimensions': 2, 'minimumROISize': None, 'normalize': False, 'normalizeScale': 1, 'removeOutliers': None, 'resampledPixelSpacing': None, 'interpolator': 'sitkBSpline', 'preCrop': False, 'padDistance': 5, 'distances': [1], 'force2D': False, 'force2Ddimension': 0, 'resegmentRange': None, 'label': 1, 'additionalInfo': True}	{'Original': {}}	41890eebcf3c678caa452a5dc597f5c603ad13ae	3D	(0.7422000169754028, 0.7422000169754028, 6.099991321563721)	(512, 512, 36)	479.612	0	11195	c547c0e4cb9de4c475e2a5fb728cabc52f595bad	(0.7422000169754028, 0.7422000169754028, 6.099991321563721)	(512, 512, 36)	(205, 154, 22, 69, 101, 7)	12956	2	(239.1924976844705, 193.85466193269528, 25.172738499536894)	(-9.28731842089229, -65.75006442552697, 72.11578802291021)	0.491352	0.322676	28.844	89.3899	55.2065	82.4306	74.5902	82.9934	43316.1	43.9219	0.53443	11160.7	0.257658	43535.4	1866
Patient # 215	1	51			0	1						1	v3.1.0	1.23.5	2.2.1	1.4.1	3.9.17	{'minimumROIDimensions': 2, 'minimumROISize': None, 'normalize': False, 'normalizeScale': 1, 'removeOutliers': None, 'resampledPixelSpacing': None, 'interpolator': 'sitkBSpline', 'preCrop': False, 'padDistance': 5, 'distances': [1], 'force2D': False, 'force2Ddimension': 0, 'resegmentRange': None, 'label': 1, 'additionalInfo': True}	{'Original': {}}	5ff4137e5f848f81de042722b059c3983e692829	3D	(0.7422000169754028, 0.7422000169754028, 8.999991416931152)	(512, 512, 24)	231.181	0	4979	99c1a8e1743876320d9a814cde523f8943921780	(0.7422000169754028, 0.7422000169754028, 8.999991416931152)	(512, 512, 24)	(167, 174, 9, 78, 84, 3)	1999	2	(202.30915457728864, 223.12256128064033, 10.32016008004002)	(-27.767147287480412, -39.34443037542121, -46.91164712586243)	0.30633	0.227018	18.0095	79.331	34.7185	39.9147	79.7787	81.7841	9472.18	24.3014	0.374861	5775.38	0.60972	9910.53	851.8
Patient # 216	1	65	1	20	0	1			1	0	1		v3.1.0	1.23.5	2.2.1	1.4.1	3.9.17	{'minimumROIDimensions': 2, 'minimumROISize': None, 'normalize': False, 'normalizeScale': 1, 'removeOutliers': None, 'resampledPixelSpacing': None, 'interpolator': 'sitkBSpline', 'preCrop': False, 'padDistance': 5, 'distances': [1], 'force2D': False, 'force2Ddimension': 0, 'resegmentRange': None, 'label': 1, 'additionalInfo': True}	{'Original': {}}	5c2f10dd5fb6ed1e8146ef8be80a47aeff9ec290	3D	(0.7422000169754028, 0.7422000169754028, 6.9999895095825195)	(512, 512, 30)	66.935	0	1693	f63028992e99d39b7304e4d2b71a6552c2122e58	(0.7422000169754028, 0.7422000169754028, 6.9999895095825195)	(512, 512, 30)	(145, 183, 14, 106, 84, 9)	9892	2	(191.48493732308935, 226.20986655883542, 18.07490901738779)	(-47.50788224971444, -41.73603100276313, 27.389476547923792)	0.391914	0.25624	27.6623	107.955	86.034	56.6401	74.0305	97.9312	37740.6	42.3089	0.438837	12399	0.328532	38143.8	331
Patient # 217	0	69	1	22	0	0	0	0	0	0	1	1	v3.1.0	1.23.5	2.2.1	1.4.1	3.9.17	{'minimumROIDimensions': 2, 'minimumROISize': None, 'normalize': False, 'normalizeScale': 1, 'removeOutliers': None, 'resampledPixelSpacing': None, 'interpolator': 'sitkBSpline', 'preCrop': False, 'padDistance': 5, 'distances': [1], 'force2D': False, 'force2Ddimension': 0, 'resegmentRange': None, 'label': 1, 'additionalInfo': True}	{'Original': {}}	2eac224347191823bb9ab91e4521aa4b27fb01a6	3D	(0.8202999830245972, 0.8202999830245972, 6.500008583068848)	(512, 512, 24)	691.179	0	15995	95c21df232fa8235eb3b627a43796acbda85051e	(0.8202999830245972, 0.8202999830245972, 6.500008583068848)	(512, 512, 24)	(195, 168, 6, 24, 27, 4)	1095	1	(205.35433789954337, 179.49223744292237, 7.698630136986301)	(-23.324832904828753, -94.53951347037537, 39.04096169667701)	0.665028	0.550554	15.461	28.0826	29.5037	29.9001	23.6611	30.4023	4670.49	18.6757	0.682825	1978.87	0.423696	4789.32	4437
Patient # 218	1	69	1	23	0	1	1	0	1	0	0	1	v3.1.0	1.23.5	2.2.1	1.4.1	3.9.17	{'minimumROIDimensions': 2, 'minimumROISize': None, 'normalize': False, 'normalizeScale': 1, 'removeOutliers': None, 'resampledPixelSpacing': None, 'interpolator': 'sitkBSpline', 'preCrop': False, 'padDistance': 5, 'distances': [1], 'force2D': False, 'force2Ddimension': 0, 'resegmentRange': None, 'label': 1, 'additionalInfo': True}	{'Original': {}}	775d4f6ccfed7a4f1dba4af753d81516e5cdefa1	3D	(0.7422000169754028, 0.7422000169754028, 6.500006675720215)	(512, 512, 30)	366.941	0	6828	c76a22f3348c5496a9afcc40b19accd6b07aef0a	(0.7422000169754028, 0.7422000169754028, 6.500006675720215)	(512, 512, 30)	(153, 163, 15, 71, 101, 5)	1855	5	(187.89703504043126, 213.35040431266847, 17.22533692722372)	(-39.85881166605938, -51.28032410016277, 37.33960665422629)	0.352414	0.21946	20.0714	91.458	44.1042	66.3904	78.4523	81.7576	6284.85	32.231	0.386008	4266.62	0.678875	6642.01	1262.4
Patient # 219	1	45			1	1			1	0	1	0	v3.1.0	1.23.5	2.2.1	1.4.1	3.9.17	{'minimumROIDimensions': 2, 'minimumROISize': None, 'normalize': False, 'normalizeScale': 1, 'removeOutliers': None, 'resampledPixelSpacing': None, 'interpolator': 'sitkBSpline', 'preCrop': False, 'padDistance': 5, 'distances': [1], 'force2D': False, 'force2Ddimension': 0, 'resegmentRange': None, 'label': 1, 'additionalInfo': True}	{'Original': {}}	be688340e9b81f8bba98542b7e4d253dbecac34e	3D	(0.7422000169754028, 0.7422000169754028, 7.5)	(512, 512, 36)	576.637	0	18331	28ac7062c9ffd69a30d78e9ad7fb5ad7a0b17f92	(0.7422000169754028, 0.7422000169754028, 7.5)	(512, 512, 36)	(96, 233, 17, 199, 140, 13)	118169	1	(183.50362616252994, 300.17764388291346, 22.409100525518536)	(-63.74459980981763, 13.162854582800406, 15.255250401349969)	0.758123	0.591681	77.2214	130.512	162.098	132.557	134.24	170.093	488022	98.9441	0.350405	85547.2	0.175294	488210	1557
Patient # 220	0	57	1	21	0	1			1	0	1		v3.1.0	1.23.5	2.2.1	1.4.1	3.9.17	{'minimumROIDimensions': 2, 'minimumROISize': None, 'normalize': False, 'normalizeScale': 1, 'removeOutliers': None, 'resampledPixelSpacing': None, 'interpolator': 'sitkBSpline', 'preCrop': False, 'padDistance': 5, 'distances': [1], 'force2D': False, 'force2Ddimension': 0, 'resegmentRange': None, 'label': 1, 'additionalInfo': True}	{'Original': {}}	d69d9dae396db2d1608276ef1e0182e09135d6fb	3D	(0.7422000169754028, 0.7422000169754028, 6.5)	(512, 512, 33)	130.816	0	3737	bee28702ccf2d53fbdefe59a692edd898df2dbe9	(0.7422000169754028, 0.7422000169754028, 6.5)	(512, 512, 33)	(218, 236, 17, 37, 38, 8)	2278	1	(233.57989464442494, 253.60359964881474, 20.246707638279194)	(-10.203114562802824, 36.59568971437355, 51.65959940467414)	0.493596	0.379445	18.7539	49.4246	49.1379	48.8625	33.399	55.4651	7936.39	24.3958	0.402352	4782.19	0.602564	8156.6	1084.7
Patient # 221	0	58	1	29	0	1			1	0	0	1	v3.1.0	1.23.5	2.2.1	1.4.1	3.9.17	{'minimumROIDimensions': 2, 'minimumROISize': None, 'normalize': False, 'normalizeScale': 1, 'removeOutliers': None, 'resampledPixelSpacing': None, 'interpolator': 'sitkBSpline', 'preCrop': False, 'padDistance': 5, 'distances': [1], 'force2D': False, 'force2Ddimension': 0, 'resegmentRange': None, 'label': 1, 'additionalInfo': True}	{'Original': {}}	2a69e7a2757b3312e52ac34ab73fdfb8ad7168eb	3D	(0.7422000169754028, 0.7422000169754028, 6.5000104904174805)	(512, 512, 30)	494.453	0	9227	fd9812217cd725f18943cc7e3c4e275a598fbbab	(0.7422000169754028, 0.7422000169754028, 6.5000104904174805)	(512, 512, 30)	(169, 246, 16, 59, 41, 3)	859	3	(202.38882421420257, 266.3899883585565, 17.133876600698486)	(-47.85300549528233, -11.914343920936403, -30.692625893980306)	0.530438	0.325216	14.6981	45.1949	40.6132	25.9163	46.735	46.735	2911.33	23.9731	0.456627	2159.32	0.741695	3075.74	1107.8
Patient # 222	1	70	1	27	1	0	1	3	0	0	0	1	v3.1.0	1.23.5	2.2.1	1.4.1	3.9.17	{'minimumROIDimensions': 2, 'minimumROISize': None, 'normalize': False, 'normalizeScale': 1, 'removeOutliers': None, 'resampledPixelSpacing': None, 'interpolator': 'sitkBSpline', 'preCrop': False, 'padDistance': 5, 'distances': [1], 'force2D': False, 'force2Ddimension': 0, 'resegmentRange': None, 'label': 1, 'additionalInfo': True}	{'Original': {}}	a685abeab7b6739e7da1ba9d2efcbb90a5f9f209	3D	(0.7813000082969666, 0.7813000082969666, 7.5)	(512, 512, 28)	71.6274	0	1675	58a74f7c481bf7bdaa15ad0fefab05c977fcacab	(0.7813000082969666, 0.7813000082969666, 7.5)	(512, 512, 28)	(132, 248, 10, 37, 47, 3)	1597	1	(147.8240450845335, 265.39699436443334, 11.100187852222918)	(-95.82106661165813, -9.91333147217199, -15.657587690359364)	0.848234	0.632934	21.4152	33.8349	33.6352	35.1858	39.0494	39.3886	7073.35	28.6999	0.529754	3363.78	0.475556	7311.42	336.6
Patient # 223	1	54	1	25	0	0	0	0	1	0	0	1	v3.1.0	1.23.5	2.2.1	1.4.1	3.9.17	{'minimumROIDimensions': 2, 'minimumROISize': None, 'normalize': False, 'normalizeScale': 1, 'removeOutliers': None, 'resampledPixelSpacing': None, 'interpolator': 'sitkBSpline', 'preCrop': False, 'padDistance': 5, 'distances': [1], 'force2D': False, 'force2Ddimension': 0, 'resegmentRange': None, 'label': 1, 'additionalInfo': True}	{'Original': {}}	845623bcccba25317d0864a0ad9d53e7e6bf43a3	3D	(0.7422000169754028, 0.7422000169754028, 6.4999895095825195)	(512, 512, 30)	414.23	0	6780	9ec3aa5ee0730e1749689036ec9242d9d183844f	(0.7422000169754028, 0.7422000169754028, 6.4999895095825195)	(512, 512, 30)	(89, 200, 15, 89, 85, 8)	16486	1	(137.07697440252335, 236.04937522746573, 18.651097901249546)	(-103.82746153420563, -34.43314750187608, 33.41924233606079)	0.710146	0.528969	39.3987	74.482	61.0126	71.95	72.8189	80.619	58803.1	52.8931	0.391295	18688.8	0.317819	59029.6	1980
Patient # 224	1	66			0	0			0	0	0	0	v3.1.0	1.23.5	2.2.1	1.4.1	3.9.17	{'minimumROIDimensions': 2, 'minimumROISize': None, 'normalize': False, 'normalizeScale': 1, 'removeOutliers': None, 'resampledPixelSpacing': None, 'interpolator': 'sitkBSpline', 'preCrop': False, 'padDistance': 5, 'distances': [1], 'force2D': False, 'force2Ddimension': 0, 'resegmentRange': None, 'label': 1, 'additionalInfo': True}	{'Original': {}}	cfc9406d9380caac5760e3ebb7581d9861be8550	3D	(0.7422000169754028, 0.7422000169754028, 7.499995708465576)	(512, 512, 24)	122.966	0	2524	c6c24e0fd1da300bce14c4648f151b71bdf0f4fc	(0.7422000169754028, 0.7422000169754028, 7.499995708465576)	(512, 512, 24)	(188, 162, 14, 64, 40, 6)	7387	1	(220.7302017056992, 181.91011235955057, 16.78570461621768)	(-24.6320331007569, -74.61530932147852, -1.3332853396012894)	0.987281	0.578611	25.0624	43.3147	51.9596	48.6753	48.624	53.1389	30352.8	42.7638	0.69975	6724.71	0.221552	30519.1	556
Patient # 225	0	55			0	0			1	0	0	1	v3.1.0	1.23.5	2.2.1	1.4.1	3.9.17	{'minimumROIDimensions': 2, 'minimumROISize': None, 'normalize': False, 'normalizeScale': 1, 'removeOutliers': None, 'resampledPixelSpacing': None, 'interpolator': 'sitkBSpline', 'preCrop': False, 'padDistance': 5, 'distances': [1], 'force2D': False, 'force2Ddimension': 0, 'resegmentRange': None, 'label': 1, 'additionalInfo': True}	{'Original': {}}	6204a3bb058fa7c3a87e477d429366e48eaaa9c4	3D	(0.7422000169754028, 0.7422000169754028, 7.0)	(512, 512, 27)	57.4421	0	1076	5eabec5220091457d94543bec09624646869f692	(0.7422000169754028, 0.7422000169754028, 7.0)	(512, 512, 27)	(212, 175, 11, 113, 98, 10)	43987	1	(258.5801714142815, 217.33953213449428, 15.349830631777571)	(-0.051793607520835394, -38.9535960486335, 24.6434173887516)	0.889655	0.703942	52.9821	75.2649	88.5282	82.7042	86.8723	89.6259	169304	66.9598	0.672233	22016.3	0.130039	169615	251
Patient # 226	0	67			0	0	1	0	1	0	0	1	v3.1.0	1.23.5	2.2.1	1.4.1	3.9.17	{'minimumROIDimensions': 2, 'minimumROISize': None, 'normalize': False, 'normalizeScale': 1, 'removeOutliers': None, 'resampledPixelSpacing': None, 'interpolator': 'sitkBSpline', 'preCrop': False, 'padDistance': 5, 'distances': [1], 'force2D': False, 'force2Ddimension': 0, 'resegmentRange': None, 'label': 1, 'additionalInfo': True}	{'Original': {}}	8823d3cfdc9dfb6196f901b735f3c594f1fa802b	3D	(0.7422000169754028, 0.7422000169754028, 7.499992370605469)	(512, 512, 28)	75.5949	0	1280	aadf489ec63dacc642aed65337a2bc4e2a71a1d4	(0.7422000169754028, 0.7422000169754028, 7.499992370605469)	(512, 512, 28)	(199, 301, 11, 10, 16, 2)	149	1	(203.08053691275168, 309.38926174496646, 11.704697986577182)	(-36.56062461945834, 21.170722765410517, -11.111651580605724)	0.572021	0.388736	6.09347	15.6751	16.4201	18.68	11.3535	18.6948	572.378	8.96647	0.704426	473.264	0.826839	615.586	217.8
Patient # 227	1	67	0	3	1	1			0	0	0	1	v3.1.0	1.23.5	2.2.1	1.4.1	3.9.17	{'minimumROIDimensions': 2, 'minimumROISize': None, 'normalize': False, 'normalizeScale': 1, 'removeOutliers': None, 'resampledPixelSpacing': None, 'interpolator': 'sitkBSpline', 'preCrop': False, 'padDistance': 5, 'distances': [1], 'force2D': False, 'force2Ddimension': 0, 'resegmentRange': None, 'label': 1, 'additionalInfo': True}	{'Original': {}}	4e42121cd73a5615c659b2a6fc051275ece88edc	3D	(0.7421900033950806, 0.7421879768371582, 8.000015258789062)	(512, 512, 22)	129.46	0	2257	502fd61887b7d31da8c135e8e4f4b8ccc979e677	(0.7421900033950806, 0.7421879768371582, 8.000015258789062)	(512, 512, 22)	(174, 212, 10, 37, 29, 3)	609	2	(189.1937602627258, 226.34975369458127, 11.039408866995075)	(-53.20092581237151, -24.561934003689032, 34.30302155491114)	0.840931	0.449282	14.0571	31.288	29.8794	28.2195	27.5411	34.7379	2510.75	26.311	0.542134	1647.84	0.656311	2683.72	325
Patient # 228	1	59	1	26	0	0	1	1	1	0	0	0	v3.1.0	1.23.5	2.2.1	1.4.1	3.9.17	{'minimumROIDimensions': 2, 'minimumROISize': None, 'normalize': False, 'normalizeScale': 1, 'removeOutliers': None, 'resampledPixelSpacing': None, 'interpolator': 'sitkBSpline', 'preCrop': False, 'padDistance': 5, 'distances': [1], 'force2D': False, 'force2Ddimension': 0, 'resegmentRange': None, 'label': 1, 'additionalInfo': True}	{'Original': {}}	65d58b0ab47844d2362d259bcff870adc7f1609d	3D	(0.7422000169754028, 0.7422000169754028, 6.500009536743164)	(512, 512, 32)	512.292	0	12366	4b7c912f8d32f00766d6bc33ced9cf663f81aedf	(0.7422000169754028, 0.7422000169754028, 6.500009536743164)	(512, 512, 32)	(128, 223, 17, 104, 63, 4)	1403	6	(178.97576621525303, 247.3264433357092, 18.91874554526016)	(-64.29318107958784, -26.063307360505007, -4.965977072630778)	0.476638	0.24942	18.4092	73.8077	57.4339	42.9141	65.734	83.1965	4550.05	35.1795	0.321279	4133.13	0.90837	5023.58	2522.4
Patient # 229	1	75			0	1						1	v3.1.0	1.23.5	2.2.1	1.4.1	3.9.17	{'minimumROIDimensions': 2, 'minimumROISize': None, 'normalize': False, 'normalizeScale': 1, 'removeOutliers': None, 'resampledPixelSpacing': None, 'interpolator': 'sitkBSpline', 'preCrop': False, 'padDistance': 5, 'distances': [1], 'force2D': False, 'force2Ddimension': 0, 'resegmentRange': None, 'label': 1, 'additionalInfo': True}	{'Original': {}}	fd6867a228091ec869f430b2c318c9581f0b9358	3D	(1.25, 1.25, 7.200000286102295)	(320, 320, 32)	49.7946	0	1137	b83d3061294ef33849bb0054c7ebe33e53e0dc25	(1.25, 1.25, 7.200000286102295)	(320, 320, 32)	(92, 114, 18, 64, 72, 3)	632	4	(117.53006329113924, 141.46835443037975, 18.800632911392405)	(-56.962100415236165, -53.61302806149345, 41.40725643272643)	0.274447	0.114843	14.4837	126.117	36.9581	41.25	110.51	111.735	6395.63	34.6126	0.357945	4655.04	0.727848	7110	296
Patient # 230	0	58	1	13	1	1			0	0	0	1	v3.1.0	1.23.5	2.2.1	1.4.1	3.9.17	{'minimumROIDimensions': 2, 'minimumROISize': None, 'normalize': False, 'normalizeScale': 1, 'removeOutliers': None, 'resampledPixelSpacing': None, 'interpolator': 'sitkBSpline', 'preCrop': False, 'padDistance': 5, 'distances': [1], 'force2D': False, 'force2Ddimension': 0, 'resegmentRange': None, 'label': 1, 'additionalInfo': True}	{'Original': {}}	bc3e96cb087e66757b875080ec21c940b080ddff	3D	(0.7813000082969666, 0.7813000082969666, 7.5)	(512, 512, 24)	126.437	0	2063	ea8f8bedd1c1f789dd79e58626de4f1efce80dfc	(0.7813000082969666, 0.7813000082969666, 7.5)	(512, 512, 24)	(140, 271, 14, 68, 72, 6)	9762	1	(175.7821143208359, 306.25353411186234, 16.888547428805573)	(-79.83143079161792, 36.1538947240187, 47.71900683908868)	0.663743	0.519458	31.3042	60.2632	58.2197	60.6267	56.3403	68.4801	44424.8	39.9992	0.592429	10239.2	0.230483	44692.6	394
Patient # 231	0	66	1	23	0	1	1	0	1	0	0	1	v3.1.0	1.23.5	2.2.1	1.4.1	3.9.17	{'minimumROIDimensions': 2, 'minimumROISize': None, 'normalize': False, 'normalizeScale': 1, 'removeOutliers': None, 'resampledPixelSpacing': None, 'interpolator': 'sitkBSpline', 'preCrop': False, 'padDistance': 5, 'distances': [1], 'force2D': False, 'force2Ddimension': 0, 'resegmentRange': None, 'label': 1, 'additionalInfo': True}	{'Original': {}}	f71626807a743fd7412ed816cec229ef6068dc71	3D	(0.7422000169754028, 0.7422000169754028, 7.000006675720215)	(512, 512, 30)	88.3877	0	1588	6fe0e483e5743d26784567e52e94fe9862035fd1	(0.7422000169754028, 0.7422000169754028, 7.000006675720215)	(512, 512, 30)	(222, 172, 14, 65, 178, 5)	3170	2	(261.60725552050474, 190.72870662460568, 14.855835962145111)	(10.389915591722797, -69.24115375727885, 24.758750285861623)	0.526806	0.377188	18.1307	48.068	40.0788	122.788	51.5549	137.849	12070.5	25.3225	0.640913	3970.41	0.328935	12223.6	286
Patient # 232	1	70			1	0	0	3	0	0	0	0	v3.1.0	1.23.5	2.2.1	1.4.1	3.9.17	{'minimumROIDimensions': 2, 'minimumROISize': None, 'normalize': False, 'normalizeScale': 1, 'removeOutliers': None, 'resampledPixelSpacing': None, 'interpolator': 'sitkBSpline', 'preCrop': False, 'padDistance': 5, 'distances': [1], 'force2D': False, 'force2Ddimension': 0, 'resegmentRange': None, 'label': 1, 'additionalInfo': True}	{'Original': {}}	d01ea0535eba915a67cbda5c8421cca670d63897	3D	(0.7422000169754028, 0.7422000169754028, 6.5)	(512, 512, 30)	137.773	0	3144	65cad351a7ec18e9ea674169e1756704f6e2a627	(0.7422000169754028, 0.7422000169754028, 6.5)	(512, 512, 30)	(151, 187, 19, 68, 74, 6)	9656	2	(185.34817729908866, 219.77609776304888, 21.927816901408452)	(-52.87589435952205, -7.370488277055443, 38.82101676833463)	0.806981	0.576248	31.4001	54.4906	62.0354	55.493	59.2878	64.6828	34289.9	43.9729	0.462371	11039.2	0.321938	34574.2	728
Patient # 233	0	61			0	1						1	v3.1.0	1.23.5	2.2.1	1.4.1	3.9.17	{'minimumROIDimensions': 2, 'minimumROISize': None, 'normalize': False, 'normalizeScale': 1, 'removeOutliers': None, 'resampledPixelSpacing': None, 'interpolator': 'sitkBSpline', 'preCrop': False, 'padDistance': 5, 'distances': [1], 'force2D': False, 'force2Ddimension': 0, 'resegmentRange': None, 'label': 1, 'additionalInfo': True}	{'Original': {}}	386783af2a224d7fc25afc31ac469ac4406e22fc	3D	(0.8928571343421936, 0.8928571343421936, 6.0)	(448, 448, 36)	83.8435	0	4495	07410d6d21adfe7a79e9b5aa514ed5719b3892d3	(0.8928571343421936, 0.8928571343421936, 6.0)	(448, 448, 36)	(174, 189, 15, 30, 30, 6)	1673	1	(188.9958158995816, 204.63717872086073, 17.594739988045426)	(-16.337221170093812, 21.860298098751656, -51.782037308156376)	0.529879	0.422602	18.4087	43.5604	41.0103	42.8358	28.0221	43.9473	7874.68	23.0817	0.591991	3233.38	0.410605	8002.23	1026.73
Patient # 234	1	64	1	23	0	0	1	0	1	0	1	1	v3.1.0	1.23.5	2.2.1	1.4.1	3.9.17	{'minimumROIDimensions': 2, 'minimumROISize': None, 'normalize': False, 'normalizeScale': 1, 'removeOutliers': None, 'resampledPixelSpacing': None, 'interpolator': 'sitkBSpline', 'preCrop': False, 'padDistance': 5, 'distances': [1], 'force2D': False, 'force2Ddimension': 0, 'resegmentRange': None, 'label': 1, 'additionalInfo': True}	{'Original': {}}	b786f50b136aae924630ea5867038b092fa9386a	3D	(0.7422000169754028, 0.7422000169754028, 7.000017166137695)	(512, 512, 30)	82.0032	0	2151	f253922318d00589c529fd5fea506da0a43d130f	(0.7422000169754028, 0.7422000169754028, 7.000017166137695)	(512, 512, 30)	(182, 224, 13, 31, 41, 3)	1027	1	(194.7682570593963, 248.02434274586173, 14.187925998052581)	(-48.584002773973026, -25.545326406442655, 35.25422498894295)	0.656516	0.341843	10.6209	31.0696	30.6068	32.8298	29.3615	37.8199	3865.68	20.3977	0.619367	1923.18	0.497501	3960.15	338
Patient # 235	1	70	0	16	1	1			1	0	0	1	v3.1.0	1.23.5	2.2.1	1.4.1	3.9.17	{'minimumROIDimensions': 2, 'minimumROISize': None, 'normalize': False, 'normalizeScale': 1, 'removeOutliers': None, 'resampledPixelSpacing': None, 'interpolator': 'sitkBSpline', 'preCrop': False, 'padDistance': 5, 'distances': [1], 'force2D': False, 'force2Ddimension': 0, 'resegmentRange': None, 'label': 1, 'additionalInfo': True}	{'Original': {}}	24299069e3720e68335c7af2ae1f999ed3d4fd7a	3D	(0.7422000169754028, 0.7422000169754028, 6.500006675720215)	(512, 512, 30)	502.885	0	14732	c1dfe5b14948397736d6805099c103705334bea2	(0.7422000169754028, 0.7422000169754028, 6.500006675720215)	(512, 512, 30)	(111, 215, 16, 53, 47, 6)	2490	4	(129.26425702811244, 234.28112449799198, 18.26104417670683)	(-84.31406404215649, -23.557539683269198, 56.32171068995832)	0.650278	0.496845	22.0789	44.4382	41.606	45.033	40.2502	53.3463	8637.15	28.8972	0.441784	4608.09	0.533519	8915.69	1900.9
Patient # 236	0	79	1	26	0	0	1	0	1	0	0	0	v3.1.0	1.23.5	2.2.1	1.4.1	3.9.17	{'minimumROIDimensions': 2, 'minimumROISize': None, 'normalize': False, 'normalizeScale': 1, 'removeOutliers': None, 'resampledPixelSpacing': None, 'interpolator': 'sitkBSpline', 'preCrop': False, 'padDistance': 5, 'distances': [1], 'force2D': False, 'force2Ddimension': 0, 'resegmentRange': None, 'label': 1, 'additionalInfo': True}	{'Original': {}}	c011370a7eb04ef4f06c7d41fd77a32cbcf3a505	3D	(0.7422000169754028, 0.7422000169754028, 7.500003337860107)	(512, 512, 30)	80.2481	0	1579	bc795843324388aefdc96599174d8e6754d47af1	(0.7422000169754028, 0.7422000169754028, 7.500003337860107)	(512, 512, 30)	(236, 214, 11, 31, 51, 4)	1435	1	(250.9226480836237, 238.53728222996514, 12.135191637630662)	(-1.0522088962980263, -13.854628253481536, 47.348877690145784)	0.565047	0.488146	21.8146	44.6886	34.5168	47.7195	30.2759	48.0875	5706.23	25.2512	0.416615	3706.66	0.649581	5928.64	324.4
Patient # 237	1	55	1	17	1	0	0	0	0	1	0	0	v3.1.0	1.23.5	2.2.1	1.4.1	3.9.17	{'minimumROIDimensions': 2, 'minimumROISize': None, 'normalize': False, 'normalizeScale': 1, 'removeOutliers': None, 'resampledPixelSpacing': None, 'interpolator': 'sitkBSpline', 'preCrop': False, 'padDistance': 5, 'distances': [1], 'force2D': False, 'force2Ddimension': 0, 'resegmentRange': None, 'label': 1, 'additionalInfo': True}	{'Original': {}}	57996347fdc0b4f56b5901af96df5d0b2e629f44	3D	(0.7422000169754028, 0.7422000169754028, 6.5000104904174805)	(512, 512, 30)	124.867	0	7479	f83a5e0136f66afaea532c779b2e0d859a8a3c25	(0.7422000169754028, 0.7422000169754028, 6.5000104904174805)	(512, 512, 30)	(93, 254, 23, 63, 60, 5)	8294	1	(123.26380516035688, 283.513986013986, 24.91789245237521)	(-104.70459598022569, -5.766909030350774, 40.52855879949436)	0.610794	0.605504	29.359	48.4869	47.1526	47.6771	53.1127	56.3842	29531.9	29.6155	0.730908	6321.44	0.214054	29697.5	386
Patient # 238	1	70			0	1	1	0	1	0	1	1	v3.1.0	1.23.5	2.2.1	1.4.1	3.9.17	{'minimumROIDimensions': 2, 'minimumROISize': None, 'normalize': False, 'normalizeScale': 1, 'removeOutliers': None, 'resampledPixelSpacing': None, 'interpolator': 'sitkBSpline', 'preCrop': False, 'padDistance': 5, 'distances': [1], 'force2D': False, 'force2Ddimension': 0, 'resegmentRange': None, 'label': 1, 'additionalInfo': True}	{'Original': {}}	82263b3908945ea1474ab4a36db3e15e9c58f995	3D	(0.7422000169754028, 0.7422000169754028, 6.500006675720215)	(512, 512, 30)	501.642	0	10049	3ec8eac86e27f3d00989c5b48e639bff946016fa	(0.7422000169754028, 0.7422000169754028, 6.500006675720215)	(512, 512, 30)	(86, 199, 9, 72, 84, 10)	16384	1	(115.70355224609375, 241.110107421875, 12.86517333984375)	(-95.31581582153012, -25.989068441238487, 47.498514229024295)	0.93749	0.700082	40.2286	57.4627	69.2033	69.7266	66.7691	75.8346	58433.3	53.8707	0.415621	17521.1	0.299847	58664.5	1900
Patient # 239	0	52			1	1	0	0	1	0	0	0	v3.1.0	1.23.5	2.2.1	1.4.1	3.9.17	{'minimumROIDimensions': 2, 'minimumROISize': None, 'normalize': False, 'normalizeScale': 1, 'removeOutliers': None, 'resampledPixelSpacing': None, 'interpolator': 'sitkBSpline', 'preCrop': False, 'padDistance': 5, 'distances': [1], 'force2D': False, 'force2Ddimension': 0, 'resegmentRange': None, 'label': 1, 'additionalInfo': True}	{'Original': {}}	37e2a08282678cee32bce094e8ac95cc3e8496a1	3D	(0.7422000169754028, 0.7422000169754028, 7.0)	(512, 512, 26)	68.0125	0	1338	e55c8065b6c770c99641df44407dc10f24108cca	(0.7422000169754028, 0.7422000169754028, 7.0)	(512, 512, 26)	(132, 225, 10, 74, 85, 8)	27689	1	(163.63725667232475, 265.10383184658167, 13.53584455921124)	(-82.22542727311722, -4.673937240527437, -39.591083324779135)	0.962193	0.774246	46.2721	59.7641	73.9147	77.4058	63.2048	78.146	106538	57.5046	0.713887	15223.9	0.142896	106770	340
Patient # 240	1	70			0	1	1	0	1	0	1	0	v3.1.0	1.23.5	2.2.1	1.4.1	3.9.17	{'minimumROIDimensions': 2, 'minimumROISize': None, 'normalize': False, 'normalizeScale': 1, 'removeOutliers': None, 'resampledPixelSpacing': None, 'interpolator': 'sitkBSpline', 'preCrop': False, 'padDistance': 5, 'distances': [1], 'force2D': False, 'force2Ddimension': 0, 'resegmentRange': None, 'label': 1, 'additionalInfo': True}	{'Original': {}}	0673a5050f842c13858f9b2a933e14dafefaf2f8	3D	(0.7422000169754028, 0.7422000169754028, 6.999992370605469)	(512, 512, 28)	92.1135	0	2020	c7fd3a3427f8c7d8187f601414604f346f577d3a	(0.7422000169754028, 0.7422000169754028, 6.999992370605469)	(512, 512, 28)	(222, 209, 16, 62, 62, 6)	11335	1	(252.34883105425672, 240.51442434936038, 18.86872518747243)	(-10.530698434760723, -31.119187967809864, 52.81213352723327)	0.995395	0.849116	35.4175	41.711	51.4332	51.0113	47.175	53.3933	43540.1	41.519	0.777707	7695.93	0.176755	43708	251
Patient # 241	1	67	1	20	1	0	1	3	0	0	0	0	v3.1.0	1.23.5	2.2.1	1.4.1	3.9.17	{'minimumROIDimensions': 2, 'minimumROISize': None, 'normalize': False, 'normalizeScale': 1, 'removeOutliers': None, 'resampledPixelSpacing': None, 'interpolator': 'sitkBSpline', 'preCrop': False, 'padDistance': 5, 'distances': [1], 'force2D': False, 'force2Ddimension': 0, 'resegmentRange': None, 'label': 1, 'additionalInfo': True}	{'Original': {}}	bc90ff7af544fa619c025c760acbf81280c71a5d	3D	(0.7422000169754028, 0.7422000169754028, 6.4999895095825195)	(512, 512, 30)	513.809	0	6923	98bf4a445d0f52c7dab6aa9c6d180759da07776c	(0.7422000169754028, 0.7422000169754028, 6.4999895095825195)	(512, 512, 30)	(179, 198, 20, 40, 29, 3)	807	2	(195.01363073110284, 214.62329615861213, 20.85749690210657)	(-32.701874223635855, -63.02258021045648, 57.260812695584775)	0.520022	0.449861	13.9369	30.9804	31.8911	22.8313	29.4084	34.1999	2790.62	16.1105	0.622753	1539.23	0.551571	2889.54	1849
Patient # 242	1	59			0	0	0	0	0	0	0	1	v3.1.0	1.23.5	2.2.1	1.4.1	3.9.17	{'minimumROIDimensions': 2, 'minimumROISize': None, 'normalize': False, 'normalizeScale': 1, 'removeOutliers': None, 'resampledPixelSpacing': None, 'interpolator': 'sitkBSpline', 'preCrop': False, 'padDistance': 5, 'distances': [1], 'force2D': False, 'force2Ddimension': 0, 'resegmentRange': None, 'label': 1, 'additionalInfo': True}	{'Original': {}}	ebe1fa87e33d95ce6907230e04a26dea3aabc3a5	3D	(0.7422000169754028, 0.7422000169754028, 8.0)	(512, 512, 28)	121.723	0	4243	11ce663a7bd89c9dabb33d396381fce1792471e1	(0.7422000169754028, 0.7422000169754028, 8.0)	(512, 512, 28)	(134, 167, 13, 132, 140, 9)	84683	1	(199.70024680278215, 236.99714228357522, 17.955410176776923)	(-49.60647855993608, -19.680718805063208, 27.8382811090396)	0.921329	0.693316	65.8756	95.0154	103.405	103.953	107.772	111.024	372737	87.5404	0.729912	34314.8	0.0920618	373188	376
Patient # 243	0	52	1	28	0	1			1	0	1		v3.1.0	1.23.5	2.2.1	1.4.1	3.9.17	{'minimumROIDimensions': 2, 'minimumROISize': None, 'normalize': False, 'normalizeScale': 1, 'removeOutliers': None, 'resampledPixelSpacing': None, 'interpolator': 'sitkBSpline', 'preCrop': False, 'padDistance': 5, 'distances': [1], 'force2D': False, 'force2Ddimension': 0, 'resegmentRange': None, 'label': 1, 'additionalInfo': True}	{'Original': {}}	9207c8b379c958433a52ef72d52c532172ea5f1d	3D	(0.7422000169754028, 0.7422000169754028, 7.000003814697266)	(512, 512, 26)	56.6141	0	1162	821ae311b3f9e6497acf54ca9a482823c5526670	(0.7422000169754028, 0.7422000169754028, 7.000003814697266)	(512, 512, 26)	(121, 317, 12, 14, 14, 2)	225	1	(127.25333333333333, 323.64, 12.462222222222222)	(-106.88857237497966, 50.479615569114685, 37.198501349555116)	0.606646	0.565211	8.38172	14.8294	17.0028	17.0028	10.5486	17.5292	826.315	8.99617	0.789124	539.638	0.653066	867.606	336
Patient # 244	1	53			1	1			1	0	1	0	v3.1.0	1.23.5	2.2.1	1.4.1	3.9.17	{'minimumROIDimensions': 2, 'minimumROISize': None, 'normalize': False, 'normalizeScale': 1, 'removeOutliers': None, 'resampledPixelSpacing': None, 'interpolator': 'sitkBSpline', 'preCrop': False, 'padDistance': 5, 'distances': [1], 'force2D': False, 'force2Ddimension': 0, 'resegmentRange': None, 'label': 1, 'additionalInfo': True}	{'Original': {}}	f4f56c2c0d6e8512d7da78c9c0aae7a1b7825806	3D	(0.7422000169754028, 0.7422000169754028, 6.4999895095825195)	(512, 512, 30)	439.528	0	5567	35a1cb741ff10494f7cbd7143f60dddb37971ca4	(0.7422000169754028, 0.7422000169754028, 6.4999895095825195)	(512, 512, 30)	(177, 189, 17, 78, 56, 5)	7476	1	(215.69087747458533, 216.7743445692884, 19.478464419475657)	(-45.48022133961854, -61.86407558357672, 61.42211602511031)	0.648251	0.483636	26.1882	54.1485	55.4929	43.2409	58.6901	61.0063	26602	35.1018	0.554606	7770.39	0.292098	26768.5	1173
Patient # 245	0	71			0	1	1	1	0	0	1	1	v3.1.0	1.23.5	2.2.1	1.4.1	3.9.17	{'minimumROIDimensions': 2, 'minimumROISize': None, 'normalize': False, 'normalizeScale': 1, 'removeOutliers': None, 'resampledPixelSpacing': None, 'interpolator': 'sitkBSpline', 'preCrop': False, 'padDistance': 5, 'distances': [1], 'force2D': False, 'force2Ddimension': 0, 'resegmentRange': None, 'label': 1, 'additionalInfo': True}	{'Original': {}}	dc60d9ba9571d6c868436a117c1040e6f934f7d2	3D	(0.7422000169754028, 0.7422000169754028, 6.4999895095825195)	(512, 512, 30)	145.762	0	3031	64253a304481d6869e1614cc498ab8eb577a1bdf	(0.7422000169754028, 0.7422000169754028, 6.4999895095825195)	(512, 512, 30)	(142, 229, 9, 78, 56, 6)	9420	1	(179.44501061571125, 255.89108280254777, 11.695116772823779)	(-64.88190433756307, -19.706631802829207, -1.2945620275606728)	0.587108	0.504168	30.6086	60.7111	65.5583	47.1526	60.1228	66.5713	33536.7	35.6439	0.549892	9145.77	0.272709	33729.2	534
Patient # 246	1	43			1	1			1	0	1	1	v3.1.0	1.23.5	2.2.1	1.4.1	3.9.17	{'minimumROIDimensions': 2, 'minimumROISize': None, 'normalize': False, 'normalizeScale': 1, 'removeOutliers': None, 'resampledPixelSpacing': None, 'interpolator': 'sitkBSpline', 'preCrop': False, 'padDistance': 5, 'distances': [1], 'force2D': False, 'force2Ddimension': 0, 'resegmentRange': None, 'label': 1, 'additionalInfo': True}	{'Original': {}}	33009b76d183598e26bf91b60bc0336020fecc17	3D	(0.7813000082969666, 0.7813000082969666, 6.5)	(512, 512, 32)	441.132	0	10227	ef5390f0b2eb2f76640cdee3e08616fe20e8777c	(0.7813000082969666, 0.7813000082969666, 6.5)	(512, 512, 32)	(229, 165, 17, 59, 61, 6)	7418	1	(258.0134807225667, 194.93637098948503, 19.457940145591802)	(2.9139375589581107, -67.30520525880823, 25.72661094634671)	0.773932	0.672404	33.8278	50.3087	50.8166	47.6317	50.6401	54.5552	29187.7	38.9355	0.415229	11040.7	0.378265	29433.1	1477
Patient # 247	0	67	0	9	0	1	1	0	0	0	0	1	v3.1.0	1.23.5	2.2.1	1.4.1	3.9.17	{'minimumROIDimensions': 2, 'minimumROISize': None, 'normalize': False, 'normalizeScale': 1, 'removeOutliers': None, 'resampledPixelSpacing': None, 'interpolator': 'sitkBSpline', 'preCrop': False, 'padDistance': 5, 'distances': [1], 'force2D': False, 'force2Ddimension': 0, 'resegmentRange': None, 'label': 1, 'additionalInfo': True}	{'Original': {}}	0070544d26afbd9a95439733fa26157bc32268d6	3D	(0.7422000169754028, 0.7422000169754028, 7.0)	(512, 512, 30)	100.577	0	2244	8dfb2979fe352070a5326792fd10c44dd5c96d27	(0.7422000169754028, 0.7422000169754028, 7.0)	(512, 512, 30)	(195, 174, 18, 77, 58, 3)	2827	4	(228.92677750265298, 199.39405730456315, 19.117792713123453)	(-47.17325974691451, -26.74762706403223, 28.020357402508694)	0.727794	0.357651	19.7466	55.2119	56.4072	40.3583	57.3851	58.9141	10469	40.1828	0.395613	5849.91	0.558786	10901	435
Patient # 248	1	63	0	33	1	1	1	1	1	0	0	1	v3.1.0	1.23.5	2.2.1	1.4.1	3.9.17	{'minimumROIDimensions': 2, 'minimumROISize': None, 'normalize': False, 'normalizeScale': 1, 'removeOutliers': None, 'resampledPixelSpacing': None, 'interpolator': 'sitkBSpline', 'preCrop': False, 'padDistance': 5, 'distances': [1], 'force2D': False, 'force2Ddimension': 0, 'resegmentRange': None, 'label': 1, 'additionalInfo': True}	{'Original': {}}	15bbc906b17de6e921f8ab537075b22fde9e0592	3D	(0.7422000169754028, 0.7422000169754028, 6.499989032745361)	(512, 512, 28)	92.3373	0	2510	03e922c28bdc8f360afe1240a322342094eb4bcd	(0.7422000169754028, 0.7422000169754028, 6.499989032745361)	(512, 512, 28)	(217, 177, 18, 64, 58, 4)	5813	1	(248.03096507827283, 202.8666781352142, 19.49096851883709)	(-28.04041131121474, -63.74834230699577, 88.62838324576836)	0.806058	0.442848	20.3785	46.017	49.0255	47.1526	49.2879	50.9735	20648.7	37.0924	0.606687	5999.48	0.290551	20814	294
Patient # 249	1	62			0	0			0	0	0	1	v3.1.0	1.23.5	2.2.1	1.4.1	3.9.17	{'minimumROIDimensions': 2, 'minimumROISize': None, 'normalize': False, 'normalizeScale': 1, 'removeOutliers': None, 'resampledPixelSpacing': None, 'interpolator': 'sitkBSpline', 'preCrop': False, 'padDistance': 5, 'distances': [1], 'force2D': False, 'force2Ddimension': 0, 'resegmentRange': None, 'label': 1, 'additionalInfo': True}	{'Original': {}}	68714f78bc8452088078ef54746c28c1fb05b201	3D	(0.7422000169754028, 0.7422000169754028, 7.000006675720215)	(512, 512, 30)	70.7988	0	1269	0e7983ea6ef4e063480416e9ca7ee0cee1c83cdb	(0.7422000169754028, 0.7422000169754028, 7.000006675720215)	(512, 512, 30)	(196, 136, 15, 52, 46, 4)	4737	1	(221.3101118851594, 159.61642389698122, 16.127717964956723)	(-35.908624488139225, -97.01568918309182, -17.874863773552917)	0.774574	0.634039	24.1793	38.1353	44.7309	38.204	38.1133	45.0316	18123.7	29.5386	0.734264	4544.25	0.250736	18266	301
Patient # 250	1	68			0	0	0	0	0	0	0	1	v3.1.0	1.23.5	2.2.1	1.4.1	3.9.17	{'minimumROIDimensions': 2, 'minimumROISize': None, 'normalize': False, 'normalizeScale': 1, 'removeOutliers': None, 'resampledPixelSpacing': None, 'interpolator': 'sitkBSpline', 'preCrop': False, 'padDistance': 5, 'distances': [1], 'force2D': False, 'force2Ddimension': 0, 'resegmentRange': None, 'label': 1, 'additionalInfo': True}	{'Original': {}}	e1c9a9ba2bc4818abd4d05edb4aa2d4adaa2d913	3D	(0.7422000169754028, 0.7422000169754028, 6.4999871253967285)	(512, 512, 32)	434.573	0	5624	c9011a33aa87af08072926aeb9ca4f295ad75aff	(0.7422000169754028, 0.7422000169754028, 6.4999871253967285)	(512, 512, 32)	(150, 167, 19, 60, 46, 5)	3712	1	(180.26804956896552, 190.6338900862069, 20.89897629310345)	(-60.52104481248634, -83.37453013372703, 113.60847677200519)	0.715515	0.637452	30.1483	47.2949	47.2583	41.6059	46.2373	47.3107	12815.2	33.8403	0.369218	7172.75	0.559706	13291.1	1197
Patient # 251	0	38	0	11	1	1			1	0	1	0	v3.1.0	1.23.5	2.2.1	1.4.1	3.9.17	{'minimumROIDimensions': 2, 'minimumROISize': None, 'normalize': False, 'normalizeScale': 1, 'removeOutliers': None, 'resampledPixelSpacing': None, 'interpolator': 'sitkBSpline', 'preCrop': False, 'padDistance': 5, 'distances': [1], 'force2D': False, 'force2Ddimension': 0, 'resegmentRange': None, 'label': 1, 'additionalInfo': True}	{'Original': {}}	f41638b9d424b74f7e9327b936360fa2c5b5f1dc	3D	(0.703125, 0.703125, 7.000014305114746)	(512, 512, 20)	54.7554	0	1595	1f5075a95f0c30b77ee1315479312ec0940f1bdf	(0.703125, 0.703125, 7.000014305114746)	(512, 512, 20)	(217, 174, 11, 92, 83, 5)	5713	4	(255.0231051986697, 203.988622440049, 13.604761071241029)	(2.9600971230679534, -37.17498062358456, 88.44084275258423)	0.652392	0.434539	29.1971	67.191	63.4391	59.7069	82.4697	84.0492	19303.6	43.8349	0.37748	9218.99	0.477578	19771	290
Patient # 252	0	68			0	1			0	0	1	0	v3.1.0	1.23.5	2.2.1	1.4.1	3.9.17	{'minimumROIDimensions': 2, 'minimumROISize': None, 'normalize': False, 'normalizeScale': 1, 'removeOutliers': None, 'resampledPixelSpacing': None, 'interpolator': 'sitkBSpline', 'preCrop': False, 'padDistance': 5, 'distances': [1], 'force2D': False, 'force2Ddimension': 0, 'resegmentRange': None, 'label': 1, 'additionalInfo': True}	{'Original': {}}	951906d41cc2712efc10a604b920802e20241d8c	3D	(0.7422000169754028, 0.7422000169754028, 7.0)	(512, 512, 24)	97.8976	0	1762	06abcfd4bf5f10adbd7dd8bc18b6edc2711bb96d	(0.7422000169754028, 0.7422000169754028, 7.0)	(512, 512, 24)	(213, 192, 14, 25, 33, 3)	1039	1	(224.38402309913377, 207.4427333974976, 14.84408084696824)	(-17.237168143298106, -39.27499816403926, 24.554363658269864)	0.8099	0.491657	12.4266	25.2748	27.063	28.023	26.3246	29.5538	3895.39	20.4701	0.61852	1935.67	0.496913	4006.41	484
Patient # 253	1	63	1	21	1	1	0	0	0	1	1	0	v3.1.0	1.23.5	2.2.1	1.4.1	3.9.17	{'minimumROIDimensions': 2, 'minimumROISize': None, 'normalize': False, 'normalizeScale': 1, 'removeOutliers': None, 'resampledPixelSpacing': None, 'interpolator': 'sitkBSpline', 'preCrop': False, 'padDistance': 5, 'distances': [1], 'force2D': False, 'force2Ddimension': 0, 'resegmentRange': None, 'label': 1, 'additionalInfo': True}	{'Original': {}}	28d7e533e4b2b929d0203b14579403bf99e10499	3D	(0.7422000169754028, 0.7422000169754028, 6.5)	(512, 512, 33)	171.8	0	2857	f4c51110d34a8e8fef13616bc5397713786f98b3	(0.7422000169754028, 0.7422000169754028, 6.5)	(512, 512, 33)	(72, 201, 10, 95, 133, 8)	24311	2	(122.62753486076262, 277.05022417835545, 14.02196536547242)	(-103.7241533122683, 29.12257647395677, 53.310179050375424)	0.691949	0.520497	47.1881	90.6597	69.0613	88.3256	109.325	114.386	86609.2	62.7319	0.395688	23924.4	0.276234	87047.9	759
Patient # 254	0	76			0	1			1	0	1	0	v3.1.0	1.23.5	2.2.1	1.4.1	3.9.17	{'minimumROIDimensions': 2, 'minimumROISize': None, 'normalize': False, 'normalizeScale': 1, 'removeOutliers': None, 'resampledPixelSpacing': None, 'interpolator': 'sitkBSpline', 'preCrop': False, 'padDistance': 5, 'distances': [1], 'force2D': False, 'force2Ddimension': 0, 'resegmentRange': None, 'label': 1, 'additionalInfo': True}	{'Original': {}}	69f3f21048926f8ea3eb7b56423ce9cfd94fe60f	3D	(0.7031000256538391, 0.7031000256538391, 6.5)	(512, 512, 30)	183.963	0	3382	dcd0f49b4436c1d3dbc95ba1cdfd830c9cf03483	(0.7031000256538391, 0.7031000256538391, 6.5)	(512, 512, 30)	(144, 231, 13, 86, 64, 3)	900	6	(191.2588888888889, 261.00555555555553, 13.905555555555555)	(-36.53333186354902, 23.864560048116573, 106.99151882595486)	0.543819	0.255246	15.6432	61.2868	47.114	35.5108	65.1801	66.4638	2616.94	33.3289	0.343587	2672.87	1.02137	2891.95	1086.6
Patient # 255	1	46	1	25	0	0	1	0	1	0	0	1	v3.1.0	1.23.5	2.2.1	1.4.1	3.9.17	{'minimumROIDimensions': 2, 'minimumROISize': None, 'normalize': False, 'normalizeScale': 1, 'removeOutliers': None, 'resampledPixelSpacing': None, 'interpolator': 'sitkBSpline', 'preCrop': False, 'padDistance': 5, 'distances': [1], 'force2D': False, 'force2Ddimension': 0, 'resegmentRange': None, 'label': 1, 'additionalInfo': True}	{'Original': {}}	cdb9dfe8185812ebd77cc9a1ea68adce55806d74	3D	(0.7422000169754028, 0.7422000169754028, 6.500009536743164)	(512, 512, 32)	487.853	0	6900	4bd21907ca9452832713f048e81bca1f34a1414a	(0.7422000169754028, 0.7422000169754028, 6.500009536743164)	(512, 512, 32)	(209, 226, 7, 51, 40, 8)	5495	1	(237.47552320291175, 247.93666969972702, 10.315195632393085)	(-3.0616569102515427, -25.61039734277213, -83.38913355611258)	0.545585	0.361875	20.3584	56.2581	59.1562	54.5034	37.4425	61.3683	19509.6	30.6936	0.596909	5871.4	0.300949	19675.4	1770.4
Patient # 256	0	70	1	33	0	0	1	0	0	0	0	1	v3.1.0	1.23.5	2.2.1	1.4.1	3.9.17	{'minimumROIDimensions': 2, 'minimumROISize': None, 'normalize': False, 'normalizeScale': 1, 'removeOutliers': None, 'resampledPixelSpacing': None, 'interpolator': 'sitkBSpline', 'preCrop': False, 'padDistance': 5, 'distances': [1], 'force2D': False, 'force2Ddimension': 0, 'resegmentRange': None, 'label': 1, 'additionalInfo': True}	{'Original': {}}	9a18bba20f45ef7c1a6b9fc11d34b9a5fea006d7	3D	(0.7422000169754028, 0.7422000169754028, 6.5)	(512, 512, 28)	186.684	0	4813	336354eb872422cb78355bc1ee3ea9d644459134	(0.7422000169754028, 0.7422000169754028, 6.5)	(512, 512, 28)	(193, 232, 8, 42, 40, 4)	1947	1	(211.29121725731895, 252.6255778120185, 9.582948125321007)	(-63.69997967189559, 11.901402842649503, -10.858229458362672)	0.829954	0.368523	12.1607	32.9986	36.7533	37.817	32.2238	39.9147	6869.52	27.3874	0.618604	2825.03	0.411241	6971.42	821.6
Patient # 257	0	69	1	23	0	0	1	0	1	0	0	1	v3.1.0	1.23.5	2.2.1	1.4.1	3.9.17	{'minimumROIDimensions': 2, 'minimumROISize': None, 'normalize': False, 'normalizeScale': 1, 'removeOutliers': None, 'resampledPixelSpacing': None, 'interpolator': 'sitkBSpline', 'preCrop': False, 'padDistance': 5, 'distances': [1], 'force2D': False, 'force2Ddimension': 0, 'resegmentRange': None, 'label': 1, 'additionalInfo': True}	{'Original': {}}	4cbbbd1a1b7bac08c2584db6b134c4a05f9cc1ea	3D	(0.7422000169754028, 0.7422000169754028, 6.5)	(512, 512, 28)	144.072	0	3014	6ef783f4a7a30974832dba1f8e8618828d54a9b3	(0.7422000169754028, 0.7422000169754028, 6.5)	(512, 512, 28)	(160, 236, 6, 32, 43, 3)	1549	1	(176.40090380890896, 257.1910910264687, 6.912201420271143)	(-87.01736961163729, 21.25832587576744, 13.033114773754619)	0.669812	0.385909	12.3309	31.9528	27.9612	36.7691	27.6114	37.0378	5442.06	21.4024	0.642466	2328.86	0.427937	5546.34	631
Patient # 258	1	70	0	5	0	0	1	0	1	0		1	v3.1.0	1.23.5	2.2.1	1.4.1	3.9.17	{'minimumROIDimensions': 2, 'minimumROISize': None, 'normalize': False, 'normalizeScale': 1, 'removeOutliers': None, 'resampledPixelSpacing': None, 'interpolator': 'sitkBSpline', 'preCrop': False, 'padDistance': 5, 'distances': [1], 'force2D': False, 'force2Ddimension': 0, 'resegmentRange': None, 'label': 1, 'additionalInfo': True}	{'Original': {}}	f8ed5dc2e1755fc9de42237aff6499b3a1bd8c7e	3D	(0.8202999830245972, 0.8202999830245972, 6.9999895095825195)	(512, 512, 30)	92.3475	0	2576	4d7261848a9e723a6e6cba92bae03d0fef0b7aba	(0.8202999830245972, 0.8202999830245972, 6.9999895095825195)	(512, 512, 30)	(158, 209, 18, 76, 62, 3)	640	10	(196.0671875, 236.4828125, 19.153125)	(-52.2680944269523, -63.700164639391005, 52.49797412455081)	0.390373	0.237935	18.4174	77.4052	47.2387	33.6161	77.4391	77.4391	2595.14	30.2169	0.281924	3239.37	1.24824	3014.55	396
Patient # 259	1	64	1	20	0	0	0	0	0	0	0	0	v3.1.0	1.23.5	2.2.1	1.4.1	3.9.17	{'minimumROIDimensions': 2, 'minimumROISize': None, 'normalize': False, 'normalizeScale': 1, 'removeOutliers': None, 'resampledPixelSpacing': None, 'interpolator': 'sitkBSpline', 'preCrop': False, 'padDistance': 5, 'distances': [1], 'force2D': False, 'force2Ddimension': 0, 'resegmentRange': None, 'label': 1, 'additionalInfo': True}	{'Original': {}}	3614a80bd7597a247fb73fd0cfa111ba76f5d212	3D	(0.7422000169754028, 0.7422000169754028, 6.500006675720215)	(512, 512, 32)	332.409	0	5775	fce12775324fc0ae8c0b6f07ef2f31253fb500c5	(0.7422000169754028, 0.7422000169754028, 6.500006675720215)	(512, 512, 32)	(227, 165, 19, 52, 83, 5)	8486	2	(252.7235446617959, 201.86577893000236, 20.485976903134574)	(6.380424875373592, -55.61620971409465, 37.158788264767054)	0.652376	0.568731	29.3716	51.6441	45.3117	65.1001	54.7923	70.1858	30207.3	33.6914	0.647577	7243.26	0.239785	30385	964
Patient # 260	1	74	1	24	0	0			1	0	1		v3.1.0	1.23.5	2.2.1	1.4.1	3.9.17	{'minimumROIDimensions': 2, 'minimumROISize': None, 'normalize': False, 'normalizeScale': 1, 'removeOutliers': None, 'resampledPixelSpacing': None, 'interpolator': 'sitkBSpline', 'preCrop': False, 'padDistance': 5, 'distances': [1], 'force2D': False, 'force2Ddimension': 0, 'resegmentRange': None, 'label': 1, 'additionalInfo': True}	{'Original': {}}	57a5e5ba2d677ffaaaf1f8a84229a2397cd71211	3D	(0.7422000169754028, 0.7422000169754028, 6.500006675720215)	(512, 512, 32)	600.975	0	8915	0fc96ead9a0df00954ebaefa4ec9a629957695b4	(0.7422000169754028, 0.7422000169754028, 6.500006675720215)	(512, 512, 32)	(148, 253, 16, 40, 31, 3)	1754	1	(168.77651083238314, 267.6140250855188, 16.99144811858609)	(-58.73806859789035, -11.005863841406438, 78.19432783670545)	0.698631	0.608597	18.2098	29.9209	34.2884	25.9163	29.7065	34.933	6172.95	20.9037	0.631478	2577.04	0.417473	6280.37	2493.6
Patient # 261	1	74	1	26	0	0	1	0	1	0	0	1	v3.1.0	1.23.5	2.2.1	1.4.1	3.9.17	{'minimumROIDimensions': 2, 'minimumROISize': None, 'normalize': False, 'normalizeScale': 1, 'removeOutliers': None, 'resampledPixelSpacing': None, 'interpolator': 'sitkBSpline', 'preCrop': False, 'padDistance': 5, 'distances': [1], 'force2D': False, 'force2Ddimension': 0, 'resegmentRange': None, 'label': 1, 'additionalInfo': True}	{'Original': {}}	fe8f56ec4232b5db30cb8f24d49a6f9a0efcab23	3D	(0.7031000256538391, 0.7031000256538391, 6.999997615814209)	(512, 512, 27)	282.21	0	3599	501a1f0989f88a29f36cd50df87800d3b9dfb4a0	(0.7031000256538391, 0.7031000256538391, 6.999997615814209)	(512, 512, 27)	(178, 191, 16, 56, 49, 4)	1782	2	(206.01459034792367, 217.27609427609428, 17.47138047138047)	(-59.03997597004377, -23.99100029930122, 44.59570033416273)	0.559657	0.292789	15.389	52.5601	42.7741	37.7449	35.5744	48.6568	5887.52	29.4157	0.480391	3282.29	0.5575	6166.52	973.1
Patient # 262	0	72	1	31	0	0	1	0	0	0	0	1	v3.1.0	1.23.5	2.2.1	1.4.1	3.9.17	{'minimumROIDimensions': 2, 'minimumROISize': None, 'normalize': False, 'normalizeScale': 1, 'removeOutliers': None, 'resampledPixelSpacing': None, 'interpolator': 'sitkBSpline', 'preCrop': False, 'padDistance': 5, 'distances': [1], 'force2D': False, 'force2Ddimension': 0, 'resegmentRange': None, 'label': 1, 'additionalInfo': True}	{'Original': {}}	845890f84e12b9ca846baed6939136352e9fe38d	3D	(0.7422000169754028, 0.7422000169754028, 6.999993324279785)	(512, 512, 30)	70.2151	0	1260	f94512c036e26213d10323ecab20c6d9c526dab5	(0.7422000169754028, 0.7422000169754028, 6.999993324279785)	(512, 512, 30)	(233, 195, 21, 33, 40, 3)	949	1	(249.4172813487882, 213.76396206533192, 22.053740779768177)	(-4.510495530415881, -31.070381651185954, 9.583038966195971)	0.730036	0.412842	12.7828	30.963	25.2955	30.0711	33.3577	34.2765	3516.69	22.6041	0.509336	2195.68	0.624359	3659.37	216
Patient # 263	1	62	1	25	0	1	1	0	1	0	0	1	v3.1.0	1.23.5	2.2.1	1.4.1	3.9.17	{'minimumROIDimensions': 2, 'minimumROISize': None, 'normalize': False, 'normalizeScale': 1, 'removeOutliers': None, 'resampledPixelSpacing': None, 'interpolator': 'sitkBSpline', 'preCrop': False, 'padDistance': 5, 'distances': [1], 'force2D': False, 'force2Ddimension': 0, 'resegmentRange': None, 'label': 1, 'additionalInfo': True}	{'Original': {}}	957869560b661197e304e944dc43a8cc68d1136b	3D	(0.7422000169754028, 0.7422000169754028, 6.500006198883057)	(512, 512, 34)	396.307	0	8007	5ccb543399952c1208b6d6c232ea32c1a9b46dd4	(0.7422000169754028, 0.7422000169754028, 6.500006198883057)	(512, 512, 34)	(182, 185, 19, 64, 71, 5)	2378	2	(209.228763666947, 221.27502102607232, 20.823380992430614)	(-44.65140231734469, -45.39867344095089, 38.47690716824479)	0.320851	0.208255	15.9906	76.7838	38.1815	33.0782	61.3517	70.842	8274.47	24.6361	0.480562	4116.81	0.497532	8514.66	1520.7
Patient # 264	1	58	0	11	0	1	1	0	1	0	0	1	v3.1.0	1.23.5	2.2.1	1.4.1	3.9.17	{'minimumROIDimensions': 2, 'minimumROISize': None, 'normalize': False, 'normalizeScale': 1, 'removeOutliers': None, 'resampledPixelSpacing': None, 'interpolator': 'sitkBSpline', 'preCrop': False, 'padDistance': 5, 'distances': [1], 'force2D': False, 'force2Ddimension': 0, 'resegmentRange': None, 'label': 1, 'additionalInfo': True}	{'Original': {}}	f8fa7605e44d67a39f774014cb86112bd34bf416	3D	(0.7422000169754028, 0.7422000169754028, 6.900010108947754)	(512, 512, 30)	441.966	0	9579	e7046da8ac07d4d85244dd96bb4acbf4366ce94f	(0.7422000169754028, 0.7422000169754028, 6.900010108947754)	(512, 512, 30)	(165, 197, 12, 61, 63, 3)	3351	1	(196.15398388540734, 230.2169501641301, 12.932855863921217)	(-47.79350763319215, -33.57396994285247, -7.063464399523895)	0.493069	0.342662	17.7852	51.9032	44.4506	38.6647	54.033	54.033	12528.4	25.5919	0.595588	4379.94	0.349601	12737	994
Patient # 265	0	75	1	11	1	0	0	1	1	0	1	1	v3.1.0	1.23.5	2.2.1	1.4.1	3.9.17	{'minimumROIDimensions': 2, 'minimumROISize': None, 'normalize': False, 'normalizeScale': 1, 'removeOutliers': None, 'resampledPixelSpacing': None, 'interpolator': 'sitkBSpline', 'preCrop': False, 'padDistance': 5, 'distances': [1], 'force2D': False, 'force2Ddimension': 0, 'resegmentRange': None, 'label': 1, 'additionalInfo': True}	{'Original': {}}	17c88b61e2f6e62d016e0326667404244071909d	3D	(0.7422000169754028, 0.7422000169754028, 6.500006675720215)	(512, 512, 30)	525.924	0	12017	1d65fbd18ef982213ee9b9e45377e029e919ebf1	(0.7422000169754028, 0.7422000169754028, 6.500006675720215)	(512, 512, 30)	(158, 161, 18, 55, 54, 5)	4418	1	(184.86939791760977, 186.24784970574922, 20.00724309642372)	(-53.355923990012826, -71.39584058949504, 82.67201532525357)	0.858263	0.616042	26.1728	42.4855	47.6771	48.2228	42.0442	54.0455	15608.7	36.4637	0.412961	7313.98	0.468583	15819.1	2548
Patient # 266	1	48			0	1	1	0	1	0	1	1	v3.1.0	1.23.5	2.2.1	1.4.1	3.9.17	{'minimumROIDimensions': 2, 'minimumROISize': None, 'normalize': False, 'normalizeScale': 1, 'removeOutliers': None, 'resampledPixelSpacing': None, 'interpolator': 'sitkBSpline', 'preCrop': False, 'padDistance': 5, 'distances': [1], 'force2D': False, 'force2Ddimension': 0, 'resegmentRange': None, 'label': 1, 'additionalInfo': True}	{'Original': {}}	6fb61bd94881bedae7618fbd2f0a4d569202c182	3D	(0.7422000169754028, 0.7422000169754028, 6.999996662139893)	(512, 512, 30)	62.104	0	1592	d3772e7fad17b6eaaab3e7a9570c3e00164078e8	(0.7422000169754028, 0.7422000169754028, 6.999996662139893)	(512, 512, 30)	(200, 206, 19, 37, 32, 2)	1919	1	(217.66336633663366, 222.12037519541428, 19.495049504950494)	(-36.27425093698031, -37.74724948691974, 65.44037911915541)	0.837004	0.490197	13.981	28.5212	30.1648	26.9328	30.9329	32.4521	7294.79	23.8724	0.810254	2244.94	0.307746	7399.71	243
Patient # 267	1	54			1	1	0	0	1	0	0	1	v3.1.0	1.23.5	2.2.1	1.4.1	3.9.17	{'minimumROIDimensions': 2, 'minimumROISize': None, 'normalize': False, 'normalizeScale': 1, 'removeOutliers': None, 'resampledPixelSpacing': None, 'interpolator': 'sitkBSpline', 'preCrop': False, 'padDistance': 5, 'distances': [1], 'force2D': False, 'force2Ddimension': 0, 'resegmentRange': None, 'label': 1, 'additionalInfo': True}	{'Original': {}}	7d1daf83306c28cd8cfd32c171430348a41ecaed	3D	(0.7422000169754028, 0.7422000169754028, 7.000017166137695)	(512, 512, 30)	99.9858	0	2280	bca3cc172d2e8d731dafb904a0fd294444130a02	(0.7422000169754028, 0.7422000169754028, 7.000017166137695)	(512, 512, 30)	(141, 277, 20, 76, 67, 6)	14385	1	(176.54675008689608, 308.6632603406326, 22.58658324643726)	(-56.23700336101447, 26.48488133696162, 80.9649680690878)	0.791194	0.714622	37.7268	52.7927	56.4072	57.0398	61.428	63.0032	55319.6	41.7692	0.676467	10379	0.187619	55469.1	392
Patient # 268	0	65			1	0						0	v3.1.0	1.23.5	2.2.1	1.4.1	3.9.17	{'minimumROIDimensions': 2, 'minimumROISize': None, 'normalize': False, 'normalizeScale': 1, 'removeOutliers': None, 'resampledPixelSpacing': None, 'interpolator': 'sitkBSpline', 'preCrop': False, 'padDistance': 5, 'distances': [1], 'force2D': False, 'force2Ddimension': 0, 'resegmentRange': None, 'label': 1, 'additionalInfo': True}	{'Original': {}}	3a1cd1772722ea3518972741f423dc23fba587e1	3D	(0.7422000169754028, 0.7422000169754028, 8.000004768371582)	(512, 512, 24)	123.112	0	1455	0818ed42e8034f1361804cb73d6271198141385f	(0.7422000169754028, 0.7422000169754028, 8.000004768371582)	(512, 512, 24)	(194, 224, 16, 69, 56, 6)	7447	1	(223.53524909359473, 250.3943870014771, 18.99744863703505)	(-38.94014153028152, -51.88327964176281, 40.07667980524491)	0.783039	0.500572	27.691	55.3186	56.8331	60.2214	51.3836	62.0239	32511.5	43.3166	0.59031	8345.04	0.25668	32818.1	314
Patient # 269	1	60			1	0						1	v3.1.0	1.23.5	2.2.1	1.4.1	3.9.17	{'minimumROIDimensions': 2, 'minimumROISize': None, 'normalize': False, 'normalizeScale': 1, 'removeOutliers': None, 'resampledPixelSpacing': None, 'interpolator': 'sitkBSpline', 'preCrop': False, 'padDistance': 5, 'distances': [1], 'force2D': False, 'force2Ddimension': 0, 'resegmentRange': None, 'label': 1, 'additionalInfo': True}	{'Original': {}}	a93b7fda7c95b03b2339360b4c806a51047e4a4c	3D	(0.7422000169754028, 0.7422000169754028, 8.000016212463379)	(512, 512, 26)	111.918	0	2316	28cb2cee3fa8820e3ee6020f829abdab0af9a716	(0.7422000169754028, 0.7422000169754028, 8.000016212463379)	(512, 512, 26)	(146, 190, 14, 38, 35, 4)	1478	2	(164.16847090663057, 209.2192151556157, 15.500676589986469)	(-73.63615273517911, -48.49248885640594, 72.20026317565464)	0.641128	0.346445	12.7422	36.7798	37.3682	40.2975	29.688	41.8005	6361.54	23.5806	0.599311	2770.38	0.43549	6513.39	515
Patient # 270	1	68			0	1	1	1	0	0	0	1	v3.1.0	1.23.5	2.2.1	1.4.1	3.9.17	{'minimumROIDimensions': 2, 'minimumROISize': None, 'normalize': False, 'normalizeScale': 1, 'removeOutliers': None, 'resampledPixelSpacing': None, 'interpolator': 'sitkBSpline', 'preCrop': False, 'padDistance': 5, 'distances': [1], 'force2D': False, 'force2Ddimension': 0, 'resegmentRange': None, 'label': 1, 'additionalInfo': True}	{'Original': {}}	6643fb683a9baa05adac98458119053880dd8501	3D	(0.7422000169754028, 0.7422000169754028, 7.5)	(512, 512, 32)	401.702	0	8753	a0d371c87f4b3e5583056747a21825c18b52002c	(0.7422000169754028, 0.7422000169754028, 7.5)	(512, 512, 32)	(189, 193, 14, 71, 79, 3)	2881	2	(222.97362027073933, 232.4977438389448, 15.278722665741062)	(-51.09097598241212, -47.61616544903919, 3.027416453018901)	0.509279	0.286132	20.2889	70.9075	42.9651	44.0345	63.1525	64.9094	11587.4	36.1117	0.473585	5228.88	0.451258	11902.7	1828
Patient # 271	0	68	1	21	0	1			1	0	0		v3.1.0	1.23.5	2.2.1	1.4.1	3.9.17	{'minimumROIDimensions': 2, 'minimumROISize': None, 'normalize': False, 'normalizeScale': 1, 'removeOutliers': None, 'resampledPixelSpacing': None, 'interpolator': 'sitkBSpline', 'preCrop': False, 'padDistance': 5, 'distances': [1], 'force2D': False, 'force2Ddimension': 0, 'resegmentRange': None, 'label': 1, 'additionalInfo': True}	{'Original': {}}	b5f4761c998a440bbcc276a2208ad390bf76f79a	3D	(0.7422000169754028, 0.7422000169754028, 6.500009536743164)	(512, 512, 28)	404.052	0	8998	366f92c94bb8354f40e27216cc7a6d617d40a01e	(0.7422000169754028, 0.7422000169754028, 6.500009536743164)	(512, 512, 28)	(127, 174, 7, 86, 114, 6)	17291	1	(170.22954137990862, 244.30316349546007, 9.716962581689897)	(-80.15962930085115, -28.3071857092593, -104.40265409087826)	0.77612	0.486688	36.974	75.9706	60.0961	83.1264	84.6043	89.5334	61490.6	58.9623	0.486357	15490.6	0.251918	61912.2	2284
Patient # 272	0	49	1	17	0	0	1	0	1	0	0	1	v3.1.0	1.23.5	2.2.1	1.4.1	3.9.17	{'minimumROIDimensions': 2, 'minimumROISize': None, 'normalize': False, 'normalizeScale': 1, 'removeOutliers': None, 'resampledPixelSpacing': None, 'interpolator': 'sitkBSpline', 'preCrop': False, 'padDistance': 5, 'distances': [1], 'force2D': False, 'force2Ddimension': 0, 'resegmentRange': None, 'label': 1, 'additionalInfo': True}	{'Original': {}}	162c53c3b5bc28664fce4e3bc52e415de650c73f	3D	(0.7422000169754028, 0.7422000169754028, 6.499990463256836)	(512, 512, 28)	604.927	0	12085	41bf08203ad482f3c60a867436fd1e8c36bbfeab	(0.7422000169754028, 0.7422000169754028, 6.499990463256836)	(512, 512, 28)	(172, 214, 13, 32, 52, 6)	1120	2	(186.28035714285716, 245.98392857142858, 15.447321428571428)	(-30.74671356912168, -27.059721841343816, 107.34470211948667)	0.539834	0.338815	15.5656	45.9413	44.9085	43.5069	30.7543	46.2679	3845.11	24.8007	0.471221	2518.83	0.655073	4010.26	2145.8
Patient # 273	1	75	1	19	0	1	0	0	0	0	0	1	v3.1.0	1.23.5	2.2.1	1.4.1	3.9.17	{'minimumROIDimensions': 2, 'minimumROISize': None, 'normalize': False, 'normalizeScale': 1, 'removeOutliers': None, 'resampledPixelSpacing': None, 'interpolator': 'sitkBSpline', 'preCrop': False, 'padDistance': 5, 'distances': [1], 'force2D': False, 'force2Ddimension': 0, 'resegmentRange': None, 'label': 1, 'additionalInfo': True}	{'Original': {}}	18c45d731621482efc28818385f67a79a4453730	3D	(0.7031000256538391, 0.7031000256538391, 6.5)	(512, 512, 30)	147.727	0	2519	4cb330b65a05897fd14918679f964467c74025a4	(0.7031000256538391, 0.7031000256538391, 6.5)	(512, 512, 30)	(167, 120, 14, 143, 107, 10)	55942	1	(234.9784598333989, 174.5967430553073, 17.72752136141003)	(1.0404943156732998, -36.88947823752575, 33.863494256880045)	0.789963	0.446135	44.494	99.7321	103.362	91.207	106.67	113.814	179339	78.7847	0.49086	31331.1	0.174703	179757	537
Patient # 274	0	64	1	24	0	1			1	0	1		v3.1.0	1.23.5	2.2.1	1.4.1	3.9.17	{'minimumROIDimensions': 2, 'minimumROISize': None, 'normalize': False, 'normalizeScale': 1, 'removeOutliers': None, 'resampledPixelSpacing': None, 'interpolator': 'sitkBSpline', 'preCrop': False, 'padDistance': 5, 'distances': [1], 'force2D': False, 'force2Ddimension': 0, 'resegmentRange': None, 'label': 1, 'additionalInfo': True}	{'Original': {}}	82263b3908945ea1474ab4a36db3e15e9c58f995	3D	(0.7422000169754028, 0.7422000169754028, 6.500006675720215)	(512, 512, 30)	501.642	0	10049	c9941871c20329e5f36e9b308814b4fbb0a43544	(0.7422000169754028, 0.7422000169754028, 6.500006675720215)	(512, 512, 30)	(87, 200, 10, 71, 83, 8)	20436	1	(119.16441573693483, 240.28728714034057, 12.887502446662753)	(-92.74716287987832, -26.59976566816104, 47.643653572410685)	0.880898	0.716537	41.3418	57.6967	62.6167	67.0355	68.6084	73.5197	72876.4	50.8249	0.56642	14896	0.204401	73173.1	1837
Patient # 275	1	68			0	1	1	0	0	0	0	1	v3.1.0	1.23.5	2.2.1	1.4.1	3.9.17	{'minimumROIDimensions': 2, 'minimumROISize': None, 'normalize': False, 'normalizeScale': 1, 'removeOutliers': None, 'resampledPixelSpacing': None, 'interpolator': 'sitkBSpline', 'preCrop': False, 'padDistance': 5, 'distances': [1], 'force2D': False, 'force2Ddimension': 0, 'resegmentRange': None, 'label': 1, 'additionalInfo': True}	{'Original': {}}	a7d40f65ca375af6af3df1141f73a93e22bd23f9	3D	(0.7422000169754028, 0.7422000169754028, 6.5)	(512, 512, 30)	85.9175	0	2665	9b42484cae9ebaf6a8012101434094d54aefc583	(0.7422000169754028, 0.7422000169754028, 6.5)	(512, 512, 30)	(129, 255, 21, 49, 52, 3)	2110	2	(151.10094786729857, 285.50142180094787, 22.192890995260665)	(-75.71598733121185, 42.27025385716516, 68.04479946479978)	0.952844	0.559326	20.1192	35.9705	36.5325	38.5944	43.8338	43.8338	7347.38	34.2743	0.451035	4052.25	0.551523	7555.06	576.9
Patient # 276	0	57			0	1			1	0	0	0	v3.1.0	1.23.5	2.2.1	1.4.1	3.9.17	{'minimumROIDimensions': 2, 'minimumROISize': None, 'normalize': False, 'normalizeScale': 1, 'removeOutliers': None, 'resampledPixelSpacing': None, 'interpolator': 'sitkBSpline', 'preCrop': False, 'padDistance': 5, 'distances': [1], 'force2D': False, 'force2Ddimension': 0, 'resegmentRange': None, 'label': 1, 'additionalInfo': True}	{'Original': {}}	1fdd6cbe40fc65d04e3abf6cba061fc54ae27f96	3D	(0.7422000169754028, 0.7422000169754028, 6.499989032745361)	(512, 512, 28)	749.626	0	8951	00d3eea218c9de026e12ce42876d9a68e4498cca	(0.7422000169754028, 0.7422000169754028, 6.499989032745361)	(512, 512, 28)	(173, 199, 14, 116, 108, 9)	41717	1	(223.6348730733274, 249.92590550614858, 18.10477742886593)	(-20.834187671379652, -24.133986493477977, 83.24315636366649)	0.742345	0.693538	57.8198	83.3693	87.1839	86.4198	87.2929	89.0521	149126	61.8888	0.466377	29159.7	0.195537	149371	2408
Patient # 277	1	72	0	17	0	1	1	1	1	0	1	0	v3.1.0	1.23.5	2.2.1	1.4.1	3.9.17	{'minimumROIDimensions': 2, 'minimumROISize': None, 'normalize': False, 'normalizeScale': 1, 'removeOutliers': None, 'resampledPixelSpacing': None, 'interpolator': 'sitkBSpline', 'preCrop': False, 'padDistance': 5, 'distances': [1], 'force2D': False, 'force2Ddimension': 0, 'resegmentRange': None, 'label': 1, 'additionalInfo': True}	{'Original': {}}	2e00cf41155344294af178b3708d993605b7dabf	3D	(0.7422000169754028, 0.7422000169754028, 6.499993324279785)	(512, 512, 32)	630.599	0	9976	68c666ebc31d6e1e9e2f4b5ecfc793dfaa0c2005	(0.7422000169754028, 0.7422000169754028, 6.499993324279785)	(512, 512, 32)	(252, 204, 19, 38, 32, 2)	598	1	(269.62709030100336, 215.72909698996656, 19.277591973244146)	(-14.82376326426214, -49.514858354692876, -20.445780865723478)	0.369294	0.295648	10.4981	35.5089	25.3404	17.6074	33.9957	34.0256	2043.18	13.1132	0.587417	1325.59	0.648788	2141.19	1352.4
Patient # 278	0	45			1	0						1	v3.1.0	1.23.5	2.2.1	1.4.1	3.9.17	{'minimumROIDimensions': 2, 'minimumROISize': None, 'normalize': False, 'normalizeScale': 1, 'removeOutliers': None, 'resampledPixelSpacing': None, 'interpolator': 'sitkBSpline', 'preCrop': False, 'padDistance': 5, 'distances': [1], 'force2D': False, 'force2Ddimension': 0, 'resegmentRange': None, 'label': 1, 'additionalInfo': True}	{'Original': {}}	5c32d38db9a1b1d15a5122b461c252caedfb5ed2	3D	(0.8680555820465088, 0.8680555820465088, 5.5)	(432, 432, 36)	77.4596	0	2146	83c5f2472101b9600c6be57f6586ab5408fc4cc8	(0.8680555820465088, 0.8680555820465088, 5.5)	(432, 432, 36)	(180, 167, 26, 32, 31, 3)	1456	1	(194.71634615384616, 180.8179945054945, 26.772664835164836)	(-12.032868663852014, -57.19659252235522, 93.75689688881675)	0.927765	0.455263	12.8756	28.2817	30.8289	30.0992	31.4543	31.4543	5931.96	26.2388	0.66297	2390.32	0.402956	6034.19	398
Patient # 279	0	52	0	15	0	1			1	0	0		v3.1.0	1.23.5	2.2.1	1.4.1	3.9.17	{'minimumROIDimensions': 2, 'minimumROISize': None, 'normalize': False, 'normalizeScale': 1, 'removeOutliers': None, 'resampledPixelSpacing': None, 'interpolator': 'sitkBSpline', 'preCrop': False, 'padDistance': 5, 'distances': [1], 'force2D': False, 'force2Ddimension': 0, 'resegmentRange': None, 'label': 1, 'additionalInfo': True}	{'Original': {}}	40fbfe9135c21a0efaab5cfe8dd1c818ae10d458	3D	(0.7422000169754028, 0.7422000169754028, 6.999993324279785)	(512, 512, 30)	75.9938	0	1357	96e416279e992335821c8b4b06f6810419f23120	(0.7422000169754028, 0.7422000169754028, 6.999993324279785)	(512, 512, 30)	(163, 217, 14, 55, 45, 5)	2323	2	(190.09987085665088, 233.99741713301765, 16.050365906155832)	(-48.53587860461715, -25.4191082709317, 22.583655367213694)	0.722537	0.491587	22.3344	45.4333	52.6533	44.9493	35.6411	53.9503	8656.77	32.8272	0.426807	4777.01	0.551824	8957.54	404
Patient # 280	1	62	1	21	0	0			1	0	0	0	v3.1.0	1.23.5	2.2.1	1.4.1	3.9.17	{'minimumROIDimensions': 2, 'minimumROISize': None, 'normalize': False, 'normalizeScale': 1, 'removeOutliers': None, 'resampledPixelSpacing': None, 'interpolator': 'sitkBSpline', 'preCrop': False, 'padDistance': 5, 'distances': [1], 'force2D': False, 'force2Ddimension': 0, 'resegmentRange': None, 'label': 1, 'additionalInfo': True}	{'Original': {}}	f07b47d5266784c35db439313dc2044bc6abed84	3D	(0.7422000169754028, 0.7422000169754028, 6.499989032745361)	(512, 512, 28)	384.612	0	7366	62524d8906e3ef3db90aa29f2012fe1d06ebeae7	(0.7422000169754028, 0.7422000169754028, 6.499989032745361)	(512, 512, 28)	(155, 169, 13, 116, 153, 10)	38400	4	(209.898984375, 229.91278645833333, 17.51765625)	(-53.5289644964505, -38.9877237904972, 52.30187514014543)	0.535658	0.531114	64.2924	121.052	84.6199	108.641	119.363	122.203	136412	64.8425	0.332859	38499.8	0.282232	137495	2160
Patient # 281	1	68	1	20	0	0	1	0	1	0	0	1	v3.1.0	1.23.5	2.2.1	1.4.1	3.9.17	{'minimumROIDimensions': 2, 'minimumROISize': None, 'normalize': False, 'normalizeScale': 1, 'removeOutliers': None, 'resampledPixelSpacing': None, 'interpolator': 'sitkBSpline', 'preCrop': False, 'padDistance': 5, 'distances': [1], 'force2D': False, 'force2Ddimension': 0, 'resegmentRange': None, 'label': 1, 'additionalInfo': True}	{'Original': {}}	75274f95f62b6f4d6c5fa6c8c0cfa5f5c01ef418	3D	(0.7422000169754028, 0.7422000169754028, 6.999985218048096)	(512, 512, 28)	65.741	0	1025	e08deb359ffd02fd98e683174ff142c0a4314861	(0.7422000169754028, 0.7422000169754028, 6.999985218048096)	(512, 512, 28)	(172, 202, 6, 67, 56, 6)	6200	1	(205.32903225806453, 231.88435483870967, 8.584838709677419)	(-37.23279475396677, -18.792431076207464, -91.7722532473841)	0.859294	0.368495	19.6587	53.3487	55.5573	53.2021	59.1017	62.9787	23675.6	45.8422	0.524629	7600.34	0.321019	23907.3	224
Patient # 282	0	65	1	23	0	1	1	0	1	0	0	1	v3.1.0	1.23.5	2.2.1	1.4.1	3.9.17	{'minimumROIDimensions': 2, 'minimumROISize': None, 'normalize': False, 'normalizeScale': 1, 'removeOutliers': None, 'resampledPixelSpacing': None, 'interpolator': 'sitkBSpline', 'preCrop': False, 'padDistance': 5, 'distances': [1], 'force2D': False, 'force2Ddimension': 0, 'resegmentRange': None, 'label': 1, 'additionalInfo': True}	{'Original': {}}	e99419a1fa9835cfc948218b4c57676d40ea6865	3D	(0.7422000169754028, 0.7422000169754028, 6.499989032745361)	(512, 512, 28)	487.894	0	7824	138ed54cacead1e81a6e7f3341183979a3b9d219	(0.7422000169754028, 0.7422000169754028, 6.499989032745361)	(512, 512, 28)	(93, 291, 10, 72, 63, 4)	5242	1	(128.1354444868371, 324.3639832125143, 11.598244944677605)	(-100.1518687294531, 31.11395604380303, 2.575766575240948)	0.622213	0.343156	19.0349	55.4701	47.9353	49.9776	54.9429	64.555	18578	34.5142	0.529384	6407.87	0.344916	18769.5	1415
Patient # 283	0	62	0	8	0	1			1	0	1		v3.1.0	1.23.5	2.2.1	1.4.1	3.9.17	{'minimumROIDimensions': 2, 'minimumROISize': None, 'normalize': False, 'normalizeScale': 1, 'removeOutliers': None, 'resampledPixelSpacing': None, 'interpolator': 'sitkBSpline', 'preCrop': False, 'padDistance': 5, 'distances': [1], 'force2D': False, 'force2Ddimension': 0, 'resegmentRange': None, 'label': 1, 'additionalInfo': True}	{'Original': {}}	17e37ee978baa6c2387bbef26005fbb43481cd82	3D	(0.7422000169754028, 0.7422000169754028, 7.0)	(512, 512, 30)	183.88	0	4375	a9773272e4f6c347cb95e033578d10d028ec8ccf	(0.7422000169754028, 0.7422000169754028, 7.0)	(512, 512, 30)	(208, 167, 20, 65, 71, 3)	3569	1	(242.2521714766041, 195.7486690949846, 20.959932754272906)	(-13.219950208947182, -21.766039430844614, 77.01013291760566)	0.786987	0.233258	13.4229	57.5454	48.5649	51.9358	58.4974	61.2509	13461.9	45.2874	0.447284	6118.39	0.454498	13762.2	1318.8
Patient # 284	0	67			0	0	0	0	1	0	1	1	v3.1.0	1.23.5	2.2.1	1.4.1	3.9.17	{'minimumROIDimensions': 2, 'minimumROISize': None, 'normalize': False, 'normalizeScale': 1, 'removeOutliers': None, 'resampledPixelSpacing': None, 'interpolator': 'sitkBSpline', 'preCrop': False, 'padDistance': 5, 'distances': [1], 'force2D': False, 'force2Ddimension': 0, 'resegmentRange': None, 'label': 1, 'additionalInfo': True}	{'Original': {}}	2328eb89e3960bbb505f115e4cfe1e9ce41d32d5	3D	(0.7422000169754028, 0.7422000169754028, 8.0)	(512, 512, 24)	122.516	0	2549	6d22ce1332e3151c1dfcc2fb5a5992b3284e6545	(0.7422000169754028, 0.7422000169754028, 8.0)	(512, 512, 24)	(99, 282, 6, 65, 67, 8)	18584	1	(130.70463839862248, 314.5249677141627, 9.554616874730952)	(-98.45601149966913, 30.83544064910052, -7.619163940140666)	0.736495	0.57201	37.4807	65.5245	71.1879	75.1224	55.8231	77.8165	81665.7	48.2585	0.733821	12404.7	0.151896	81897.6	513
Patient # 285	0	53			0	0			1	0	0	1	v3.1.0	1.23.5	2.2.1	1.4.1	3.9.17	{'minimumROIDimensions': 2, 'minimumROISize': None, 'normalize': False, 'normalizeScale': 1, 'removeOutliers': None, 'resampledPixelSpacing': None, 'interpolator': 'sitkBSpline', 'preCrop': False, 'padDistance': 5, 'distances': [1], 'force2D': False, 'force2Ddimension': 0, 'resegmentRange': None, 'label': 1, 'additionalInfo': True}	{'Original': {}}	8cfe0dfb66a395ca193488545dd3c0ea7345d302	3D	(0.7422000169754028, 0.7422000169754028, 7.999991416931152)	(512, 512, 24)	113.756	0	2228	dc93b0a7f1abd302fd1269f5addf5626f821562f	(0.7422000169754028, 0.7422000169754028, 7.999991416931152)	(512, 512, 24)	(255, 211, 10, 55, 39, 3)	1784	1	(275.76961883408075, 228.85650224215246, 11.281390134529149)	(-7.195778238599587, -15.186706498599392, -38.04197502029315)	0.653342	0.43875	17.8294	40.6367	39.7318	34.2912	46.1121	48.809	7654.39	26.5497	0.541398	3469.3	0.453243	7861.88	454
Patient # 286	1	55			0	0	0	0	0	0	0	1	v3.1.0	1.23.5	2.2.1	1.4.1	3.9.17	{'minimumROIDimensions': 2, 'minimumROISize': None, 'normalize': False, 'normalizeScale': 1, 'removeOutliers': None, 'resampledPixelSpacing': None, 'interpolator': 'sitkBSpline', 'preCrop': False, 'padDistance': 5, 'distances': [1], 'force2D': False, 'force2Ddimension': 0, 'resegmentRange': None, 'label': 1, 'additionalInfo': True}	{'Original': {}}	00f4b5337f717c3e2045ceb04adc772840344ca7	3D	(0.7422000169754028, 0.7422000169754028, 6.999988555908203)	(512, 512, 27)	62.0376	0	1446	323e091d3a986739fb8d2998bfd43a6f502b5471	(0.7422000169754028, 0.7422000169754028, 6.999988555908203)	(512, 512, 27)	(95, 206, 21, 55, 75, 6)	12548	1	(122.64846987567739, 246.79375199234937, 23.84308256295824)	(-90.40330223349162, -26.45867088458931, 89.94960677505946)	0.813504	0.746608	36.5808	48.9959	53.2021	60.988	55.8675	61.3527	48199.3	39.8584	0.741235	8640.82	0.179273	48385.3	228
Patient # 287	1	62			0	0	1	0	0	0	0	1	v3.1.0	1.23.5	2.2.1	1.4.1	3.9.17	{'minimumROIDimensions': 2, 'minimumROISize': None, 'normalize': False, 'normalizeScale': 1, 'removeOutliers': None, 'resampledPixelSpacing': None, 'interpolator': 'sitkBSpline', 'preCrop': False, 'padDistance': 5, 'distances': [1], 'force2D': False, 'force2Ddimension': 0, 'resegmentRange': None, 'label': 1, 'additionalInfo': True}	{'Original': {}}	45438e57a5aef5f85d55d87f504dca7f92439fdd	3D	(0.7422000169754028, 0.7422000169754028, 7.0)	(512, 512, 28)	85.0212	0	2241	706ed3d3a15fa0f1892dd94ba70884c2c0cdcebc	(0.7422000169754028, 0.7422000169754028, 7.0)	(512, 512, 28)	(141, 275, 14, 55, 69, 5)	9521	1	(166.1166894233799, 307.13443965969964, 15.765570843398802)	(-75.70219358596815, 21.838181934628665, -27.42200995558339)	0.737324	0.712953	33.967	47.6427	48.3786	54.5011	51.0124	58.5879	36531.5	35.1281	0.697152	7637.22	0.209058	36713.2	386
Patient # 288	1	59	1	30	0	0	0	0	0	0	0	1	v3.1.0	1.23.5	2.2.1	1.4.1	3.9.17	{'minimumROIDimensions': 2, 'minimumROISize': None, 'normalize': False, 'normalizeScale': 1, 'removeOutliers': None, 'resampledPixelSpacing': None, 'interpolator': 'sitkBSpline', 'preCrop': False, 'padDistance': 5, 'distances': [1], 'force2D': False, 'force2Ddimension': 0, 'resegmentRange': None, 'label': 1, 'additionalInfo': True}	{'Original': {}}	98c8e1d5a1b6c03b26e01554478ed4005c52a528	3D	(0.7422000169754028, 0.7422000169754028, 6.4999895095825195)	(512, 512, 30)	489.281	0	10159	f3ea77025f0c7314985b9166cf0009abb6580cc7	(0.7422000169754028, 0.7422000169754028, 6.4999895095825195)	(512, 512, 30)	(205, 167, 19, 38, 35, 5)	2653	1	(222.9464756879005, 184.29136826234452, 21.002261590652093)	(-28.845116222529327, -72.84794115000207, 78.82678165248868)	0.700711	0.650848	21.0866	32.3987	37.4237	36.7104	28.4467	38.0152	9415.61	22.7021	0.633203	3405.44	0.36168	9499.3	1600.4
Patient # 289	1	47	0	6	1	1			0	0	1	0	v3.1.0	1.23.5	2.2.1	1.4.1	3.9.17	{'minimumROIDimensions': 2, 'minimumROISize': None, 'normalize': False, 'normalizeScale': 1, 'removeOutliers': None, 'resampledPixelSpacing': None, 'interpolator': 'sitkBSpline', 'preCrop': False, 'padDistance': 5, 'distances': [1], 'force2D': False, 'force2Ddimension': 0, 'resegmentRange': None, 'label': 1, 'additionalInfo': True}	{'Original': {}}	deb6a0246dcf69a3719c56cbd2667e0be93bd494	3D	(0.7422000169754028, 0.7422000169754028, 7.0)	(512, 512, 33)	464.802	0	9939	92bac938e0e3fe97ddfec0ae71f167487a413405	(0.7422000169754028, 0.7422000169754028, 7.0)	(512, 512, 33)	(199, 199, 14, 89, 82, 6)	9002	2	(241.25094423461454, 242.83114863363696, 17.137969340146633)	(-27.447542896471504, -29.399715164692452, -0.22221815901264108)	0.76468	0.484901	33.2189	68.5065	76.4079	64.5022	72.2226	80.0141	34299.5	52.3856	0.413622	12342.6	0.359847	34711.9	1985
Patient # 290	0	62			0	1			1	0	1	0	v3.1.0	1.23.5	2.2.1	1.4.1	3.9.17	{'minimumROIDimensions': 2, 'minimumROISize': None, 'normalize': False, 'normalizeScale': 1, 'removeOutliers': None, 'resampledPixelSpacing': None, 'interpolator': 'sitkBSpline', 'preCrop': False, 'padDistance': 5, 'distances': [1], 'force2D': False, 'force2Ddimension': 0, 'resegmentRange': None, 'label': 1, 'additionalInfo': True}	{'Original': {}}	e2e757e37f31a14d120dc608ac4d71f5c4ca2156	3D	(0.7422000169754028, 0.7422000169754028, 6.9999895095825195)	(512, 512, 30)	741.065	0	9044	321adcdec7a1759adadd36eca65c2633b55496b9	(0.7422000169754028, 0.7422000169754028, 6.9999895095825195)	(512, 512, 30)	(150, 280, 18, 70, 81, 8)	4929	2	(178.3446946642321, 324.29072834246296, 22.111381618989654)	(-46.94855885542921, 19.809586278007373, 56.091741011045514)	0.447876	0.360798	27.9342	77.4234	46.6808	70.6335	54.7269	79.3863	18579.3	34.676	0.422261	8033.82	0.432408	19006.3	1551.8
Patient # 291	1	68	1	39	0	0	0	0	1	0	0	1	v3.1.0	1.23.5	2.2.1	1.4.1	3.9.17	{'minimumROIDimensions': 2, 'minimumROISize': None, 'normalize': False, 'normalizeScale': 1, 'removeOutliers': None, 'resampledPixelSpacing': None, 'interpolator': 'sitkBSpline', 'preCrop': False, 'padDistance': 5, 'distances': [1], 'force2D': False, 'force2Ddimension': 0, 'resegmentRange': None, 'label': 1, 'additionalInfo': True}	{'Original': {}}	b345d61a4da3d024511955363bdbe6f825f54eff	3D	(0.7422000169754028, 0.7422000169754028, 6.5)	(512, 512, 28)	207.989	0	4136	24f1fc0c1ba1ecce481326a6bf6b939372db52d1	(0.7422000169754028, 0.7422000169754028, 6.5)	(512, 512, 28)	(103, 238, 15, 28, 27, 2)	758	1	(115.84432717678101, 252.75065963060686, 15.469656992084433)	(-104.46165310015463, 11.08743925412287, 15.373777223451157)	0.617535	0.538534	12.4076	23.0395	20.296	22.6559	24.5038	27.3689	2639.94	14.2277	0.714885	1292.14	0.489459	2714.09	1181
Patient # 292	1	52			0	1			1	0	1		v3.1.0	1.23.5	2.2.1	1.4.1	3.9.17	{'minimumROIDimensions': 2, 'minimumROISize': None, 'normalize': False, 'normalizeScale': 1, 'removeOutliers': None, 'resampledPixelSpacing': None, 'interpolator': 'sitkBSpline', 'preCrop': False, 'padDistance': 5, 'distances': [1], 'force2D': False, 'force2Ddimension': 0, 'resegmentRange': None, 'label': 1, 'additionalInfo': True}	{'Original': {}}	3eed05dd6ad1f3f1c605a3a466634e0ee336e73b	3D	(0.7422000169754028, 0.7422000169754028, 6.5)	(512, 512, 36)	133.962	0	3076	4b1c0ee1e7f1407d808a4a57db0eb8b065871213	(0.7422000169754028, 0.7422000169754028, 6.5)	(512, 512, 36)	(173, 131, 18, 83, 239, 13)	4194	2	(218.2975679542203, 161.04124940391034, 28.551740581783502)	(-53.34346347782915, -72.44849433660735, 88.15851837143651)	0.90019	0.360437	20.2273	56.1188	54.151	54.1057	56.4511	196.044	14919	50.5175	0.45242	6477.91	0.434205	15017	687
Patient # 293	0	61	1	21	0	1	1	0	0	0	1	1	v3.1.0	1.23.5	2.2.1	1.4.1	3.9.17	{'minimumROIDimensions': 2, 'minimumROISize': None, 'normalize': False, 'normalizeScale': 1, 'removeOutliers': None, 'resampledPixelSpacing': None, 'interpolator': 'sitkBSpline', 'preCrop': False, 'padDistance': 5, 'distances': [1], 'force2D': False, 'force2Ddimension': 0, 'resegmentRange': None, 'label': 1, 'additionalInfo': True}	{'Original': {}}	fa4d758af0d90763d58598e8349a11ec41deb908	3D	(0.7422000169754028, 0.7422000169754028, 6.500007629394531)	(512, 512, 28)	611.784	0	9103	d93c6fb9c3aab853a0ce61fe5b0f786007cfeb95	(0.7422000169754028, 0.7422000169754028, 6.500007629394531)	(512, 512, 28)	(118, 169, 13, 52, 67, 4)	2780	2	(144.08345323741008, 198.75179856115108, 14.796762589928058)	(-66.75225282401489, -62.115409536756204, 126.55386945326552)	0.641334	0.359785	21.7985	60.5875	40.6132	55.4577	50.2289	55.5817	9657.47	38.8568	0.400877	5470.77	0.56648	9954.07	1859.9
Patient # 294	1	65	0	15	0	1	1	0	1	0	0		v3.1.0	1.23.5	2.2.1	1.4.1	3.9.17	{'minimumROIDimensions': 2, 'minimumROISize': None, 'normalize': False, 'normalizeScale': 1, 'removeOutliers': None, 'resampledPixelSpacing': None, 'interpolator': 'sitkBSpline', 'preCrop': False, 'padDistance': 5, 'distances': [1], 'force2D': False, 'force2Ddimension': 0, 'resegmentRange': None, 'label': 1, 'additionalInfo': True}	{'Original': {}}	50f9309f3dc767ae41f3232754c2abd260cdb19a	3D	(0.7031000256538391, 0.7031000256538391, 7.499993324279785)	(512, 512, 30)	538.646	0	11573	084e0a9b7c5a0a218790665bc219656464158c8c	(0.7031000256538391, 0.7031000256538391, 7.499993324279785)	(512, 512, 30)	(184, 178, 10, 45, 66, 5)	3160	1	(204.01993670886077, 211.16645569620252, 11.91993670886076)	(-26.826572261222537, -31.926854577886928, -36.22555425770675)	0.554284	0.293192	15.2536	52.026	38.2892	48.1695	52.4694	55.8536	11545.8	28.8372	0.549751	4493.68	0.389203	11716.1	1867
Patient # 295	0	71	1	32	0	0	0	0	1	0	0	1	v3.1.0	1.23.5	2.2.1	1.4.1	3.9.17	{'minimumROIDimensions': 2, 'minimumROISize': None, 'normalize': False, 'normalizeScale': 1, 'removeOutliers': None, 'resampledPixelSpacing': None, 'interpolator': 'sitkBSpline', 'preCrop': False, 'padDistance': 5, 'distances': [1], 'force2D': False, 'force2Ddimension': 0, 'resegmentRange': None, 'label': 1, 'additionalInfo': True}	{'Original': {}}	b67ec5c6e9083f9f53f0fa42cdf6be1465651d8f	3D	(0.7422000169754028, 0.7422000169754028, 6.5)	(512, 512, 27)	122.677	0	2800	c532413bee282e35d30d8d50e56ee1e698915c75	(0.7422000169754028, 0.7422000169754028, 6.5)	(512, 512, 27)	(95, 315, 13, 26, 32, 3)	1074	1	(106.42737430167598, 333.0214152700186, 14.002793296089385)	(-101.13812576692197, 77.53959381658049, 37.450163260518494)	0.777059	0.601514	14.7533	24.527	25.9163	25.7832	26.429	29.4532	3750.67	19.0589	0.642873	1815.93	0.484161	3845.56	560.3
Patient # 296	1	63	0	11	1	1			1	0	0	0	v3.1.0	1.23.5	2.2.1	1.4.1	3.9.17	{'minimumROIDimensions': 2, 'minimumROISize': None, 'normalize': False, 'normalizeScale': 1, 'removeOutliers': None, 'resampledPixelSpacing': None, 'interpolator': 'sitkBSpline', 'preCrop': False, 'padDistance': 5, 'distances': [1], 'force2D': False, 'force2Ddimension': 0, 'resegmentRange': None, 'label': 1, 'additionalInfo': True}	{'Original': {}}	c2f01a848fd2ca1c28066fc1948a986b200dc00d	3D	(0.7422000169754028, 0.7422000169754028, 6.5000104904174805)	(512, 512, 30)	129.31	0	3080	9f78f816096405c91ecafb1860d7577e5eba809b	(0.7422000169754028, 0.7422000169754028, 6.5000104904174805)	(512, 512, 30)	(144, 271, 17, 57, 48, 5)	3575	1	(172.9476923076923, 293.09202797202795, 19.204475524475523)	(-58.454214096069336, -12.721089666539996, 10.89128883201758)	0.930035	0.664937	24.4414	36.7575	41.2658	40.2534	42.2207	44.7613	12470.9	34.1857	0.46979	5535.79	0.443895	12800.7	622
Patient # 297	1	59			0	0						1	v3.1.0	1.23.5	2.2.1	1.4.1	3.9.17	{'minimumROIDimensions': 2, 'minimumROISize': None, 'normalize': False, 'normalizeScale': 1, 'removeOutliers': None, 'resampledPixelSpacing': None, 'interpolator': 'sitkBSpline', 'preCrop': False, 'padDistance': 5, 'distances': [1], 'force2D': False, 'force2Ddimension': 0, 'resegmentRange': None, 'label': 1, 'additionalInfo': True}	{'Original': {}}	c45b23548c04b4b9f7c56650c023b9d650f48177	3D	(0.7422000169754028, 0.7422000169754028, 8.000008583068848)	(512, 512, 24)	111.289	0	1891	dd060dc98a8f7434e15cf06aa0266fcb360beb14	(0.7422000169754028, 0.7422000169754028, 8.000008583068848)	(512, 512, 24)	(142, 167, 16, 41, 41, 3)	2620	1	(162.30190839694657, 185.9416030534351, 17.168320610687022)	(-49.265518757450664, -82.15913234343967, 57.05351461053803)	0.665038	0.584554	20.4367	34.9612	34.2912	36.4709	34.7806	43.0581	11415.3	23.2505	0.737188	3325.82	0.291347	11546.1	436.9
Patient # 298	1	46			1	1						1	v3.1.0	1.23.5	2.2.1	1.4.1	3.9.17	{'minimumROIDimensions': 2, 'minimumROISize': None, 'normalize': False, 'normalizeScale': 1, 'removeOutliers': None, 'resampledPixelSpacing': None, 'interpolator': 'sitkBSpline', 'preCrop': False, 'padDistance': 5, 'distances': [1], 'force2D': False, 'force2Ddimension': 0, 'resegmentRange': None, 'label': 1, 'additionalInfo': True}	{'Original': {}}	3588cea34774232d8cf387604e9a802462bacb23	3D	(0.7813000082969666, 0.7813000082969666, 7.200006484985352)	(512, 512, 32)	324.354	0	4472	1ee7984b02b374529039bfaea148366e5286c2db	(0.7813000082969666, 0.7813000082969666, 7.200006484985352)	(512, 512, 32)	(144, 202, 16, 65, 57, 4)	7699	1	(175.57682815950125, 231.83504351214444, 17.67528250422133)	(-45.37182575398441, -5.476272110707384, 101.01994780290126)	0.654952	0.539827	28.1365	52.1214	53.0352	44.2507	54.8303	62.1258	33639.2	34.137	0.706414	7133.81	0.212069	33837.9	742
Patient # 299	0	66			0	1						1	v3.1.0	1.23.5	2.2.1	1.4.1	3.9.17	{'minimumROIDimensions': 2, 'minimumROISize': None, 'normalize': False, 'normalizeScale': 1, 'removeOutliers': None, 'resampledPixelSpacing': None, 'interpolator': 'sitkBSpline', 'preCrop': False, 'padDistance': 5, 'distances': [1], 'force2D': False, 'force2Ddimension': 0, 'resegmentRange': None, 'label': 1, 'additionalInfo': True}	{'Original': {}}	456868e025210c3bd7b4895b655ff55726b2aa81	3D	(0.7422000169754028, 0.7422000169754028, 8.000016212463379)	(512, 512, 26)	108.3	0	2661	818935c952638d25497af6e7d00b857d86873b75	(0.7422000169754028, 0.7422000169754028, 8.000016212463379)	(512, 512, 26)	(186, 218, 8, 36, 46, 4)	1344	2	(203.53497023809524, 246.9375, 9.661458333333334)	(-49.1013349203304, -15.814978547394276, 25.48642245431742)	0.573247	0.292892	12.8073	43.7271	41.2166	45.1945	35.9028	46.9697	5745.31	25.0664	0.527634	2940.09	0.511737	5922.87	607.3
Patient # 300	1	47			1	1			1	0	0	0	v3.1.0	1.23.5	2.2.1	1.4.1	3.9.17	{'minimumROIDimensions': 2, 'minimumROISize': None, 'normalize': False, 'normalizeScale': 1, 'removeOutliers': None, 'resampledPixelSpacing': None, 'interpolator': 'sitkBSpline', 'preCrop': False, 'padDistance': 5, 'distances': [1], 'force2D': False, 'force2Ddimension': 0, 'resegmentRange': None, 'label': 1, 'additionalInfo': True}	{'Original': {}}	36341e4710ece91b62606f151b45676d8a2f244d	3D	(0.7422000169754028, 0.7422000169754028, 6.5)	(512, 512, 30)	296.22	0	4239	ecd86e2f7e6ac9a1feeaf0345e8293c785ef5198	(0.7422000169754028, 0.7422000169754028, 6.5)	(512, 512, 30)	(132, 190, 18, 87, 67, 7)	3188	4	(173.84473023839396, 216.98870765370137, 21.795483061480553)	(-69.14835684508122, -17.221286944194304, 97.25865259493611)	0.789544	0.369742	25.3622	68.5944	68.3407	58.087	57.9677	73.0346	10921.1	54.1583	0.340076	6999.8	0.640942	11414.9	1053.7
[truncated: 92 more columns]

## Sheet: External Validation Cohort 1
Sample	AFP	CEA	CA125	CA199	T4	N	M	Stage	Cell Differentiation	HBV	NeuroInvasion	VascularEmbolism	microvascularInvasion	satelliteLesion	OS	Months	diagnostics_Versions_PyRadiomics	diagnostics_Versions_Numpy	diagnostics_Versions_SimpleITK	diagnostics_Versions_PyWavelet	diagnostics_Versions_Python	diagnostics_Configuration_Settings	diagnostics_Configuration_EnabledImageTypes	diagnostics_Image-original_Hash	diagnostics_Image-original_Dimensionality	diagnostics_Image-original_Spacing	diagnostics_Image-original_Size	diagnostics_Image-original_Mean	diagnostics_Image-original_Minimum	diagnostics_Image-original_Maximum	diagnostics_Mask-original_Hash	diagnostics_Mask-original_Spacing	diagnostics_Mask-original_Size	diagnostics_Mask-original_BoundingBox	diagnostics_Mask-original_VoxelNum	diagnostics_Mask-original_VolumeNum	diagnostics_Mask-original_CenterOfMassIndex	diagnostics_Mask-original_CenterOfMass	original_shape_Elongation	original_shape_Flatness	original_shape_LeastAxisLength	original_shape_MajorAxisLength	original_shape_Maximum2DDiameterColumn	original_shape_Maximum2DDiameterRow	original_shape_Maximum2DDiameterSlice	original_shape_Maximum3DDiameter	original_shape_MeshVolume	original_shape_MinorAxisLength	original_shape_Sphericity
Patient # 1	0	0	0	0	0	0	0	0	1	0	0	0	0	0	0	28	v3.1.0	1.23.5	2.2.1	1.4.1	3.9.17	{'minimumROIDimensions': 2, 'minimumROISize': None, 'normalize': False, 'normalizeScale': 1, 'removeOutliers': None, 'resampledPixelSpacing': None, 'interpolator': 'sitkBSpline', 'preCrop': False, 'padDistance': 5, 'distances': [1], 'force2D': False, 'force2Ddimension': 0, 'resegmentRange': None, 'label': 1, 'additionalInfo': True}	{'Original': {}}	34bff2b359ed5a68b3d0bb33125ef00c0e526244	3D	(0.7813000082969666, 0.7813000082969666, 7.9999918937683105)	(512, 512, 26)	71.2927	0	1329	442002de7d8815c2f0d63ccb136675b8f81aba10	(0.7813000082969666, 0.7813000082969666, 7.9999918937683105)	(512, 512, 26)	(191, 210, 13, 20, 20, 3)	741	1	(201.15924426450744, 219.3306342780027, 14.163292847503374)	(-67.02828103126944, -31.855967759442564, 3.4522316922382146)	0.594868	0.578421	14.3216	24.7597	27.8169	27.8169	16.1069	28.2632	3549.03	14.7288	0.74714
Patient # 2	0	0	0	0	0	0	0	0	1	1	1	0	0	0	0	11	v3.1.0	1.23.5	2.2.1	1.4.1	3.9.17	{'minimumROIDimensions': 2, 'minimumROISize': None, 'normalize': False, 'normalizeScale': 1, 'removeOutliers': None, 'resampledPixelSpacing': None, 'interpolator': 'sitkBSpline', 'preCrop': False, 'padDistance': 5, 'distances': [1], 'force2D': False, 'force2Ddimension': 0, 'resegmentRange': None, 'label': 1, 'additionalInfo': True}	{'Original': {}}	86c924c5bf4bcc2e90f3a4b4ee2731d8248a3cb1	3D	(0.7813000082969666, 0.7813000082969666, 7.999985694885254)	(512, 512, 22)	51.8426	0	1234	99b09f26d7b4f649babb555eb6f63335fd5307c0	(0.7813000082969666, 0.7813000082969666, 7.999985694885254)	(512, 512, 22)	(111, 203, 4, 73, 104, 15)	16297	11	(144.3481622384488, 255.335276431245, 14.436276615327975)	(-109.61778281927621, -4.4035495795881445, 71.63630767956155)	0.455062	0.346238	46.2888	133.691	120.002	136.774	81.2101	139.514	78903.2	60.8375	0.433972
Patient # 3	0	0	0	1	1	1	1	1	0	0	1	0	0	1	0	4	v3.1.0	1.23.5	2.2.1	1.4.1	3.9.17	{'minimumROIDimensions': 2, 'minimumROISize': None, 'normalize': False, 'normalizeScale': 1, 'removeOutliers': None, 'resampledPixelSpacing': None, 'interpolator': 'sitkBSpline', 'preCrop': False, 'padDistance': 5, 'distances': [1], 'force2D': False, 'force2Ddimension': 0, 'resegmentRange': None, 'label': 1, 'additionalInfo': True}	{'Original': {}}	3f2bbb4dbb022c3ab5f8538e0c0a8d8ecfa5cb52	3D	(0.7422000169754028, 0.7422000169754028, 7.999978065490723)	(512, 512, 24)	114.677	0	2809	f235558ecfebac298cdd15822b9436bcdf25fb80	(0.7422000169754028, 0.7422000169754028, 7.999978065490723)	(512, 512, 24)	(185, 223, 15, 26, 15, 2)	307	1	(199.4657980456026, 229.05537459283389, 15.182410423452769)	(-46.26748594321333, -22.06309025295394, 47.019451467532676)	0.558272	0.440877	8.85791	20.0915	23.9436	17.9625	20.19	24.6017	1281.67	11.2166	0.678761
Patient # 4	1	0	0	0	0	0	0	0	1	1	0	0	0	0	1	9	v3.1.0	1.23.5	2.2.1	1.4.1	3.9.17	{'minimumROIDimensions': 2, 'minimumROISize': None, 'normalize': False, 'normalizeScale': 1, 'removeOutliers': None, 'resampledPixelSpacing': None, 'interpolator': 'sitkBSpline', 'preCrop': False, 'padDistance': 5, 'distances': [1], 'force2D': False, 'force2Ddimension': 0, 'resegmentRange': None, 'label': 1, 'additionalInfo': True}	{'Original': {}}	7b53d1c9a4961b2497e345d9523681b3bf1586a8	3D	(0.7813000082969666, 0.7813000082969666, 8.00001335144043)	(512, 512, 24)	116.172	0	2279	545bf8d36c3df5d0fea2de5e21f0fb3c422ccbc9	(0.7813000082969666, 0.7813000082969666, 8.00001335144043)	(512, 512, 24)	(152, 273, 14, 37, 27, 3)	573	1	(169.39441535776615, 289.2862129144852, 14.991273996509598)	(-76.62714797903314, 9.922320428214988, 11.539393286846476)	0.795952	0.514388	14.0384	27.2916	28.3794	26.0608	29.6483	33.6901	2660.87	21.7228	0.53007
Patient # 5	0	0	0	1	0	0	0	0	0	0	1	0	1	0	0	25	v3.1.0	1.23.5	2.2.1	1.4.1	3.9.17	{'minimumROIDimensions': 2, 'minimumROISize': None, 'normalize': False, 'normalizeScale': 1, 'removeOutliers': None, 'resampledPixelSpacing': None, 'interpolator': 'sitkBSpline', 'preCrop': False, 'padDistance': 5, 'distances': [1], 'force2D': False, 'force2Ddimension': 0, 'resegmentRange': None, 'label': 1, 'additionalInfo': True}	{'Original': {}}	041e51c2da6d42cb413fa5cd7ea386dbd829c20d	3D	(0.7422000169754028, 0.7422000169754028, 6.999986171722412)	(512, 512, 30)	79.5831	0	1589	7aa3d4cb79c485552f43b6e616e2d2c6c0d44622	(0.7422000169754028, 0.7422000169754028, 6.999986171722412)	(512, 512, 30)	(169, 190, 17, 34, 43, 2)	1171	1	(185.55849701110162, 209.85653287788216, 17.499573014517505)	(-57.76047499733639, -53.87347553837105, 8.130771798216102)	0.45105	0.334026	11.4235	34.1996	23.8407	26.3016	36.2388	38.8491	4409.36	15.4257	0.696099
Patient # 6	0	0	1	1	0	0	0	0	1	1	0	0	0	0	1	12	v3.1.0	1.23.5	2.2.1	1.4.1	3.9.17	{'minimumROIDimensions': 2, 'minimumROISize': None, 'normalize': False, 'normalizeScale': 1, 'removeOutliers': None, 'resampledPixelSpacing': None, 'interpolator': 'sitkBSpline', 'preCrop': False, 'padDistance': 5, 'distances': [1], 'force2D': False, 'force2Ddimension': 0, 'resegmentRange': None, 'label': 1, 'additionalInfo': True}	{'Original': {}}	4c2fc7d1e0b341e39273c60206abdb6d2b83496c	3D	(0.7813000082969666, 0.7813000082969666, 8.000006675720215)	(512, 512, 30)	102.669	0	1931	f0781d050958cfe2f399032eb8eaa8d1eff3e050	(0.7813000082969666, 0.7813000082969666, 8.000006675720215)	(512, 512, 30)	(174, 187, 19, 27, 27, 2)	850	1	(187.25764705882352, 198.3870588235294, 19.430588235294117)	(-57.36059208540357, -52.40918587719693, 61.054637841617364)	0.926675	0.60215	12.902	21.4266	24.6497	25.8583	23.439	28.3793	4049.19	19.8555	0.754999
Patient # 7	0	0	0	0	0	0	0	0	0	1	1	1	0	1	0	29	v3.1.0	1.23.5	2.2.1	1.4.1	3.9.17	{'minimumROIDimensions': 2, 'minimumROISize': None, 'normalize': False, 'normalizeScale': 1, 'removeOutliers': None, 'resampledPixelSpacing': None, 'interpolator': 'sitkBSpline', 'preCrop': False, 'padDistance': 5, 'distances': [1], 'force2D': False, 'force2Ddimension': 0, 'resegmentRange': None, 'label': 1, 'additionalInfo': True}	{'Original': {}}	44a30547b67ea503cac1ba5c6a7a58355f3bd3e2	3D	(0.7813000082969666, 0.7813000082969666, 9.0)	(512, 512, 24)	117.265	0	2086	464643f3dc6fb5aaeeb03f36148d78d2486978b3	(0.7813000082969666, 0.7813000082969666, 9.0)	(512, 512, 24)	(216, 189, 17, 54, 58, 2)	2344	1	(240.78455631399316, 222.34940273037543, 17.316126279863482)	(-11.484017684369178, -42.37540992400244, 53.04013621359556)	0.821809	0.273169	12.7697	46.7465	43.0125	47.3108	47.5054	50.8012	12564	38.4167	0.555705
Patient # 8	0	0	0	1	0	1	0	1	1	0	1	0	1	0	1	15	v3.1.0	1.23.5	2.2.1	1.4.1	3.9.17	{'minimumROIDimensions': 2, 'minimumROISize': None, 'normalize': False, 'normalizeScale': 1, 'removeOutliers': None, 'resampledPixelSpacing': None, 'interpolator': 'sitkBSpline', 'preCrop': False, 'padDistance': 5, 'distances': [1], 'force2D': False, 'force2Ddimension': 0, 'resegmentRange': None, 'label': 1, 'additionalInfo': True}	{'Original': {}}	cf9ffa47ebe1829cca3c85c7eaedadce4c6e39a1	3D	(0.7422000169754028, 0.7422000169754028, 6.999993324279785)	(512, 512, 30)	78.0483	0	1592	226d3fd40d590ff5f32e9787bdf0b3bdd174abf0	(0.7422000169754028, 0.7422000169754028, 6.999993324279785)	(512, 512, 30)	(118, 238, 18, 36, 29, 3)	534	2	(135.625468164794, 246.99063670411985, 18.93071161048689)	(-69.06477315059763, -21.190549029616392, -3.7781443703040622)	0.737195	0.614406	17.4337	28.3749	29.0272	23.8408	28.9077	31.859	1931.71	20.9178	0.49611
Patient # 9	0	1	0	0	0	0	0	0	1	0	0	0	0	0	0	23	v3.1.0	1.23.5	2.2.1	1.4.1	3.9.17	{'minimumROIDimensions': 2, 'minimumROISize': None, 'normalize': False, 'normalizeScale': 1, 'removeOutliers': None, 'resampledPixelSpacing': None, 'interpolator': 'sitkBSpline', 'preCrop': False, 'padDistance': 5, 'distances': [1], 'force2D': False, 'force2Ddimension': 0, 'resegmentRange': None, 'label': 1, 'additionalInfo': True}	{'Original': {}}	d2076c0537a2e24374073c0b906124fd07cd094d	3D	(0.7422000169754028, 0.7422000169754028, 8.000008583068848)	(512, 512, 24)	79.386	0	2368	6fcafef8673d2ae174c8182682bdfdb5abbdf325	(0.7422000169754028, 0.7422000169754028, 8.000008583068848)	(512, 512, 24)	(218, 210, 11, 29, 22, 2)	371	1	(233.60916442048517, 220.23180592991915, 11.617250673854448)	(-27.324273835295287, -42.16794282021226, 20.986902709919818)	0.505697	0.211691	5.87648	27.7597	25.6433	16.213	22.5731	27.6685	1529.56	14.038	0.651125
Patient # 10	0	0	0	0	0	0	0	0	0	0	0	1	0	1	1	35	v3.1.0	1.23.5	2.2.1	1.4.1	3.9.17	{'minimumROIDimensions': 2, 'minimumROISize': None, 'normalize': False, 'normalizeScale': 1, 'removeOutliers': None, 'resampledPixelSpacing': None, 'interpolator': 'sitkBSpline', 'preCrop': False, 'padDistance': 5, 'distances': [1], 'force2D': False, 'force2Ddimension': 0, 'resegmentRange': None, 'label': 1, 'additionalInfo': True}	{'Original': {}}	e01275d46533f2722c6e294dbc5f6291b2bc301c	3D	(0.7813000082969666, 0.7813000082969666, 8.000016212463379)	(512, 512, 26)	97.715	0	2110	567bc728429a3b14a1b17404ca18dc4dbbf319fc	(0.7813000082969666, 0.7813000082969666, 8.000016212463379)	(512, 512, 26)	(116, 262, 4, 91, 93, 15)	41662	4	(159.76955018962124, 311.6637943449666, 14.120421487206567)	(-94.68305069816037, 34.42992706071149, 30.719200800054736)	0.87471	0.714122	58.5533	81.9935	124.003	124.406	81.4128	124.859	202823	71.7205	0.647652
Patient # 11	0	0	0	1	0	1	0	1	1	1	0	0	0	1	0	33	v3.1.0	1.23.5	2.2.1	1.4.1	3.9.17	{'minimumROIDimensions': 2, 'minimumROISize': None, 'normalize': False, 'normalizeScale': 1, 'removeOutliers': None, 'resampledPixelSpacing': None, 'interpolator': 'sitkBSpline', 'preCrop': False, 'padDistance': 5, 'distances': [1], 'force2D': False, 'force2Ddimension': 0, 'resegmentRange': None, 'label': 1, 'additionalInfo': True}	{'Original': {}}	827b661e1884b000c0eef496f64677cb3db57d71	3D	(0.7813000082969666, 0.7813000082969666, 7.999995708465576)	(512, 512, 24)	95.4368	0	2586	f002e166e2761ef970b579fedd6682cfef321d95	(0.7813000082969666, 0.7813000082969666, 7.999995708465576)	(512, 512, 24)	(188, 238, 12, 56, 46, 3)	1590	1	(215.45974842767296, 261.9672955974843, 12.579245283018867)	(-32.44129554509365, -14.933943306425078, -1.9030942835897804)	0.622368	0.501426	20.918	41.7171	38.7874	33.0406	41.0015	51.1891	7500.96	25.9634	0.535184
Patient # 12	0	0	1	1	0	0	0	0	0	0	1	0	0	0	0	34	v3.1.0	1.23.5	2.2.1	1.4.1	3.9.17	{'minimumROIDimensions': 2, 'minimumROISize': None, 'normalize': False, 'normalizeScale': 1, 'removeOutliers': None, 'resampledPixelSpacing': None, 'interpolator': 'sitkBSpline', 'preCrop': False, 'padDistance': 5, 'distances': [1], 'force2D': False, 'force2Ddimension': 0, 'resegmentRange': None, 'label': 1, 'additionalInfo': True}	{'Original': {}}	2febb167095c13395253853a0a88d95fb624ec5b	3D	(0.7813000082969666, 0.7813000082969666, 7.999996185302734)	(512, 512, 26)	122.394	0	2860	72dc12af72c0fb42d649a3f9d2ac4db0d654b90a	(0.7813000082969666, 0.7813000082969666, 7.999996185302734)	(512, 512, 26)	(173, 250, 12, 35, 47, 2)	1315	1	(188.4, 273.86996197718634, 12.470722433460075)	(-51.78608014583588, -3.97139558044222, 15.521835411274836)	0.662321	0.285217	10.4771	36.7337	28.3793	39.3404	37.3474	40.6304	6239.61	24.3295	0.615341
Patient # 13	0	0	0	1	0	1	0	0	1	0	0	0	0	0	1	12	v3.1.0	1.23.5	2.2.1	1.4.1	3.9.17	{'minimumROIDimensions': 2, 'minimumROISize': None, 'normalize': False, 'normalizeScale': 1, 'removeOutliers': None, 'resampledPixelSpacing': None, 'interpolator': 'sitkBSpline', 'preCrop': False, 'padDistance': 5, 'distances': [1], 'force2D': False, 'force2Ddimension': 0, 'resegmentRange': None, 'label': 1, 'additionalInfo': True}	{'Original': {}}	d4d4b357f34650256227c59c11beda8c688e7688	3D	(0.7422000169754028, 0.7422000169754028, 6.5)	(512, 512, 28)	161.767	0	2383	cad24fc3f6b2f34c564364929029f6f3a3a93a86	(0.7422000169754028, 0.7422000169754028, 6.5)	(512, 512, 28)	(171, 228, 13, 31, 40, 3)	796	1	(185.1746231155779, 245.143216080402, 14.040201005025125)	(-60.62938584289958, -43.62069512641611, 1.6361081684054994)	0.464028	0.301001	10.2305	33.9884	24.0647	31.3071	26.3246	38.8525	2746.62	15.7716	0.574719
Patient # 14	1	0	0	0	0	1	0	0	1	0	1	0	0	0	0	25	v3.1.0	1.23.5	2.2.1	1.4.1	3.9.17	{'minimumROIDimensions': 2, 'minimumROISize': None, 'normalize': False, 'normalizeScale': 1, 'removeOutliers': None, 'resampledPixelSpacing': None, 'interpolator': 'sitkBSpline', 'preCrop': False, 'padDistance': 5, 'distances': [1], 'force2D': False, 'force2Ddimension': 0, 'resegmentRange': None, 'label': 1, 'additionalInfo': True}	{'Original': {}}	2ed335ac2323247cf61d99ab09c59043a0c3f6b6	3D	(0.7422000169754028, 0.7422000169754028, 8.0)	(512, 512, 24)	164.22	0	5224	729c1756c806303a023f6cacc22ee5b0162186d7	(0.7422000169754028, 0.7422000169754028, 8.0)	(512, 512, 24)	(205, 224, 12, 57, 34, 2)	561	2	(239.62745098039215, 243.18716577540107, 12.632798573975045)	(-10.60649436829138, -18.598476672555023, 16.086291484866763)	0.310589	0.064321	3.88306	60.37	40.4123	22.9624	47.1516	49.7923	2325	18.7503	0.607943
Patient # 15	0	1	0	1	1	1	1	0	1	0	1	1	0	1	0	6	v3.1.0	1.23.5	2.2.1	1.4.1	3.9.17	{'minimumROIDimensions': 2, 'minimumROISize': None, 'normalize': False, 'normalizeScale': 1, 'removeOutliers': None, 'resampledPixelSpacing': None, 'interpolator': 'sitkBSpline', 'preCrop': False, 'padDistance': 5, 'distances': [1], 'force2D': False, 'force2Ddimension': 0, 'resegmentRange': None, 'label': 1, 'additionalInfo': True}	{'Original': {}}	31fd84d140b7d439d562a3cef404afc4820ef73f	3D	(0.7813000082969666, 0.7813000082969666, 7.0)	(512, 512, 24)	138.799	0	2979	09c6913e0da081e8da5ad3f215e42dc1e87a3c5f	(0.7813000082969666, 0.7813000082969666, 7.0)	(512, 512, 24)	(109, 175, 12, 60, 92, 2)	4626	1	(139.8162559446606, 219.10376134889754, 12.409424989191526)	(-96.22356368562023, -49.59422821950665, 47.145973703637566)	0.641295	0.166176	11.1103	66.8585	42.2342	71.8796	72.4885	72.4885	19503.4	42.876	0.53039
Patient # 16	0	0	0	1	0	1	0	1	0	1	0	0	0	0	0	19	v3.1.0	1.23.5	2.2.1	1.4.1	3.9.17	{'minimumROIDimensions': 2, 'minimumROISize': None, 'normalize': False, 'normalizeScale': 1, 'removeOutliers': None, 'resampledPixelSpacing': None, 'interpolator': 'sitkBSpline', 'preCrop': False, 'padDistance': 5, 'distances': [1], 'force2D': False, 'force2Ddimension': 0, 'resegmentRange': None, 'label': 1, 'additionalInfo': True}	{'Original': {}}	588b1883345619f7fa431e26780a883039197ebc	3D	(0.7813000082969666, 0.7813000082969666, 8.0)	(512, 512, 22)	92.3923	0	2250	6dcc202987997ac4ee688d3d6e993ad314a9a1d9	(0.7813000082969666, 0.7813000082969666, 8.0)	(512, 512, 22)	(177, 217, 12, 37, 46, 3)	1526	1	(196.67496723460027, 236.26736566186108, 12.846002621231978)	(-55.312852571316796, -36.18430402738238, 18.377823215949576)	0.595937	0.498085	17.8017	35.7403	29.5203	38.1767	37.7134	45.3464	7300.74	21.299	0.66135
Patient # 17	0	0	0	0	0	0	0	0	1	1	1	0	1	0	1	14	v3.1.0	1.23.5	2.2.1	1.4.1	3.9.17	{'minimumROIDimensions': 2, 'minimumROISize': None, 'normalize': False, 'normalizeScale': 1, 'removeOutliers': None, 'resampledPixelSpacing': None, 'interpolator': 'sitkBSpline', 'preCrop': False, 'padDistance': 5, 'distances': [1], 'force2D': False, 'force2Ddimension': 0, 'resegmentRange': None, 'label': 1, 'additionalInfo': True}	{'Original': {}}	34d9a826faea59459038510982f835e66c2ce0ef	3D	(0.8202999830245972, 0.8202999830245972, 7.0)	(512, 512, 28)	85.0936	0	1851	5df5b0ea34bce620e810e15dae2e5baf4e7ad7af	(0.8202999830245972, 0.8202999830245972, 7.0)	(512, 512, 28)	(210, 171, 22, 36, 40, 2)	1585	1	(224.9129337539432, 188.96719242902208, 22.439116719242904)	(-36.800921329940536, -89.79922099557209, 67.2684200010089)	0.722515	0.371641	12.8603	34.6042	31.942	34.171	34.8989	37.6023	7335.42	25.0021	0.67176
Patient # 18	0	0	1	1	0	1	1	1	0	0	1	0	0	1	0	9	v3.1.0	1.23.5	2.2.1	1.4.1	3.9.17	{'minimumROIDimensions': 2, 'minimumROISize': None, 'normalize': False, 'normalizeScale': 1, 'removeOutliers': None, 'resampledPixelSpacing': None, 'interpolator': 'sitkBSpline', 'preCrop': False, 'padDistance': 5, 'distances': [1], 'force2D': False, 'force2Ddimension': 0, 'resegmentRange': None, 'label': 1, 'additionalInfo': True}	{'Original': {}}	c8916e53d56a3c307a6d983eacd2bb84816191e3	3D	(0.7813000082969666, 0.7813000082969666, 8.0)	(512, 512, 24)	113.961	0	2331	9eead3637d1a9c884b8cfac07ddfd769b13c3905	(0.7813000082969666, 0.7813000082969666, 8.0)	(512, 512, 24)	(184, 209, 11, 50, 39, 2)	966	1	(207.45859213250517, 231.9937888198758, 11.386128364389235)	(-52.74060317528421, -34.84025099225664, 4.9422297349380955)	0.316193	0.25251	11.5372	45.6899	30.344	22.9172	46.5972	49.2676	4552.38	14.4468	0.614362
Patient # 19	1	0	0	1	0	0	0	0	0	0	0	0	0	0	0	30	v3.1.0	1.23.5	2.2.1	1.4.1	3.9.17	{'minimumROIDimensions': 2, 'minimumROISize': None, 'normalize': False, 'normalizeScale': 1, 'removeOutliers': None, 'resampledPixelSpacing': None, 'interpolator': 'sitkBSpline', 'preCrop': False, 'padDistance': 5, 'distances': [1], 'force2D': False, 'force2Ddimension': 0, 'resegmentRange': None, 'label': 1, 'additionalInfo': True}	{'Original': {}}	0254c99bf2958061a29c6f3c47f668db83e1f2d7	3D	(0.7422000169754028, 0.7422000169754028, 8.000004768371582)	(512, 512, 24)	135.415	0	2836	3af11c43ae0a6c1b0cc818480e889d90c4baf48a	(0.7422000169754028, 0.7422000169754028, 8.000004768371582)	(512, 512, 24)	(137, 164, 13, 28, 28, 3)	1509	1	(150.64214711729622, 178.2365805168986, 13.893969516235918)	(-56.74838852811287, -64.46381399479822, 74.17572145986588)	0.799001	0.70323	17.8097	25.3255	30.7958	30.7958	21.8288	31.5818	6558.19	20.2351	0.813035
Patient # 20	0	1	0	1	0	1	0	0	0	0	0	0	0	0	0	22	v3.1.0	1.23.5	2.2.1	1.4.1	3.9.17	{'minimumROIDimensions': 2, 'minimumROISize': None, 'normalize': False, 'normalizeScale': 1, 'removeOutliers': None, 'resampledPixelSpacing': None, 'interpolator': 'sitkBSpline', 'preCrop': False, 'padDistance': 5, 'distances': [1], 'force2D': False, 'force2Ddimension': 0, 'resegmentRange': None, 'label': 1, 'additionalInfo': True}	{'Original': {}}	c0471e2f9336b06c7ff8798139b45deb2f03ec22	3D	(0.7422000169754028, 0.7422000169754028, 6.999988555908203)	(512, 512, 27)	75.2921	0	1436	dfa9682eec48d4de07ee9f1510f45f9b6191fcbc	(0.7422000169754028, 0.7422000169754028, 6.999988555908203)	(512, 512, 27)	(177, 213, 15, 44, 73, 2)	1149	2	(199.45169712793734, 243.8355091383812, 15.681462140992167)	(-32.229947494153265, -26.31228354176403, 32.81835722363026)	0.423558	0.17267	10.8795	63.0075	28.3395	41.0552	59.7459	61.3643	4257.05	26.6873	0.54232
Patient # 21	0	0	0	1	0	0	0	1	1	1	0	1	0	0	1	24	v3.1.0	1.23.5	2.2.1	1.4.1	3.9.17	{'minimumROIDimensions': 2, 'minimumROISize': None, 'normalize': False, 'normalizeScale': 1, 'removeOutliers': None, 'resampledPixelSpacing': None, 'interpolator': 'sitkBSpline', 'preCrop': False, 'padDistance': 5, 'distances': [1], 'force2D': False, 'force2Ddimension': 0, 'resegmentRange': None, 'label': 1, 'additionalInfo': True}	{'Original': {}}	6d382617b92485147ac0ad14333edbd32b39c14c	3D	(0.6640999913215637, 0.6640999913215637, 6.999996185302734)	(512, 512, 28)	78.6682	0	1322	41aab23888d51fd9c2fe56289da6d025dbc434fd	(0.6640999913215637, 0.6640999913215637, 6.999996185302734)	(512, 512, 28)	(149, 173, 22, 28, 28, 2)	978	1	(163.48261758691206, 186.63905930470347, 22.61758691206544)	(-69.29420167110206, -49.331002213411296, 19.347024180406464)	0.952188	0.739967	13.1622	17.7875	22.2292	21.214	19.7451	23.0187	2957.79	16.937	0.809183
Patient # 22	0	0	0	0	1	1	0	0	0	0	0	0	0	0	0	13	v3.1.0	1.23.5	2.2.1	1.4.1	3.9.17	{'minimumROIDimensions': 2, 'minimumROISize': None, 'normalize': False, 'normalizeScale': 1, 'removeOutliers': None, 'resampledPixelSpacing': None, 'interpolator': 'sitkBSpline', 'preCrop': False, 'padDistance': 5, 'distances': [1], 'force2D': False, 'force2Ddimension': 0, 'resegmentRange': None, 'label': 1, 'additionalInfo': True}	{'Original': {}}	0d4527d55f592c335a5b8b549c8ccee04c82561e	3D	(0.7422000169754028, 0.7422000169754028, 7.4999918937683105)	(512, 512, 26)	119.699	0	2883	375befd6d5d0b2c8e833d1131f68db5c971bf5eb	(0.7422000169754028, 0.7422000169754028, 7.4999918937683105)	(512, 512, 26)	(180, 237, 14, 24, 30, 2)	657	1	(192.87062404870625, 247.86605783866057, 14.58904109589041)	(-59.34142505015774, -13.95580473483244, -26.70531114160198)	0.628637	0.465007	11.3989	24.5134	22.1724	25.6296	24.7053	28.3735	2622.96	15.41	0.710446
Patient # 23	0	0	0	0	0	0	0	0	1	1	0	1	0	1	1	32	v3.1.0	1.23.5	2.2.1	1.4.1	3.9.17	{'minimumROIDimensions': 2, 'minimumROISize': None, 'normalize': False, 'normalizeScale': 1, 'removeOutliers': None, 'resampledPixelSpacing': None, 'interpolator': 'sitkBSpline', 'preCrop': False, 'padDistance': 5, 'distances': [1], 'force2D': False, 'force2Ddimension': 0, 'resegmentRange': None, 'label': 1, 'additionalInfo': True}	{'Original': {}}	a4441da28b630458f265b682e8b671ea55d7140c	3D	(0.7422000169754028, 0.7422000169754028, 7.999983787536621)	(512, 512, 26)	131.844	0	3333	cca44496f21338572889e3620dbcea9a790e6085	(0.7422000169754028, 0.7422000169754028, 7.999983787536621)	(512, 512, 26)	(158, 240, 12, 34, 21, 3)	987	1	(174.38601823708206, 249.8145896656535, 13.022289766970617)	(-73.07669100826635, -24.21660511218306, 35.982504595376795)	0.631402	0.444802	13.0103	29.2497	33.2472	27.8363	25.1145	33.9116	4252.27	18.4683	0.707888
Patient # 24	0	0	0	1	0	0	0	0	1	0	0	0	0	1	0	27	v3.1.0	1.23.5	2.2.1	1.4.1	3.9.17	{'minimumROIDimensions': 2, 'minimumROISize': None, 'normalize': False, 'normalizeScale': 1, 'removeOutliers': None, 'resampledPixelSpacing': None, 'interpolator': 'sitkBSpline', 'preCrop': False, 'padDistance': 5, 'distances': [1], 'force2D': False, 'force2Ddimension': 0, 'resegmentRange': None, 'label': 1, 'additionalInfo': True}	{'Original': {}}	6fae8988188059b76672c86018f3c193b28a68d0	3D	(0.7422000169754028, 0.7422000169754028, 6.999985218048096)	(512, 512, 28)	79.6771	0	1249	3ae420d3e678af38d7ce2f220829c214b2c61854	(0.7422000169754028, 0.7422000169754028, 6.999985218048096)	(512, 512, 28)	(191, 235, 17, 40, 25, 2)	557	1	(210.84021543985637, 247.02513464991023, 17.38779174147217)	(-21.435393770464458, -26.286938672219833, 58.835684090585204)	0.473094	0.183596	6.07372	33.082	30.8241	19.1389	29.5485	32.6973	2032.76	15.6509	0.607305
Patient # 25	1	0	0	0	0	1	0	1	1	0	0	0	0	0	0	17	v3.1.0	1.23.5	2.2.1	1.4.1	3.9.17	{'minimumROIDimensions': 2, 'minimumROISize': None, 'normalize': False, 'normalizeScale': 1, 'removeOutliers': None, 'resampledPixelSpacing': None, 'interpolator': 'sitkBSpline', 'preCrop': False, 'padDistance': 5, 'distances': [1], 'force2D': False, 'force2Ddimension': 0, 'resegmentRange': None, 'label': 1, 'additionalInfo': True}	{'Original': {}}	62430af2a19cdba8ad4388efd62bc2f481918fd6	3D	(0.7813000082969666, 0.7813000082969666, 5.999985218048096)	(512, 512, 28)	117.566	0	2730	4c8a08be65b32e27ccbede928caab5f2fb9b2339	(0.7813000082969666, 0.7813000082969666, 5.999985218048096)	(512, 512, 28)	(194, 213, 20, 55, 45, 3)	1467	2	(215.5180640763463, 234.826857532379, 20.720518064076348)	(-45.81773059861385, -26.28078134167984, -19.1401953417668)	0.633791	0.432114	15.9627	36.9409	33.3933	28.4387	48.1436	49.6165	5193.52	23.4128	0.501485
Patient # 26	0	1	0	0	0	0	0	1	1	1	0	1	1	0	0	35	v3.1.0	1.23.5	2.2.1	1.4.1	3.9.17	{'minimumROIDimensions': 2, 'minimumROISize': None, 'normalize': False, 'normalizeScale': 1, 'removeOutliers': None, 'resampledPixelSpacing': None, 'interpolator': 'sitkBSpline', 'preCrop': False, 'padDistance': 5, 'distances': [1], 'force2D': False, 'force2Ddimension': 0, 'resegmentRange': None, 'label': 1, 'additionalInfo': True}	{'Original': {}}	6f4c77a1b03045ac9cb6b0698351c1c9ebbc7dac	3D	(0.7422000169754028, 0.7422000169754028, 7.9999871253967285)	(512, 512, 24)	137.785	0	2286	4fb344fdc7fddbfa6624f3869fb2647d690a4830	(0.7422000169754028, 0.7422000169754028, 7.9999871253967285)	(512, 512, 24)	(137, 279, 12, 80, 92, 4)	11239	4	(181.4569801583771, 317.6970371029451, 13.376012100720704)	(-43.24363149517063, 33.189750603301974, 29.056226291693818)	0.677964	0.469325	32.0042	68.1921	61.3007	67.9659	73.339	75.064	49011.5	46.2318	0.517888
Patient # 27	0	0	0	1	0	0	0	1	0	1	0	0	0	1	1	28	v3.1.0	1.23.5	2.2.1	1.4.1	3.9.17	{'minimumROIDimensions': 2, 'minimumROISize': None, 'normalize': False, 'normalizeScale': 1, 'removeOutliers': None, 'resampledPixelSpacing': None, 'interpolator': 'sitkBSpline', 'preCrop': False, 'padDistance': 5, 'distances': [1], 'force2D': False, 'force2Ddimension': 0, 'resegmentRange': None, 'label': 1, 'additionalInfo': True}	{'Original': {}}	a4a57a7b6c6698bdbeb58befd71b6ad203f2a88a	3D	(0.7422000169754028, 0.7422000169754028, 5.5)	(512, 512, 24)	119.586	0	2672	dfd0ac1645e7e9ec2d9f7e5be39fec1b8ed9f9a1	(0.7422000169754028, 0.7422000169754028, 5.5)	(512, 512, 24)	(193, 221, 19, 45, 49, 3)	2995	1	(214.03372287145243, 244.710183639399, 19.973622704507513)	(-36.627168960483715, -22.107100356401304, 36.178121285924135)	0.75402	0.455847	16.4797	36.1518	33.7571	36.5885	40.6045	42.1111	8932.29	27.2592	0.550605
Patient # 28	0	0	0	1	1	0	0	1	0	0	1	0	0	0	0	23	v3.1.0	1.23.5	2.2.1	1.4.1	3.9.17	{'minimumROIDimensions': 2, 'minimumROISize': None, 'normalize': False, 'normalizeScale': 1, 'removeOutliers': None, 'resampledPixelSpacing': None, 'interpolator': 'sitkBSpline', 'preCrop': False, 'padDistance': 5, 'distances': [1], 'force2D': False, 'force2Ddimension': 0, 'resegmentRange': None, 'label': 1, 'additionalInfo': True}	{'Original': {}}	a988099085565f64688464d5029ec3d4243d541f	3D	(0.7422000169754028, 0.7422000169754028, 6.5)	(512, 512, 28)	127.862	0	2829	50604264adf7ae4fb9b866ba833675b4110f2b14	(0.7422000169754028, 0.7422000169754028, 6.5)	(512, 512, 28)	(171, 199, 11, 45, 40, 2)	1528	1	(188.7401832460733, 216.38678010471205, 11.595549738219896)	(-42.04603059355813, -48.088722395725284, -1.1291250658284895)	0.801373	0.423949	12.1626	28.6888	32.6568	31.731	34.598	34.9291	5361.79	22.9904	0.696045
Patient # 29	0	0	1	1	1	1	1	0	1	0	0	0	0	0	0	4	v3.1.0	1.23.5	2.2.1	1.4.1	3.9.17	{'minimumROIDimensions': 2, 'minimumROISize': None, 'normalize': False, 'normalizeScale': 1, 'removeOutliers': None, 'resampledPixelSpacing': None, 'interpolator': 'sitkBSpline', 'preCrop': False, 'padDistance': 5, 'distances': [1], 'force2D': False, 'force2Ddimension': 0, 'resegmentRange': None, 'label': 1, 'additionalInfo': True}	{'Original': {}}	8c18f3a1353c0284712951b32e5ec808a03b9902	3D	(0.7813000082969666, 0.7813000082969666, 7.999996185302734)	(512, 512, 26)	127.769	0	2798	ea5861aa2d25c2d1bc3e133db4f3d5d4a744d7e0	(0.7813000082969666, 0.7813000082969666, 7.999996185302734)	(512, 512, 26)	(144, 202, 15, 72, 50, 3)	1222	2	(182.05728314238954, 231.87806873977087, 16.125204582651392)	(-74.92864133927318, -36.101668340826194, 10.464572584960735)	0.394549	0.164482	11.7464	71.4149	45.1222	35.2244	58.904	60.7024	5711.79	28.1767	0.482641
Patient # 30	0	0	0	0	0	1	0	1	1	0	0	0	1	0	0	21	v3.1.0	1.23.5	2.2.1	1.4.1	3.9.17	{'minimumROIDimensions': 2, 'minimumROISize': None, 'normalize': False, 'normalizeScale': 1, 'removeOutliers': None, 'resampledPixelSpacing': None, 'interpolator': 'sitkBSpline', 'preCrop': False, 'padDistance': 5, 'distances': [1], 'force2D': False, 'force2Ddimension': 0, 'resegmentRange': None, 'label': 1, 'additionalInfo': True}	{'Original': {}}	225859fff902b381d2396166e6fe66429e850ad3	3D	(0.7813000082969666, 0.7813000082969666, 7.199992656707764)	(512, 512, 28)	87.3681	0	1575	369e0624866dec538ff7a202b115a6dcc3aafc5a	(0.7813000082969666, 0.7813000082969666, 7.199992656707764)	(512, 512, 28)	(92, 191, 8, 72, 160, 6)	26860	1	(125.01154132539092, 283.54836187639614, 10.371481757259867)	(-106.57448392252113, -2.75566995966949, 31.347791191400745)	0.428035	0.325166	36.9399	113.603	59.1062	127.521	119.337	131.732	117598	48.626	0.590467
Patient # 31	0	0	0	1	0	0	0	1	0	0	0	0	0	0	1	26	v3.1.0	1.23.5	2.2.1	1.4.1	3.9.17	{'minimumROIDimensions': 2, 'minimumROISize': None, 'normalize': False, 'normalizeScale': 1, 'removeOutliers': None, 'resampledPixelSpacing': None, 'interpolator': 'sitkBSpline', 'preCrop': False, 'padDistance': 5, 'distances': [1], 'force2D': False, 'force2Ddimension': 0, 'resegmentRange': None, 'label': 1, 'additionalInfo': True}	{'Original': {}}	c53ff9db9c8938b5b7fe571d8eacdc683eb0d97e	3D	(0.7422000169754028, 0.7422000169754028, 7.0)	(512, 512, 28)	106.186	0	2280	c66573575994d55a96500ff09ece5e057156ee8a	(0.7422000169754028, 0.7422000169754028, 7.0)	(512, 512, 28)	(162, 224, 14, 59, 46, 4)	2912	1	(190.79395604395606, 246.27712912087912, 15.83173076923077)	(-52.70871684806687, -26.842108388564412, 19.134417020357574)	0.560767	0.449959	20.2308	44.9614	47.0828	30.7115	44.5444	50.0544	11073.4	25.2129	0.55676
Patient # 32	0	1	0	0	0	0	0	0	1	0	0	1	0	0	0	32	v3.1.0	1.23.5	2.2.1	1.4.1	3.9.17	{'minimumROIDimensions': 2, 'minimumROISize': None, 'normalize': False, 'normalizeScale': 1, 'removeOutliers': None, 'resampledPixelSpacing': None, 'interpolator': 'sitkBSpline', 'preCrop': False, 'padDistance': 5, 'distances': [1], 'force2D': False, 'force2Ddimension': 0, 'resegmentRange': None, 'label': 1, 'additionalInfo': True}	{'Original': {}}	8cc788f6745924e728f5f3136ee65580429a068b	3D	(0.7422000169754028, 0.7422000169754028, 6.500007629394531)	(512, 512, 28)	131.667	0	2420	a7c55cb565d5c1b1c74a7307e7f9fe4988316e87	(0.7422000169754028, 0.7422000169754028, 6.500007629394531)	(512, 512, 28)	(141, 315, 14, 37, 47, 4)	3318	1	(158.18746232670284, 339.25346594333934, 15.584388185654008)	(-65.65925703852056, 42.16493037937633, 67.92344374193924)	0.872465	0.698629	21.6351	30.9679	33.2848	41.1648	35.6874	41.5908	11734.8	27.0184	0.704571
Patient # 33	0	0	0	0	0	0	0	0	1	0	0	0	0	0	1	33	v3.1.0	1.23.5	2.2.1	1.4.1	3.9.17	{'minimumROIDimensions': 2, 'minimumROISize': None, 'normalize': False, 'normalizeScale': 1, 'removeOutliers': None, 'resampledPixelSpacing': None, 'interpolator': 'sitkBSpline', 'preCrop': False, 'padDistance': 5, 'distances': [1], 'force2D': False, 'force2Ddimension': 0, 'resegmentRange': None, 'label': 1, 'additionalInfo': True}	{'Original': {}}	a1065edb1a52d94419c48b1b1f74927b8f562bb5	3D	(0.7422000169754028, 0.7422000169754028, 6.499993324279785)	(512, 512, 30)	124.706	0	3555	de6718cf232a48ccfc3645334b23a12cd35f4443	(0.7422000169754028, 0.7422000169754028, 6.499993324279785)	(512, 512, 30)	(126, 310, 16, 51, 54, 5)	3197	1	(149.15670941507665, 336.2527369408821, 18.123866124491713)	(-78.92488554286926, 12.312789262813965, 8.555008819336678)	0.958457	0.553263	23.1962	41.9262	44.1042	43.2409	42.2011	45.7911	11276.8	40.1844	0.45277
Patient # 34	0	0	1	0	1	1	0	0	1	0	0	1	0	0	0	11	v3.1.0	1.23.5	2.2.1	1.4.1	3.9.17	{'minimumROIDimensions': 2, 'minimumROISize': None, 'normalize': False, 'normalizeScale': 1, 'removeOutliers': None, 'resampledPixelSpacing': None, 'interpolator': 'sitkBSpline', 'preCrop': False, 'padDistance': 5, 'distances': [1], 'force2D': False, 'force2Ddimension': 0, 'resegmentRange': None, 'label': 1, 'additionalInfo': True}	{'Original': {}}	f13fc2735519b349fd5ad52d0f7362214c096792	3D	(0.7422000169754028, 0.7422000169754028, 6.499991416931152)	(512, 512, 36)	148.61	0	2424	4246c38ffcee7c11b3a365c1db4a38eefb30a8a1	(0.7422000169754028, 0.7422000169754028, 6.499991416931152)	(512, 512, 36)	(144, 252, 22, 38, 38, 2)	526	1	(162.34220532319392, 268.20152091254755, 22.450570342205324)	(-54.13861025603552, -10.56982442861272, 81.86581616528588)	0.244586	0.167322	6.82812	40.8082	18.1162	18.6408	36.797	39.0258	1787.46	9.98112	0.591899
Patient # 35	0	0	0	1	0	1	1	1	0	0	1	0	0	1	0	2	v3.1.0	1.23.5	2.2.1	1.4.1	3.9.17	{'minimumROIDimensions': 2, 'minimumROISize': None, 'normalize': False, 'normalizeScale': 1, 'removeOutliers': None, 'resampledPixelSpacing': None, 'interpolator': 'sitkBSpline', 'preCrop': False, 'padDistance': 5, 'distances': [1], 'force2D': False, 'force2Ddimension': 0, 'resegmentRange': None, 'label': 1, 'additionalInfo': True}	{'Original': {}}	aa4e5375d40ede69bbedc7981569adfdb01c9f07	3D	(0.8202999830245972, 0.8202999830245972, 8.000015258789062)	(512, 512, 28)	78.8947	0	2030	387d22e5e2c9e637c78aad47f92b77f5a55007c7	(0.8202999830245972, 0.8202999830245972, 8.000015258789062)	(512, 512, 28)	(175, 191, 16, 36, 40, 3)	1560	1	(192.18205128205128, 214.60448717948717, 17.080128205128204)	(-44.91806903710733, -64.08594988974241, 18.884282478919403)	0.784032	0.672793	20.1924	30.0128	32.8678	31.0417	36.7308	37.8268	8243.84	23.531	0.698553
Patient # 36	0	1	0	1	0	1	0	1	0	0	0	0	0	0	1	8	v3.1.0	1.23.5	2.2.1	1.4.1	3.9.17	{'minimumROIDimensions': 2, 'minimumROISize': None, 'normalize': False, 'normalizeScale': 1, 'removeOutliers': None, 'resampledPixelSpacing': None, 'interpolator': 'sitkBSpline', 'preCrop': False, 'padDistance': 5, 'distances': [1], 'force2D': False, 'force2Ddimension': 0, 'resegmentRange': None, 'label': 1, 'additionalInfo': True}	{'Original': {}}	6eacf9f9657a1bc4324fdb0d8981b1154bfd305e	3D	(0.7422000169754028, 0.7422000169754028, 7.999996185302734)	(512, 512, 28)	102.289	0	2484	e836fb080c190f5d8d387071076f41899709deb7	(0.7422000169754028, 0.7422000169754028, 7.999996185302734)	(512, 512, 28)	(168, 204, 14, 57, 70, 3)	1717	1	(194.72393709959232, 236.4938846825859, 14.335468841001747)	(-53.299895706118434, -20.05423660506048, 31.65879369879019)	0.636291	0.417682	20.929	50.1074	34.3802	37.033	55.9562	55.9562	7291.01	31.8829	0.467652
Patient # 37	1	0	0	1	0	0	0	1	1	0	1	1	0	0	0	32	v3.1.0	1.23.5	2.2.1	1.4.1	3.9.17	{'minimumROIDimensions': 2, 'minimumROISize': None, 'normalize': False, 'normalizeScale': 1, 'removeOutliers': None, 'resampledPixelSpacing': None, 'interpolator': 'sitkBSpline', 'preCrop': False, 'padDistance': 5, 'distances': [1], 'force2D': False, 'force2Ddimension': 0, 'resegmentRange': None, 'label': 1, 'additionalInfo': True}	{'Original': {}}	4220a5b1096614f58fc782c80b0bcc7e83b8f770	3D	(0.7422000169754028, 0.7422000169754028, 6.500009059906006)	(512, 512, 28)	529.571	0	9635	76c432040d272d60432afbe1f0b9355bc55b042c	(0.7422000169754028, 0.7422000169754028, 6.500009059906006)	(512, 512, 28)	(114, 316, 12, 48, 51, 3)	2764	1	(134.62843704775688, 342.9529667149059, 13.258321273516643)	(-100.95776954051728, 46.78569991483357, 81.80396854791213)	0.858972	0.473513	17.4523	36.8571	39.3176	37.8522	40.557	42.5896	9726.25	31.6592	0.58703
Patient # 38	0	0	0	1	0	0	0	0	0	1	1	0	0	0	0	18	v3.1.0	1.23.5	2.2.1	1.4.1	3.9.17	{'minimumROIDimensions': 2, 'minimumROISize': None, 'normalize': False, 'normalizeScale': 1, 'removeOutliers': None, 'resampledPixelSpacing': None, 'interpolator': 'sitkBSpline', 'preCrop': False, 'padDistance': 5, 'distances': [1], 'force2D': False, 'force2Ddimension': 0, 'resegmentRange': None, 'label': 1, 'additionalInfo': True}	{'Original': {}}	bc7648a31615a91f7ddd6068fa64fa9368da28da	3D	(0.7422000169754028, 0.7422000169754028, 6.999996185302734)	(512, 512, 26)	84.4597	0	1260	e30f452de5cd479a1babac2587f6c0e84d2249f7	(0.7422000169754028, 0.7422000169754028, 6.999996185302734)	(512, 512, 26)	(181, 188, 15, 34, 47, 3)	1875	1	(198.256, 209.31786666666667, 16.129066666666667)	(-34.28739209175109, -51.93127837022146, 57.000504443359375)	0.671291	0.506789	16.9193	33.3854	25.6763	35.1631	36.662	39.5709	7085.6	22.4113	0.615414
Patient # 39	0	0	0	0	0	0	0	0	1	1	1	0	1	1	1	29	v3.1.0	1.23.5	2.2.1	1.4.1	3.9.17	{'minimumROIDimensions': 2, 'minimumROISize': None, 'normalize': False, 'normalizeScale': 1, 'removeOutliers': None, 'resampledPixelSpacing': None, 'interpolator': 'sitkBSpline', 'preCrop': False, 'padDistance': 5, 'distances': [1], 'force2D': False, 'force2Ddimension': 0, 'resegmentRange': None, 'label': 1, 'additionalInfo': True}	{'Original': {}}	f4be2bcb2a53054791c8d552ce2392de6ebd16b5	3D	(0.9523809552192688, 0.9523809552192688, 9.0)	(336, 336, 18)	15.3958	0	362	5ed3c18357783af6e2ffed9d50988edfad589e04	(0.9523809552192688, 0.9523809552192688, 9.0)	(336, 336, 18)	(60, 114, 1, 63, 79, 16)	11594	6	(97.86096256684492, 147.28816629291012, 11.749094359151286)	(-77.24750858930385, 9.821686943712052, 100.60474492800573)	0.358354	0.230129	39.4904	171.601	147.596	149.71	75.3525	158.672	93816.7	61.494	0.422657
Patient # 40	0	0	0	1	1	0	0	1	1	0	1	0	0	0	0	34	v3.1.0	1.23.5	2.2.1	1.4.1	3.9.17	{'minimumROIDimensions': 2, 'minimumROISize': None, 'normalize': False, 'normalizeScale': 1, 'removeOutliers': None, 'resampledPixelSpacing': None, 'interpolator': 'sitkBSpline', 'preCrop': False, 'padDistance': 5, 'distances': [1], 'force2D': False, 'force2Ddimension': 0, 'resegmentRange': None, 'label': 1, 'additionalInfo': True}	{'Original': {}}	41d0a4f6bb8fdff9e02c9ef186d767b5d9d9c5c0	3D	(0.7422000169754028, 0.7422000169754028, 6.999988555908203)	(512, 512, 27)	81.4196	0	1291	9cc2c680e730cd60f9945e9fb10ffaaa2ceb4771	(0.7422000169754028, 0.7422000169754028, 6.999988555908203)	(512, 512, 27)	(156, 215, 13, 48, 60, 3)	1067	2	(178.7357075913777, 239.91471415182755, 13.97938144329897)	(-37.06835271637354, -33.9052963045678, 16.22081316131907)	0.35432	0.209571	12.1545	57.9973	25.0574	38.8261	45.1524	53.2606	3940.37	20.5496	0.549059
Patient # 41	0	0	1	0	0	0	0	0	1	1	1	0	0	1	0	25	v3.1.0	1.23.5	2.2.1	1.4.1	3.9.17	{'minimumROIDimensions': 2, 'minimumROISize': None, 'normalize': False, 'normalizeScale': 1, 'removeOutliers': None, 'resampledPixelSpacing': None, 'interpolator': 'sitkBSpline', 'preCrop': False, 'padDistance': 5, 'distances': [1], 'force2D': False, 'force2Ddimension': 0, 'resegmentRange': None, 'label': 1, 'additionalInfo': True}	{'Original': {}}	aa0f39cdb97d7d90223ec8f78e8956fa85587dc2	3D	(0.7813000082969666, 0.7813000082969666, 7.500016212463379)	(512, 512, 26)	133.21	0	2291	3e2882dae057b26a2840f3ab41d7af49b7d90253	(0.7813000082969666, 0.7813000082969666, 7.500016212463379)	(512, 512, 26)	(86, 236, 12, 43, 73, 6)	8897	1	(106.39114308193773, 269.7007980218051, 14.102956052602)	(-114.12760610743642, -8.891757798138627, -33.19259729971709)	0.782165	0.507764	27.6021	54.3602	52.2558	65.0299	57.6788	65.4975	40467.6	42.5186	0.670657
Patient # 42	1	1	0	1	0	0	0	1	0	0	0	0	0	0	0	35	v3.1.0	1.23.5	2.2.1	1.4.1	3.9.17	{'minimumROIDimensions': 2, 'minimumROISize': None, 'normalize': False, 'normalizeScale': 1, 'removeOutliers': None, 'resampledPixelSpacing': None, 'interpolator': 'sitkBSpline', 'preCrop': False, 'padDistance': 5, 'distances': [1], 'force2D': False, 'force2Ddimension': 0, 'resegmentRange': None, 'label': 1, 'additionalInfo': True}	{'Original': {}}	5d7f62a17a7d807a94521ddd2b63f0711e1702ca	3D	(0.7422000169754028, 0.7422000169754028, 7.500003337860107)	(512, 512, 30)	90.6576	0	1709	bf134cb5652099f313c80ea5e2567956c418d9b6	(0.7422000169754028, 0.7422000169754028, 7.500003337860107)	(512, 512, 30)	(180, 250, 15, 24, 35, 2)	549	1	(190.17486338797815, 267.90528233151184, 15.26047358834244)	(-48.480219146593015, -24.838688680165887, 50.227505742960716)	0.375058	0.362716	10.7495	29.636	17.8352	26.8473	26.3036	30.2801	2182.79	11.1152	0.679964
Patient # 43	0	0	0	0	0	0	0	0	1	1	1	0	0	0	1	16	v3.1.0	1.23.5	2.2.1	1.4.1	3.9.17	{'minimumROIDimensions': 2, 'minimumROISize': None, 'normalize': False, 'normalizeScale': 1, 'removeOutliers': None, 'resampledPixelSpacing': None, 'interpolator': 'sitkBSpline', 'preCrop': False, 'padDistance': 5, 'distances': [1], 'force2D': False, 'force2Ddimension': 0, 'resegmentRange': None, 'label': 1, 'additionalInfo': True}	{'Original': {}}	2d0bbceeeeca219485a40f5cf80a0b237eab0195	3D	(0.7813000082969666, 0.7813000082969666, 6.999993324279785)	(512, 512, 30)	87.2091	0	1906	4b0653413f51be9d990c92c13a70099676c8ab94	(0.7813000082969666, 0.7813000082969666, 6.999993324279785)	(512, 512, 30)	(99, 289, 4, 37, 39, 4)	3069	1	(117.45193874226132, 305.99348321928966, 5.368198110133594)	(-110.13880624418424, 19.46371744777528, -72.07365004221597)	0.814092	0.753436	23.6459	31.384	36.019	36.5155	35.3749	40.6835	12984.9	25.5495	0.768493
Patient # 44	0	0	1	1	0	0	0	0	0	1	0	1	0	0	0	31	v3.1.0	1.23.5	2.2.1	1.4.1	3.9.17	{'minimumROIDimensions': 2, 'minimumROISize': None, 'normalize': False, 'normalizeScale': 1, 'removeOutliers': None, 'resampledPixelSpacing': None, 'interpolator': 'sitkBSpline', 'preCrop': False, 'padDistance': 5, 'distances': [1], 'force2D': False, 'force2Ddimension': 0, 'resegmentRange': None, 'label': 1, 'additionalInfo': True}	{'Original': {}}	4b773da49ce1e29ace769e0151f181be7ef50773	3D	(0.7422000169754028, 0.7422000169754028, 7.999988079071045)	(512, 512, 26)	134.662	0	2700	052cc956b61428713db32c06aeda9884d0f3477b	(0.7422000169754028, 0.7422000169754028, 7.999988079071045)	(512, 512, 26)	(135, 198, 15, 81, 68, 3)	1681	2	(181.61748958953004, 228.2302201070791, 15.976204640095181)	(-52.490498707097316, -48.4315318891791, -16.678559922235905)	0.672014	0.288237	17.1126	59.37	36.3657	40.1418	63.8163	65.7914	7117.85	39.8974	0.468275
Patient # 45	0	0	1	1	0	0	0	1	0	0	1	0	1	0	0	33	v3.1.0	1.23.5	2.2.1	1.4.1	3.9.17	{'minimumROIDimensions': 2, 'minimumROISize': None, 'normalize': False, 'normalizeScale': 1, 'removeOutliers': None, 'resampledPixelSpacing': None, 'interpolator': 'sitkBSpline', 'preCrop': False, 'padDistance': 5, 'distances': [1], 'force2D': False, 'force2Ddimension': 0, 'resegmentRange': None, 'label': 1, 'additionalInfo': True}	{'Original': {}}	4cfdbb82a84f78bd0d6d12a38c8080163a8e66f0	3D	(0.7813000082969666, 0.7813000082969666, 8.000004768371582)	(512, 512, 22)	102.962	0	1969	d6d77858a638f57ba1a633245d2339a4e6ff6966	(0.7813000082969666, 0.7813000082969666, 8.000004768371582)	(512, 512, 22)	(190, 227, 11, 33, 23, 4)	1044	1	(205.110153256705, 237.46934865900383, 12.303639846743295)	(-24.13644312710369, -34.074189452718514, -15.034819444934072)	0.502024	0.369916	13.4711	36.4166	38.7631	33.3452	24.6698	40.7065	4991.89	18.282	0.647358
Patient # 46	0	0	1	1	0	0	0	1	0	0	1	0	0	0	1	35	v3.1.0	1.23.5	2.2.1	1.4.1	3.9.17	{'minimumROIDimensions': 2, 'minimumROISize': None, 'normalize': False, 'normalizeScale': 1, 'removeOutliers': None, 'resampledPixelSpacing': None, 'interpolator': 'sitkBSpline', 'preCrop': False, 'padDistance': 5, 'distances': [1], 'force2D': False, 'force2Ddimension': 0, 'resegmentRange': None, 'label': 1, 'additionalInfo': True}	{'Original': {}}	ac5e04109754761f257712cf766fa396ea22a410	3D	(0.9375, 0.9375, 8.0)	(384, 384, 18)	12.8966	0	303	5e4fde8959f7b2acbc951a601a03bafeed7d63e4	(0.9375, 0.9375, 8.0)	(384, 384, 18)	(104, 168, 6, 25, 49, 4)	550	2	(117.44909090909091, 188.85272727272726, 7.647272727272727)	(-64.2031594664297, -23.440994086916447, 24.777782387329424)	0.51038	0.216507	13.0206	60.1393	39.1184	55.2178	39.9181	55.2893	3568.95	30.6939	0.500932
Patient # 47	0	0	0	1	0	1	0	1	0	0	1	1	0	1	0	15	v3.1.0	1.23.5	2.2.1	1.4.1	3.9.17	{'minimumROIDimensions': 2, 'minimumROISize': None, 'normalize': False, 'normalizeScale': 1, 'removeOutliers': None, 'resampledPixelSpacing': None, 'interpolator': 'sitkBSpline', 'preCrop': False, 'padDistance': 5, 'distances': [1], 'force2D': False, 'force2Ddimension': 0, 'resegmentRange': None, 'label': 1, 'additionalInfo': True}	{'Original': {}}	9c90918a991f69b4e7bf93e0b2960e15dd67b83b	3D	(0.7422000169754028, 0.7422000169754028, 7.0)	(512, 512, 28)	57.7879	0	1475	7ec4e004b29924f7fda3a41382d3863de70c180d	(0.7422000169754028, 0.7422000169754028, 7.0)	(512, 512, 28)	(186, 196, 13, 47, 42, 5)	2969	1	(206.10980127989222, 218.8976086224318, 14.930953182889862)	(-48.36130052642335, -53.01719287354041, 6.5039693383345)	0.701725	0.694057	24.5369	35.3528	43.0171	38.9411	32.3347	44.903	11289.3	24.8079	0.633054
Patient # 48	1	1	0	1	0	0	0	1	1	0	0	0	0	0	0	12	v3.1.0	1.23.5	2.2.1	1.4.1	3.9.17	{'minimumROIDimensions': 2, 'minimumROISize': None, 'normalize': False, 'normalizeScale': 1, 'removeOutliers': None, 'resampledPixelSpacing': None, 'interpolator': 'sitkBSpline', 'preCrop': False, 'padDistance': 5, 'distances': [1], 'force2D': False, 'force2Ddimension': 0, 'resegmentRange': None, 'label': 1, 'additionalInfo': True}	{'Original': {}}	896695dd3bed9c3621f9c716100319e70faea578	3D	(0.7813000082969666, 0.7813000082969666, 8.000017166137695)	(512, 512, 24)	132.228	0	2152	31cc5a53c657fd2a265b3cb185f5e412e5b04882	(0.7813000082969666, 0.7813000082969666, 8.000017166137695)	(512, 512, 24)	(195, 222, 10, 36, 30, 3)	503	2	(214.37773359840955, 233.33797216699801, 10.890656063618291)	(-30.944678500916808, -37.302033940200545, 3.3200384257565076)	0.398322	0.301288	11.429	37.934	25.2492	25.8583	28.2243	40.4137	2322.28	15.11	0.577378
Patient # 49	0	0	1	0	0	0	0	0	1	0	0	0	0	0	0	30	v3.1.0	1.23.5	2.2.1	1.4.1	3.9.17	{'minimumROIDimensions': 2, 'minimumROISize': None, 'normalize': False, 'normalizeScale': 1, 'removeOutliers': None, 'resampledPixelSpacing': None, 'interpolator': 'sitkBSpline', 'preCrop': False, 'padDistance': 5, 'distances': [1], 'force2D': False, 'force2Ddimension': 0, 'resegmentRange': None, 'label': 1, 'additionalInfo': True}	{'Original': {}}	71d23d1e6a7fe32d976c6e66dd369ec84973786c	3D	(0.7422000169754028, 0.7422000169754028, 6.5)	(512, 512, 28)	98.1902	0	1434	61ccc90bf3a0099255e2f05d281cf11d0d36937f	(0.7422000169754028, 0.7422000169754028, 6.5)	(512, 512, 28)	(81, 294, 13, 39, 40, 4)	4222	1	(100.40028422548555, 313.50142112742776, 14.673851255329227)	(-116.98690514624373, 14.614765819894473, 19.817334795382166)	0.865911	0.742978	23.9484	32.233	36.2325	37.817	35.7491	41.3184	15002.1	27.9109	0.794911
Patient # 50	0	0	1	1	0	1	1	1	0	0	0	0	0	0	1	8	v3.1.0	1.23.5	2.2.1	1.4.1	3.9.17	{'minimumROIDimensions': 2, 'minimumROISize': None, 'normalize': False, 'normalizeScale': 1, 'removeOutliers': None, 'resampledPixelSpacing': None, 'interpolator': 'sitkBSpline', 'preCrop': False, 'padDistance': 5, 'distances': [1], 'force2D': False, 'force2Ddimension': 0, 'resegmentRange': None, 'label': 1, 'additionalInfo': True}	{'Original': {}}	f54adc1adc75f140947775280957b4173772b7b4	3D	(0.7422000169754028, 0.7422000169754028, 8.000004768371582)	(512, 512, 24)	108.039	0	2079	ff009e3efe4c089a449253044262300ed5f7a00f	(0.7422000169754028, 0.7422000169754028, 8.000004768371582)	(512, 512, 24)	(148, 284, 17, 33, 25, 1)	404	1	(166.67326732673268, 296.08168316831683, 17.0)	(-85.82610402012814, 10.122832470896213, 6.536076545715332)	0.589909	0	0	25.109	23.6596	16.8625	25.8175	26.3578	1686.37	14.812	0.706507
Patient # 51	0	0	1	0	0	0	0	1	0	0	0	1	0	0	0	34	v3.1.0	1.23.5	2.2.1	1.4.1	3.9.17	{'minimumROIDimensions': 2, 'minimumROISize': None, 'normalize': False, 'normalizeScale': 1, 'removeOutliers': None, 'resampledPixelSpacing': None, 'interpolator': 'sitkBSpline', 'preCrop': False, 'padDistance': 5, 'distances': [1], 'force2D': False, 'force2Ddimension': 0, 'resegmentRange': None, 'label': 1, 'additionalInfo': True}	{'Original': {}}	965efad5775f520dbe5ab3d6b1298d320f564d1b	3D	(0.7813000082969666, 0.7813000082969666, 8.000019073486328)	(512, 512, 22)	89.0505	0	2063	b1e745f2b5df3f528ca39921f97f8c5fa00ff888	(0.7813000082969666, 0.7813000082969666, 8.000019073486328)	(512, 512, 22)	(179, 201, 14, 57, 50, 3)	742	3	(208.69137466307276, 225.60512129380055, 14.704851752021563)	(-61.68842565732183, -29.973715274401428, -28.45891271318709)	0.565698	0.229653	12.8276	55.8564	37.5824	32.4743	40.0373	52.6877	3340.08	31.5979	0.434836
Patient # 52	0	1	0	1	0	0	0	0	0	0	0	0	0	1	1	35	v3.1.0	1.23.5	2.2.1	1.4.1	3.9.17	{'minimumROIDimensions': 2, 'minimumROISize': None, 'normalize': False, 'normalizeScale': 1, 'removeOutliers': None, 'resampledPixelSpacing': None, 'interpolator': 'sitkBSpline', 'preCrop': False, 'padDistance': 5, 'distances': [1], 'force2D': False, 'force2Ddimension': 0, 'resegmentRange': None, 'label': 1, 'additionalInfo': True}	{'Original': {}}	b6ba1f6a0d3360a15be8483faa411308d37005c6	3D	(0.7422000169754028, 0.7422000169754028, 6.999993324279785)	(512, 512, 30)	112.331	0	3158	e172868b830544ee842920dfbbdd9356c3d4e0f3	(0.7422000169754028, 0.7422000169754028, 6.999993324279785)	(512, 512, 30)	(157, 222, 17, 60, 64, 3)	1286	1	(189.28227060653188, 250.6547433903577, 17.891912908242613)	(-30.393693345423628, -23.593043003445644, 4.993270916293611)	0.3801	0.2235	12.9622	57.9967	36.2145	29.5094	48.1287	61.0256	4728.77	22.0445	0.48772
Patient # 53	0	0	0	0	0	1	0	0	1	0	0	0	0	1	0	18	v3.1.0	1.23.5	2.2.1	1.4.1	3.9.17	{'minimumROIDimensions': 2, 'minimumROISize': None, 'normalize': False, 'normalizeScale': 1, 'removeOutliers': None, 'resampledPixelSpacing': None, 'interpolator': 'sitkBSpline', 'preCrop': False, 'padDistance': 5, 'distances': [1], 'force2D': False, 'force2Ddimension': 0, 'resegmentRange': None, 'label': 1, 'additionalInfo': True}	{'Original': {}}	39eda24ad21753dd17d7efd073b53df760f8d771	3D	(0.7422000169754028, 0.7422000169754028, 5.5)	(512, 512, 24)	81.5065	0	1652	f0809e9ba16380116af088b418b0ddb7bec6583d	(0.7422000169754028, 0.7422000169754028, 5.5)	(512, 512, 24)	(208, 244, 18, 34, 24, 2)	298	2	(226.68456375838926, 254.248322147651, 18.41946308724832)	(-21.33770548417263, -12.730896723350412, 9.972948163947791)	0.357402	0.212941	6.47415	30.4034	15.1317	13.2697	28.9077	28.9077	840.878	10.8663	0.61106
Patient # 54	1	0	0	1	0	1	0	0	1	0	0	0	1	0	0	13	v3.1.0	1.23.5	2.2.1	1.4.1	3.9.17	{'minimumROIDimensions': 2, 'minimumROISize': None, 'normalize': False, 'normalizeScale': 1, 'removeOutliers': None, 'resampledPixelSpacing': None, 'interpolator': 'sitkBSpline', 'preCrop': False, 'padDistance': 5, 'distances': [1], 'force2D': False, 'force2Ddimension': 0, 'resegmentRange': None, 'label': 1, 'additionalInfo': True}	{'Original': {}}	8c8614038babccc698622fbfc2f0d4e8f45f3561	3D	(0.7422000169754028, 0.7422000169754028, 6.9999871253967285)	(512, 512, 24)	215.368	0	4238	0c7b4497d30f221073dca371b122ec4371866f21	(0.7422000169754028, 0.7422000169754028, 6.9999871253967285)	(512, 512, 24)	(177, 154, 11, 123, 78, 5)	7943	1	(233.57471987913885, 183.38763691300517, 13.469595870577868)	(-28.456833203373492, -69.76869057282292, 76.97429740673557)	0.514323	0.342464	30.7985	89.9322	82.1103	57.0685	84.4968	99.1559	30109.7	46.2542	0.391974
Patient # 55	0	0	1	1	0	0	0	0	1	0	1	0	0	0	0	22	v3.1.0	1.23.5	2.2.1	1.4.1	3.9.17	{'minimumROIDimensions': 2, 'minimumROISize': None, 'normalize': False, 'normalizeScale': 1, 'removeOutliers': None, 'resampledPixelSpacing': None, 'interpolator': 'sitkBSpline', 'preCrop': False, 'padDistance': 5, 'distances': [1], 'force2D': False, 'force2Ddimension': 0, 'resegmentRange': None, 'label': 1, 'additionalInfo': True}	{'Original': {}}	7922d9b0cb9e2d70f035d657af1bb7e9367eb584	3D	(0.7422000169754028, 0.7422000169754028, 7.000009536743164)	(512, 512, 32)	70.8295	0	1414	23e2cb1c86a719f0fe5c2c4788a379f0a5100dd1	(0.7422000169754028, 0.7422000169754028, 7.000009536743164)	(512, 512, 32)	(252, 199, 20, 74, 52, 3)	1824	2	(282.2127192982456, 226.8514254385965, 20.716008771929825)	(8.12228651867622, -41.25986599131372, 47.084959467252105)	0.465728	0.31275	19.4849	62.3019	40.3583	33.4037	59.7137	61.3329	6777.3	29.0157	0.432548
Patient # 56	0	0	0	1	0	1	1	1	1	0	1	1	0	0	1	11	v3.1.0	1.23.5	2.2.1	1.4.1	3.9.17	{'minimumROIDimensions': 2, 'minimumROISize': None, 'normalize': False, 'normalizeScale': 1, 'removeOutliers': None, 'resampledPixelSpacing': None, 'interpolator': 'sitkBSpline', 'preCrop': False, 'padDistance': 5, 'distances': [1], 'force2D': False, 'force2Ddimension': 0, 'resegmentRange': None, 'label': 1, 'additionalInfo': True}	{'Original': {}}	0f849944c412071af1bfd6f64110978d82371c9a	3D	(0.7422000169754028, 0.7422000169754028, 9.0)	(512, 512, 28)	89.8114	0	1649	e35f8e2810753d60e20b9b6276620be274fe0ef0	(0.7422000169754028, 0.7422000169754028, 9.0)	(512, 512, 28)	(145, 159, 17, 111, 106, 5)	14189	1	(202.85319613785327, 200.26407780675171, 19.053492141799985)	(-46.09535426090028, -56.3099971977733, 35.932433304520174)	0.51989	0.432843	37.7789	87.2809	69.4371	81.1571	88.3343	99.502	69759.6	45.3765	0.500409
Patient # 57	0	0	0	1	0	0	0	0	0	0	0	0	0	1	0	32	v3.1.0	1.23.5	2.2.1	1.4.1	3.9.17	{'minimumROIDimensions': 2, 'minimumROISize': None, 'normalize': False, 'normalizeScale': 1, 'removeOutliers': None, 'resampledPixelSpacing': None, 'interpolator': 'sitkBSpline', 'preCrop': False, 'padDistance': 5, 'distances': [1], 'force2D': False, 'force2Ddimension': 0, 'resegmentRange': None, 'label': 1, 'additionalInfo': True}	{'Original': {}}	21e1239005472659ea333cc979960108373db271	3D	(0.7422000169754028, 0.7422000169754028, 6.4999895095825195)	(512, 512, 30)	118.928	0	2948	4fd380d04feda9c18b1fd9fb31c7007d08ee73e4	(0.7422000169754028, 0.7422000169754028, 6.4999895095825195)	(512, 512, 30)	(94, 271, 15, 70, 82, 7)	14748	1	(129.13384865744507, 307.0714673176024, 17.520409547057227)	(-101.28585313707954, 18.279450453051993, 37.44477989520358)	0.772509	0.66291	35.79	53.9891	53.1448	63.149	58.9337	68.0944	52584.8	41.7071	0.625678
Patient # 58	0	1	0	0	0	0	0	0	0	0	0	0	0	0	0	26	v3.1.0	1.23.5	2.2.1	1.4.1	3.9.17	{'minimumROIDimensions': 2, 'minimumROISize': None, 'normalize': False, 'normalizeScale': 1, 'removeOutliers': None, 'resampledPixelSpacing': None, 'interpolator': 'sitkBSpline', 'preCrop': False, 'padDistance': 5, 'distances': [1], 'force2D': False, 'force2Ddimension': 0, 'resegmentRange': None, 'label': 1, 'additionalInfo': True}	{'Original': {}}	ac93ac840d804fcd6696c7df5beb4bc2a8f01946	3D	(0.7422000169754028, 0.7422000169754028, 6.999996185302734)	(512, 512, 28)	54.0098	0	1422	97999a010dcd01d8b945c048962a35fb86d92d76	(0.7422000169754028, 0.7422000169754028, 6.999996185302734)	(512, 512, 28)	(172, 226, 16, 51, 40, 3)	811	2	(197.9593094944513, 241.72872996300862, 17.099876695437732)	(-47.38560177145109, -6.80293703461399, 14.662069073734685)	0.682151	0.386942	15.5391	40.1589	38.2777	27.5696	37.4719	40.0018	2938.45	27.3944	0.476631
Patient # 59	1	0	0	1	1	1	0	0	0	0	0	1	0	0	0	17	v3.1.0	1.23.5	2.2.1	1.4.1	3.9.17	{'minimumROIDimensions': 2, 'minimumROISize': None, 'normalize': False, 'normalizeScale': 1, 'removeOutliers': None, 'resampledPixelSpacing': None, 'interpolator': 'sitkBSpline', 'preCrop': False, 'padDistance': 5, 'distances': [1], 'force2D': False, 'force2Ddimension': 0, 'resegmentRange': None, 'label': 1, 'additionalInfo': True}	{'Original': {}}	788ca8b855ddeb1316181675fa7a82b925d9e35e	3D	(0.7422000169754028, 0.7422000169754028, 6.500007629394531)	(512, 512, 28)	156.377	0	2276	020b97298908c881c9151196f889b0cd249a2590	(0.7422000169754028, 0.7422000169754028, 6.500007629394531)	(512, 512, 28)	(98, 253, 12, 26, 56, 4)	3308	1	(111.2515114873035, 282.65266021765416, 13.65689238210399)	(-99.5581240883185, 0.1558114089513083, 61.01970440588954)	0.666087	0.440555	17.1248	38.871	30.7021	41.2658	43.2264	46.966	11707.1	25.8914	0.738292
Patient # 60	0	0	0	1	0	0	0	0	1	0	1	0	0	1	1	24	v3.1.0	1.23.5	2.2.1	1.4.1	3.9.17	{'minimumROIDimensions': 2, 'minimumROISize': None, 'normalize': False, 'normalizeScale': 1, 'removeOutliers': None, 'resampledPixelSpacing': None, 'interpolator': 'sitkBSpline', 'preCrop': False, 'padDistance': 5, 'distances': [1], 'force2D': False, 'force2Ddimension': 0, 'resegmentRange': None, 'label': 1, 'additionalInfo': True}	{'Original': {}}	d1ab90c3c296fdab2408c72809564235b681b5e9	3D	(0.7422000169754028, 0.7422000169754028, 6.999996185302734)	(512, 512, 28)	76.7155	0	1271	6306cf80146ddad41a0f51c00a2345cbd09ab2c0	(0.7422000169754028, 0.7422000169754028, 6.999996185302734)	(512, 512, 28)	(173, 196, 19, 31, 46, 3)	584	2	(188.20719178082192, 218.46917808219177, 20.039383561643834)	(-47.59962162885765, -39.28617805609966, 59.81171078224705)	0.49874	0.246264	9.61063	39.0257	25.0574	30.6068	29.5485	40.9931	2077.75	19.4637	0.524469
Patient # 61	0	0	0	1	1	1	1	1	0	1	1	0	1	0	0	7	v3.1.0	1.23.5	2.2.1	1.4.1	3.9.17	{'minimumROIDimensions': 2, 'minimumROISize': None, 'normalize': False, 'normalizeScale': 1, 'removeOutliers': None, 'resampledPixelSpacing': None, 'interpolator': 'sitkBSpline', 'preCrop': False, 'padDistance': 5, 'distances': [1], 'force2D': False, 'force2Ddimension': 0, 'resegmentRange': None, 'label': 1, 'additionalInfo': True}	{'Original': {}}	2f81b2f64ca84149959e0afc064cc168dba1c4ed	3D	(0.7422000169754028, 0.7422000169754028, 6.500007629394531)	(512, 512, 28)	138.874	0	1873	addaa9718bded1b8c03c32ff2779eb2889760cb0	(0.7422000169754028, 0.7422000169754028, 6.500007629394531)	(512, 512, 28)	(160, 236, 16, 47, 46, 2)	1760	1	(180.86363636363637, 254.61988636363637, 16.49715909090909)	(-56.3290002833713, -47.837110281329274, 85.10645968263799)	0.780963	0.369614	12.831	34.7146	34.1412	32.4095	41.2706	41.2706	6151.77	27.1109	0.551359
Patient # 62	0	0	0	1	1	1	0	1	1	1	0	0	0	1	0	3	v3.1.0	1.23.5	2.2.1	1.4.1	3.9.17	{'minimumROIDimensions': 2, 'minimumROISize': None, 'normalize': False, 'normalizeScale': 1, 'removeOutliers': None, 'resampledPixelSpacing': None, 'interpolator': 'sitkBSpline', 'preCrop': False, 'padDistance': 5, 'distances': [1], 'force2D': False, 'force2Ddimension': 0, 'resegmentRange': None, 'label': 1, 'additionalInfo': True}	{'Original': {}}	89912533c94c83028d3bfbfbbf02e4218c9fabce	3D	(0.7813000082969666, 0.7813000082969666, 6.999989032745361)	(512, 512, 28)	112.752	0	2569	4c0bf628295f8cb31a7e99dc7e370f33fa67e019	(0.7813000082969666, 0.7813000082969666, 6.999989032745361)	(512, 512, 28)	(94, 217, 13, 54, 57, 7)	10524	1	(120.76520334473584, 244.31195362979855, 16.283162295705054)	(-95.88013915504648, -25.91606567230278, 31.669259124090345)	0.817905	0.696831	33.6687	48.3169	58.9728	55.0097	48.5979	59.6776	44779.6	39.5187	0.743181
Patient # 63	0	0	1	1	1	1	0	1	1	0	0	0	1	0	1	28	v3.1.0	1.23.5	2.2.1	1.4.1	3.9.17	{'minimumROIDimensions': 2, 'minimumROISize': None, 'normalize': False, 'normalizeScale': 1, 'removeOutliers': None, 'resampledPixelSpacing': None, 'interpolator': 'sitkBSpline', 'preCrop': False, 'padDistance': 5, 'distances': [1], 'force2D': False, 'force2Ddimension': 0, 'resegmentRange': None, 'label': 1, 'additionalInfo': True}	{'Original': {}}	573b2d37e0eb8754a2e7813a034ddfb25e3e1adb	3D	(0.7422000169754028, 0.7422000169754028, 7.999996185302734)	(512, 512, 28)	137.719	0	3475	08736ce292e1c7a52ee011c4a9a50601dae16d59	(0.7422000169754028, 0.7422000169754028, 7.999996185302734)	(512, 512, 28)	(195, 206, 16, 41, 29, 7)	3082	1	(216.23945489941596, 220.4587929915639, 17.829980532121997)	(-27.111076809151626, -48.345481319987584, 45.23687554519722)	0.760882	0.465003	18.2599	39.2685	56.9558	56.8251	30.6017	60.2185	13451.1	29.8787	0.629171
Patient # 64	0	1	0	1	0	1	0	0	1	0	0	0	0	0	0	19	v3.1.0	1.23.5	2.2.1	1.4.1	3.9.17	{'minimumROIDimensions': 2, 'minimumROISize': None, 'normalize': False, 'normalizeScale': 1, 'removeOutliers': None, 'resampledPixelSpacing': None, 'interpolator': 'sitkBSpline', 'preCrop': False, 'padDistance': 5, 'distances': [1], 'force2D': False, 'force2Ddimension': 0, 'resegmentRange': None, 'label': 1, 'additionalInfo': True}	{'Original': {}}	0c63443731daad2e55c8a5d52a397fc9eda377d8	3D	(0.7422000169754028, 0.7422000169754028, 6.9999918937683105)	(512, 512, 26)	75.0754	0	1416	aad6842f555f27f38ada311144ba78331a5ffeb4	(0.7422000169754028, 0.7422000169754028, 6.9999918937683105)	(512, 512, 26)	(98, 259, 13, 93, 107, 8)	30303	1	(137.67468567468566, 316.1297891297891, 16.536778536778538)	(-75.73885120418849, 27.34453229508344, 43.48851687836655)	0.867022	0.744359	52.4118	70.412	81.6508	79.3834	79.896	86.6049	116479	61.0487	0.521738
Patient # 65	0	0	0	0	0	0	0	0	0	0	0	0	0	0	1	31	v3.1.0	1.23.5	2.2.1	1.4.1	3.9.17	{'minimumROIDimensions': 2, 'minimumROISize': None, 'normalize': False, 'normalizeScale': 1, 'removeOutliers': None, 'resampledPixelSpacing': None, 'interpolator': 'sitkBSpline', 'preCrop': False, 'padDistance': 5, 'distances': [1], 'force2D': False, 'force2Ddimension': 0, 'resegmentRange': None, 'label': 1, 'additionalInfo': True}	{'Original': {}}	a47daf6dcb8690e4e2cd7d0452cfc00312ea9e79	3D	(0.7422000169754028, 0.7422000169754028, 7.0)	(512, 512, 24)	54.3246	0	1500	492491f68af6635326bc2c6c4f9134a5f11a66b5	(0.7422000169754028, 0.7422000169754028, 7.0)	(512, 512, 24)	(195, 297, 15, 26, 27, 2)	906	1	(206.57064017660045, 309.08167770419425, 15.492273730684326)	(-48.019265889463554, 32.64941935876084, 31.445412574751217)	0.713127	0.605705	13.3451	22.0323	22.0773	23.2441	22.266	26.3016	3416.76	15.7118	0.802281
Patient # 66	0	0	0	0	0	1	0	1	1	0	1	0	0	1	0	27	v3.1.0	1.23.5	2.2.1	1.4.1	3.9.17	{'minimumROIDimensions': 2, 'minimumROISize': None, 'normalize': False, 'normalizeScale': 1, 'removeOutliers': None, 'resampledPixelSpacing': None, 'interpolator': 'sitkBSpline', 'preCrop': False, 'padDistance': 5, 'distances': [1], 'force2D': False, 'force2Ddimension': 0, 'resegmentRange': None, 'label': 1, 'additionalInfo': True}	{'Original': {}}	28a2b6680afdfab21af4bc631ceca14cd39abc4d	3D	(0.7422000169754028, 0.7422000169754028, 8.0)	(512, 512, 28)	63.2569	0	1287	3b867d8fa425feae65f2ed48abdd02d69af798a0	(0.7422000169754028, 0.7422000169754028, 8.0)	(512, 512, 28)	(165, 218, 18, 41, 20, 2)	519	1	(183.82466281310212, 227.0558766859345, 18.71868978805395)	(-47.34032603610228, -30.57111970859225, 33.94451799925582)	0.441998	0.280897	9.07562	32.3094	30.5091	19.078	30.4302	34.3802	2147.99	14.2807	0.518688
Patient # 67	1	0	0	0	0	0	0	0	1	0	1	1	0	0	0	30	v3.1.0	1.23.5	2.2.1	1.4.1	3.9.17	{'minimumROIDimensions': 2, 'minimumROISize': None, 'normalize': False, 'normalizeScale': 1, 'removeOutliers': None, 'resampledPixelSpacing': None, 'interpolator': 'sitkBSpline', 'preCrop': False, 'padDistance': 5, 'distances': [1], 'force2D': False, 'force2Ddimension': 0, 'resegmentRange': None, 'label': 1, 'additionalInfo': True}	{'Original': {}}	7670fbb982b1380cbc92a4cca49c37fd6bfaa7d1	3D	(0.7422000169754028, 0.7422000169754028, 8.0)	(512, 512, 24)	130.232	0	3018	9831013631dd6282fcd67d7c98e85398336ae45c	(0.7422000169754028, 0.7422000169754028, 8.0)	(512, 512, 24)	(176, 212, 15, 53, 51, 2)	779	2	(205.26187419768934, 237.74582798459562, 15.491655969191271)	(-50.16063019017355, -28.93003694083788, 38.957150646596574)	0.274502	0.0927588	5.52326	59.5443	27.4185	23.6596	48.243	50.827	3246.04	16.345	0.568348
Patient # 68	0	0	1	1	0	1	0	1	1	0	0	0	0	0	1	10	v3.1.0	1.23.5	2.2.1	1.4.1	3.9.17	{'minimumROIDimensions': 2, 'minimumROISize': None, 'normalize': False, 'normalizeScale': 1, 'removeOutliers': None, 'resampledPixelSpacing': None, 'interpolator': 'sitkBSpline', 'preCrop': False, 'padDistance': 5, 'distances': [1], 'force2D': False, 'force2Ddimension': 0, 'resegmentRange': None, 'label': 1, 'additionalInfo': True}	{'Original': {}}	5a9bfdb8ea3c4c24c0804663cede8abc97931c42	3D	(0.8202999830245972, 0.8202999830245972, 6.999996185302734)	(512, 512, 28)	68.8955	0	1604	d97ab730b54a15b340309724da1ecbe6e9b0de33	(0.8202999830245972, 0.8202999830245972, 6.999996185302734)	(512, 512, 28)	(180, 237, 15, 25, 29, 3)	859	1	(192.35040745052387, 250.9988358556461, 15.834691501746217)	(-44.77996647496715, -41.256660184982366, -11.755219465084764)	0.877533	0.666993	16.1944	24.2797	26.6488	27.1615	26.2624	29.761	3922.26	21.3062	0.607625
Patient # 69	0	1	0	1	0	1	0	1	0	0	0	0	0	0	0	25	v3.1.0	1.23.5	2.2.1	1.4.1	3.9.17	{'minimumROIDimensions': 2, 'minimumROISize': None, 'normalize': False, 'normalizeScale': 1, 'removeOutliers': None, 'resampledPixelSpacing': None, 'interpolator': 'sitkBSpline', 'preCrop': False, 'padDistance': 5, 'distances': [1], 'force2D': False, 'force2Ddimension': 0, 'resegmentRange': None, 'label': 1, 'additionalInfo': True}	{'Original': {}}	7b17b205d358fbc10f638c4d41011974cc92d5f6	3D	(0.7813000082969666, 0.7813000082969666, 6.5000104904174805)	(512, 512, 30)	114.685	0	2753	545412aecc544625f7cdc718cd84416cdc083cd1	(0.7813000082969666, 0.7813000082969666, 6.5000104904174805)	(512, 512, 30)	(193, 256, 20, 57, 17, 2)	764	1	(223.3062827225131, 263.68848167539267, 20.57460732984293)	(-17.63979298640919, -32.839180609474624, -12.952840059839616)	0.322488	0.193049	8.39471	43.4849	45.6433	18.0353	43.7807	45.67	2876.99	14.0234	0.558087
Patient # 70	1	0	1	1	1	1	1	0	1	0	1	1	0	0	0	6	v3.1.0	1.23.5	2.2.1	1.4.1	3.9.17	{'minimumROIDimensions': 2, 'minimumROISize': None, 'normalize': False, 'normalizeScale': 1, 'removeOutliers': None, 'resampledPixelSpacing': None, 'interpolator': 'sitkBSpline', 'preCrop': False, 'padDistance': 5, 'distances': [1], 'force2D': False, 'force2Ddimension': 0, 'resegmentRange': None, 'label': 1, 'additionalInfo': True}	{'Original': {}}	8b63ef8f8c991eef306974fd0cb2ac34ac32dc36	3D	(0.7422000169754028, 0.7422000169754028, 7.9999871253967285)	(512, 512, 24)	102.43	0	2068	800baaee0d8e9b6fbc453888d003e5cdff3a8626	(0.7422000169754028, 0.7422000169754028, 7.9999871253967285)	(512, 512, 24)	(182, 234, 12, 66, 38, 4)	1181	3	(205.1693480101609, 250.06858594411517, 13.905165114309908)	(-24.473306424026248, -15.833097004567435, 63.72844276379773)	0.553549	0.429666	22.2145	51.7017	50.1231	36.2685	47.6455	59.7639	4861.52	28.6194	0.415969
Patient # 71	0	0	0	0	1	0	0	0	1	0	0	0	1	0	0	29	v3.1.0	1.23.5	2.2.1	1.4.1	3.9.17	{'minimumROIDimensions': 2, 'minimumROISize': None, 'normalize': False, 'normalizeScale': 1, 'removeOutliers': None, 'resampledPixelSpacing': None, 'interpolator': 'sitkBSpline', 'preCrop': False, 'padDistance': 5, 'distances': [1], 'force2D': False, 'force2Ddimension': 0, 'resegmentRange': None, 'label': 1, 'additionalInfo': True}	{'Original': {}}	7b4761dcf3a09e000597cccf3aa3a58fe284bc52	3D	(0.7422000169754028, 0.7422000169754028, 7.999996185302734)	(512, 512, 26)	92.7315	0	1515	fd7ba07cd068d74b6a2be7610101a6eb29f7e0d4	(0.7422000169754028, 0.7422000169754028, 7.999996185302734)	(512, 512, 26)	(187, 147, 8, 148, 123, 11)	83296	1	(248.23394880906648, 206.03942566269689, 13.42198905109489)	(2.8062423627338546, -56.706532578278484, 48.35096267888146)	0.744696	0.71364	72.899	102.151	114.137	113.229	110.096	122.806	366608	76.0713	0.631558
Patient # 72	0	0	1	1	0	0	0	0	1	0	0	1	0	0	1	35	v3.1.0	1.23.5	2.2.1	1.4.1	3.9.17	{'minimumROIDimensions': 2, 'minimumROISize': None, 'normalize': False, 'normalizeScale': 1, 'removeOutliers': None, 'resampledPixelSpacing': None, 'interpolator': 'sitkBSpline', 'preCrop': False, 'padDistance': 5, 'distances': [1], 'force2D': False, 'force2Ddimension': 0, 'resegmentRange': None, 'label': 1, 'additionalInfo': True}	{'Original': {}}	fb2877e016dd5cd605868aa602c0ce7c0e64d72e	3D	(0.7422000169754028, 0.7422000169754028, 7.9999871253967285)	(512, 512, 24)	65.5813	0	1479	138d0c444a378506fa172c5eb08f40a186770047	(0.7422000169754028, 0.7422000169754028, 7.9999871253967285)	(512, 512, 24)	(128, 281, 9, 80, 74, 6)	6351	1	(161.61911509998424, 319.437096520233, 12.20138560856558)	(-64.99129735346087, 46.18921528606222, -25.99907282982599)	0.474832	0.384022	29.2382	76.1367	60.6184	64.9734	61.7812	73.416	27688.8	36.1521	0.543496
Patient # 73	0	0	0	1	0	0	0	0	0	0	1	0	0	0	0	23	v3.1.0	1.23.5	2.2.1	1.4.1	3.9.17	{'minimumROIDimensions': 2, 'minimumROISize': None, 'normalize': False, 'normalizeScale': 1, 'removeOutliers': None, 'resampledPixelSpacing': None, 'interpolator': 'sitkBSpline', 'preCrop': False, 'padDistance': 5, 'distances': [1], 'force2D': False, 'force2Ddimension': 0, 'resegmentRange': None, 'label': 1, 'additionalInfo': True}	{'Original': {}}	bc7475975933f13fb0149b204f652dc30b92ca0e	3D	(0.7422000169754028, 0.7422000169754028, 6.999993324279785)	(512, 512, 30)	82.1324	0	1494	cde725a147a6bd6ee8a52f1675ca743ab0866d03	(0.7422000169754028, 0.7422000169754028, 6.999993324279785)	(512, 512, 30)	(186, 241, 18, 37, 40, 3)	1600	1	(203.2825, 258.790625, 19.019375)	(-51.629721753299236, -17.554591534659295, -28.0355072170496)	0.751694	0.630184	18.1449	28.793	33.984	33.4036	30.5116	34.4988	6049.94	21.6435	0.655569
Patient # 74	1	0	0	1	0	1	0	1	1	0	0	0	0	0	1	21	v3.1.0	1.23.5	2.2.1	1.4.1	3.9.17	{'minimumROIDimensions': 2, 'minimumROISize': None, 'normalize': False, 'normalizeScale': 1, 'removeOutliers': None, 'resampledPixelSpacing': None, 'interpolator': 'sitkBSpline', 'preCrop': False, 'padDistance': 5, 'distances': [1], 'force2D': False, 'force2Ddimension': 0, 'resegmentRange': None, 'label': 1, 'additionalInfo': True}	{'Original': {}}	f8e7ef485057feaab992ee78fdff42f60a613345	3D	(0.7422000169754028, 0.7422000169754028, 6.499989032745361)	(512, 512, 28)	135.754	0	2725	ff32012cf22018916d9e78d939fd6e0033ab563c	(0.7422000169754028, 0.7422000169754028, 6.499989032745361)	(512, 512, 28)	(200, 204, 16, 28, 51, 3)	1380	1	(214.2, 231.72971014492754, 17.054347826086957)	(-41.89975416660309, -37.639202999463976, 37.1653754659321)	0.500106	0.463031	15.3805	33.217	25.9163	36.142	40.5434	42.5766	4823.5	16.612	0.611975
Patient # 75	0	1	1	1	0	1	0	1	0	0	1	0	0	0	0	20	v3.1.0	1.23.5	2.2.1	1.4.1	3.9.17	{'minimumROIDimensions': 2, 'minimumROISize': None, 'normalize': False, 'normalizeScale': 1, 'removeOutliers': None, 'resampledPixelSpacing': None, 'interpolator': 'sitkBSpline', 'preCrop': False, 'padDistance': 5, 'distances': [1], 'force2D': False, 'force2Ddimension': 0, 'resegmentRange': None, 'label': 1, 'additionalInfo': True}	{'Original': {}}	fc5bbd904ce7609a4c59dd4712464ce0c61189f3	3D	(0.7813000082969666, 0.7813000082969666, 7.000007629394531)	(512, 512, 27)	117.517	0	2183	953b5c9653125e98bb644aacc8f8152bb0def89b	(0.7813000082969666, 0.7813000082969666, 7.000007629394531)	(512, 512, 27)	(184, 224, 12, 36, 27, 3)	935	1	(200.22673796791443, 234.65561497326203, 13.305882352941177)	(-47.85984503470641, -42.83556314477309, 67.51607771480785)	0.720166	0.469984	13.5648	28.8622	29.3387	26.6496	29.066	35.3528	3864.23	20.7856	0.619063
Patient # 76	0	0	0	0	0	1	0	1	1	1	0	0	0	0	0	16	v3.1.0	1.23.5	2.2.1	1.4.1	3.9.17	{'minimumROIDimensions': 2, 'minimumROISize': None, 'normalize': False, 'normalizeScale': 1, 'removeOutliers': None, 'resampledPixelSpacing': None, 'interpolator': 'sitkBSpline', 'preCrop': False, 'padDistance': 5, 'distances': [1], 'force2D': False, 'force2Ddimension': 0, 'resegmentRange': None, 'label': 1, 'additionalInfo': True}	{'Original': {}}	edf3e33afb76b28b732acb3818f02456fed48d0f	3D	(0.6640999913215637, 0.6640999913215637, 6.9999871253967285)	(512, 512, 24)	75.3626	0	1500	bb5f4630bf3873317c0a6222ee1e50b215805baa	(0.6640999913215637, 0.6640999913215637, 6.9999871253967285)	(512, 512, 24)	(170, 180, 16, 27, 24, 3)	994	1	(183.82293762575452, 190.69718309859155, 16.972837022132797)	(-55.786195309828955, -33.75799625566307, 17.19964002603497)	0.670802	0.584293	13.1039	22.427	25.9673	25.209	17.5327	27.1708	3006.8	15.0441	0.761785
Patient # 77	0	0	0	1	0	1	0	1	0	0	0	0	1	1	1	6	v3.1.0	1.23.5	2.2.1	1.4.1	3.9.17	{'minimumROIDimensions': 2, 'minimumROISize': None, 'normalize': False, 'normalizeScale': 1, 'removeOutliers': None, 'resampledPixelSpacing': None, 'interpolator': 'sitkBSpline', 'preCrop': False, 'padDistance': 5, 'distances': [1], 'force2D': False, 'force2Ddimension': 0, 'resegmentRange': None, 'label': 1, 'additionalInfo': True}	{'Original': {}}	e02d8482ca4287fcf5d74e3ae06657c16e36c707	3D	(0.7813000082969666, 0.7813000082969666, 7.000007629394531)	(512, 512, 28)	121.116	0	2219	5740630cf70352a555d78072cbb6389ddd2473e5	(0.7813000082969666, 0.7813000082969666, 7.000007629394531)	(512, 512, 28)	(188, 227, 13, 35, 29, 3)	1257	1	(207.66587112171837, 241.25536992840097, 13.845664280031821)	(-45.79765023991715, -25.491171003526034, 26.79455723000028)	0.887815	0.789471	18.6788	23.66	31.4704	26.1758	28.0072	31.8177	5252.24	21.0057	0.673788
Patient # 78	0	0	1	1	0	1	1	1	1	0	1	0	0	0	0	15	v3.1.0	1.23.5	2.2.1	1.4.1	3.9.17	{'minimumROIDimensions': 2, 'minimumROISize': None, 'normalize': False, 'normalizeScale': 1, 'removeOutliers': None, 'resampledPixelSpacing': None, 'interpolator': 'sitkBSpline', 'preCrop': False, 'padDistance': 5, 'distances': [1], 'force2D': False, 'force2Ddimension': 0, 'resegmentRange': None, 'label': 1, 'additionalInfo': True}	{'Original': {}}	cd8ec090aeefa992c981568ba0dd896f6492157a	3D	(0.7422000169754028, 0.7422000169754028, 7.5000128746032715)	(512, 512, 32)	91.231	0	1893	bb2e5a2cf6750c0344badc642fdf4e71df058c65	(0.7422000169754028, 0.7422000169754028, 7.5000128746032715)	(512, 512, 32)	(81, 288, 14, 78, 77, 6)	13377	1	(119.82940868655155, 325.4511474919638, 16.321671525753157)	(-101.86160681036864, 27.23785073323893, 44.357349544502895)	0.726678	0.565797	34.3205	60.6587	62.2822	56.4856	71.286	73.6538	55027.8	44.0793	0.632215
Patient # 79	1	1	0	1	0	0	0	0	1	1	1	0	0	0	0	24	v3.1.0	1.23.5	2.2.1	1.4.1	3.9.17	{'minimumROIDimensions': 2, 'minimumROISize': None, 'normalize': False, 'normalizeScale': 1, 'removeOutliers': None, 'resampledPixelSpacing': None, 'interpolator': 'sitkBSpline', 'preCrop': False, 'padDistance': 5, 'distances': [1], 'force2D': False, 'force2Ddimension': 0, 'resegmentRange': None, 'label': 1, 'additionalInfo': True}	{'Original': {}}	8be38c97623df643440c38118bfb10326a9ced3a	3D	(0.7422000169754028, 0.7422000169754028, 6.999996185302734)	(512, 512, 28)	81.8643	0	2114	696bf113eb44dfeaef8f389ce37dc95729fbd549	(0.7422000169754028, 0.7422000169754028, 6.999996185302734)	(512, 512, 28)	(110, 261, 19, 56, 53, 4)	4842	1	(139.05410987195373, 290.31887649731516, 20.341800908715406)	(-82.86404461675517, 7.016682510876251, 42.05852912940648)	0.773066	0.679883	26.4635	38.9237	41.5632	38.2039	46.1121	46.4264	18477.1	30.0906	0.628363
Patient # 80	0	0	0	1	1	1	1	1	0	0	0	0	0	1	0	8	v3.1.0	1.23.5	2.2.1	1.4.1	3.9.17	{'minimumROIDimensions': 2, 'minimumROISize': None, 'normalize': False, 'normalizeScale': 1, 'removeOutliers': None, 'resampledPixelSpacing': None, 'interpolator': 'sitkBSpline', 'preCrop': False, 'padDistance': 5, 'distances': [1], 'force2D': False, 'force2Ddimension': 0, 'resegmentRange': None, 'label': 1, 'additionalInfo': True}	{'Original': {}}	f1f528efb42385330b87f482fdd9f3b71cd42f5d	3D	(0.7422000169754028, 0.7422000169754028, 6.999985694885254)	(512, 512, 29)	57.7332	0	1227	e05ab639f2afeb68404f2947002f769e9de580a6	(0.7422000169754028, 0.7422000169754028, 6.999985694885254)	(512, 512, 29)	(211, 173, 20, 72, 69, 2)	2108	1	(250.0479127134725, 204.64753320683113, 20.588709677419356)	(-11.067434817326358, -48.37359786819687, 37.93767456085453)	0.431817	0.0986901	6.91642	70.0822	45.2669	41.7537	64.8098	66.3047	7844.43	30.2627	0.472936
Patient # 81	0	0	0	1	0	1	0	1	0	0	0	0	0	0	1	32	v3.1.0	1.23.5	2.2.1	1.4.1	3.9.17	{'minimumROIDimensions': 2, 'minimumROISize': None, 'normalize': False, 'normalizeScale': 1, 'removeOutliers': None, 'resampledPixelSpacing': None, 'interpolator': 'sitkBSpline', 'preCrop': False, 'padDistance': 5, 'distances': [1], 'force2D': False, 'force2Ddimension': 0, 'resegmentRange': None, 'label': 1, 'additionalInfo': True}	{'Original': {}}	22885556b786a95599257400d0917983c73624eb	3D	(0.7422000169754028, 0.7422000169754028, 6.9999895095825195)	(512, 512, 30)	87.5316	0	1544	5b2df5364ddae64d4828c3b720907ee765c1c4fa	(0.7422000169754028, 0.7422000169754028, 6.9999895095825195)	(512, 512, 30)	(155, 228, 18, 33, 57, 2)	1520	1	(170.72434210526316, 255.32565789473685, 18.42236842105263)	(-66.42939686108576, -20.126290179004798, 43.88268573786084)	0.481961	0.259865	11.2669	43.3569	25.0574	38.9694	44.6555	45.6366	5726.83	20.8963	0.560367
Patient # 87	0	1	0	0	0	0	0	0	0	0	0	0	0	0	0	14	v3.1.0	1.23.5	2.2.1	1.4.1	3.9.17	{'minimumROIDimensions': 2, 'minimumROISize': None, 'normalize': False, 'normalizeScale': 1, 'removeOutliers': None, 'resampledPixelSpacing': None, 'interpolator': 'sitkBSpline', 'preCrop': False, 'padDistance': 5, 'distances': [1], 'force2D': False, 'force2Ddimension': 0, 'resegmentRange': None, 'label': 1, 'additionalInfo': True}	{'Original': {}}	aa49350d7fda4c5030f5a92a97b7da914ca9cc98	3D	(0.7422000169754028, 0.7422000169754028, 7.000007629394531)	(512, 512, 28)	77.6531	0	1390	cc7284ccb20799661506faf9300b169cb6816062	(0.7422000169754028, 0.7422000169754028, 7.000007629394531)	(512, 512, 28)	(194, 189, 16, 49, 56, 3)	1226	1	(218.04812398042415, 217.384176182708, 17.269983686786297)	(-40.67067538437601, -43.603459892517975, 38.09681993518724)	0.519073	0.215636	10.2739	47.6447	30.1648	32.8234	46.8586	50.6688	4537.1	24.7311	0.486797
Patient # 88	0	0	0	1	0	0	0	0	0	0	1	0	0	0	0	34	v3.1.0	1.23.5	2.2.1	1.4.1	3.9.17	{'minimumROIDimensions': 2, 'minimumROISize': None, 'normalize': False, 'normalizeScale': 1, 'removeOutliers': None, 'resampledPixelSpacing': None, 'interpolator': 'sitkBSpline', 'preCrop': False, 'padDistance': 5, 'distances': [1], 'force2D': False, 'force2Ddimension': 0, 'resegmentRange': None, 'label': 1, 'additionalInfo': True}	{'Original': {}}	5f072a672b87c845d9573134485f05e534dd9ef8	3D	(0.7422000169754028, 0.7422000169754028, 8.000007629394531)	(512, 512, 26)	114.542	0	1743	81e78a6742f9ac94de12459d4145a238030fe29c	(0.7422000169754028, 0.7422000169754028, 8.000007629394531)	(512, 512, 26)	(193, 217, 14, 31, 52, 4)	1888	1	(209.01006355932202, 241.39512711864407, 15.422139830508474)	(-55.57472312785055, -30.465530357497215, 35.08403867382114)	0.503944	0.404926	17.7284	43.7819	35.9252	46.7934	33.6619	51.533	8108.86	22.0636	0.570459
Patient # 82	1	0	0	1	0	0	0	0	1	0	1	0	0	0	0	33	v3.1.0	1.23.5	2.2.1	1.4.1	3.9.17	{'minimumROIDimensions': 2, 'minimumROISize': None, 'normalize': False, 'normalizeScale': 1, 'removeOutliers': None, 'resampledPixelSpacing': None, 'interpolator': 'sitkBSpline', 'preCrop': False, 'padDistance': 5, 'distances': [1], 'force2D': False, 'force2Ddimension': 0, 'resegmentRange': None, 'label': 1, 'additionalInfo': True}	{'Original': {}}	07a95745ca3c4abe31de7d74ec3bc0c23f0d3074	3D	(0.7422000169754028, 0.7422000169754028, 6.999992370605469)	(512, 512, 28)	68.7771	0	1417	fc946938128bbb7a7eae55f8220645f85d75ef11	(0.7422000169754028, 0.7422000169754028, 6.999992370605469)	(512, 512, 28)	(194, 247, 12, 51, 33, 4)	1408	1	(220.33735795454547, 261.7869318181818, 13.231534090909092)	(-31.947603814727188, -15.3307325633412, 34.41283586892216)	0.591889	0.491751	18.9339	38.5029	42.6398	34.4322	34.8913	42.8717	5243.71	22.7895	0.506246
Patient # 83	0	0	0	1	0	1	0	1	0	0	1	1	0	1	0	27	v3.1.0	1.23.5	2.2.1	1.4.1	3.9.17	{'minimumROIDimensions': 2, 'minimumROISize': None, 'normalize': False, 'normalizeScale': 1, 'removeOutliers': None, 'resampledPixelSpacing': None, 'interpolator': 'sitkBSpline', 'preCrop': False, 'padDistance': 5, 'distances': [1], 'force2D': False, 'force2Ddimension': 0, 'resegmentRange': None, 'label': 1, 'additionalInfo': True}	{'Original': {}}	9ab3f49ed681f8f018a41a39a4db2cfcfe39bf36	3D	(0.7422000169754028, 0.7422000169754028, 7.0)	(512, 512, 26)	69.233	0	1545	8e866af26ef2884c39e1b8650548b551261686e6	(0.7422000169754028, 0.7422000169754028, 7.0)	(512, 512, 26)	(201, 157, 14, 96, 83, 8)	26089	1	(248.9507455249339, 198.57234849936754, 17.76488175092951)	(-11.881752323284559, -57.56559871843163, 30.987770584143306)	0.860692	0.631934	43.0597	68.1395	74.7554	75.3869	71.4095	83.4315	100301	58.6472	0.600163
Patient # 84	0	0	0	1	0	0	0	0	1	1	1	0	0	0	1	35	v3.1.0	1.23.5	2.2.1	1.4.1	3.9.17	{'minimumROIDimensions': 2, 'minimumROISize': None, 'normalize': False, 'normalizeScale': 1, 'removeOutliers': None, 'resampledPixelSpacing': None, 'interpolator': 'sitkBSpline', 'preCrop': False, 'padDistance': 5, 'distances': [1], 'force2D': False, 'force2Ddimension': 0, 'resegmentRange': None, 'label': 1, 'additionalInfo': True}	{'Original': {}}	cf914daa60ddbec2a9d38ef428ea4044ff7e5e05	3D	(0.7422000169754028, 0.7422000169754028, 7.000010967254639)	(512, 512, 28)	51.9793	0	1224	961006e114f492e4c0e45efda88156f6bf86dcd7	(0.7422000169754028, 0.7422000169754028, 7.000010967254639)	(512, 512, 28)	(246, 215, 18, 23, 32, 3)	555	1	(258.35315315315313, 229.6216216216216, 18.935135135135134)	(-3.7322799729871576, -21.642821698575403, -34.527851514558535)	0.584452	0.321525	9.24777	28.7622	24.499	29.5445	23.3056	29.9978	2076.31	16.8101	0.606806
Patient # 85	0	0	0	1	1	1	1	0	1	0	1	0	0	0	0	7	v3.1.0	1.23.5	2.2.1	1.4.1	3.9.17	{'minimumROIDimensions': 2, 'minimumROISize': None, 'normalize': False, 'normalizeScale': 1, 'removeOutliers': None, 'resampledPixelSpacing': None, 'interpolator': 'sitkBSpline', 'preCrop': False, 'padDistance': 5, 'distances': [1], 'force2D': False, 'force2Ddimension': 0, 'resegmentRange': None, 'label': 1, 'additionalInfo': True}	{'Original': {}}	f97850b2896acf449b2579badf34587139772338	3D	(0.7422000169754028, 0.7422000169754028, 6.499989032745361)	(512, 512, 28)	129.777	0	2392	eb21ebc3e8b6afb61919924920398e926599b88b	(0.7422000169754028, 0.7422000169754028, 6.499989032745361)	(512, 512, 28)	(273, 202, 22, 22, 20, 1)	318	1	(283.1792452830189, 212.83962264150944, 22.0)	(2.7346463934430574, -72.28442626516775, 74.93706035614014)	0.832176	0	0	16.608	16.2048	15.5277	17.3745	17.9007	1084.62	13.8208	0.788779
Patient # 86	0	0	0	1	0	0	0	0	1	0	0	0	1	0	1	26	v3.1.0	1.23.5	2.2.1	1.4.1	3.9.17	{'minimumROIDimensions': 2, 'minimumROISize': None, 'normalize': False, 'normalizeScale': 1, 'removeOutliers': None, 'resampledPixelSpacing': None, 'interpolator': 'sitkBSpline', 'preCrop': False, 'padDistance': 5, 'distances': [1], 'force2D': False, 'force2Ddimension': 0, 'resegmentRange': None, 'label': 1, 'additionalInfo': True}	{'Original': {}}	671e338c8740c4ed7f7fcade194e7078c0ec01ef	3D	(0.7422000169754028, 0.7422000169754028, 6.499997138977051)	(512, 512, 28)	158.51	0	3870	5ef5edc701ad75b5bfe3d80e17564ccf2412d79f	(0.7422000169754028, 0.7422000169754028, 6.499997138977051)	(512, 512, 28)	(196, 161, 15, 82, 74, 9)	16825	6	(238.43060921248141, 202.09848439821693, 18.125765230312037)	(-24.780805872476975, -44.32422135628809, 97.70320439042011)	0.808793	0.570936	33.3752	58.457	67.9676	63.7823	61.6071	72.863	59998.1	47.2796	0.637099
[truncated: 96 more columns]

## Sheet: External Validation Cohort 2
Sample	HBV infection	Cell differentiation	CA-199	Neuro-invasion	diagnostics_Versions_PyRadiomics	diagnostics_Versions_Numpy	diagnostics_Versions_SimpleITK	diagnostics_Versions_PyWavelet	diagnostics_Versions_Python	diagnostics_Configuration_Settings	diagnostics_Configuration_EnabledImageTypes	diagnostics_Image-original_Hash	diagnostics_Image-original_Dimensionality	diagnostics_Image-original_Spacing	diagnostics_Image-original_Size	diagnostics_Image-original_Mean	diagnostics_Image-original_Minimum	diagnostics_Image-original_Maximum	diagnostics_Mask-original_Hash	diagnostics_Mask-original_Spacing	diagnostics_Mask-original_Size	diagnostics_Mask-original_BoundingBox	diagnostics_Mask-original_VoxelNum	diagnostics_Mask-original_VolumeNum	diagnostics_Mask-original_CenterOfMassIndex	diagnostics_Mask-original_CenterOfMass	original_shape_Elongation	original_shape_Flatness	original_shape_LeastAxisLength	original_shape_MajorAxisLength	original_shape_Maximum2DDiameterColumn	original_shape_Maximum2DDiameterRow	original_shape_Maximum2DDiameterSlice	original_shape_Maximum3DDiameter	original_shape_MeshVolume	original_shape_MinorAxisLength	original_shape_Sphericity	original_shape_SurfaceArea	original_shape_SurfaceVolumeRatio	original_shape_VoxelVolume	original_firstorder_10Percentile	original_firstorder_90Percentile	original_firstorder_Energy	original_firstorder_Entropy	original_firstorder_InterquartileRange	original_firstorder_Kurtosis	original_firstorder_Maximum	original_firstorder_MeanAbsoluteDeviation	original_firstorder_Mean
Patient # 1	0	1	1	0	v3.1.0	1.23.5	2.4.0	1.4.1	3.9.18	{'minimumROIDimensions': 2, 'minimumROISize': None, 'normalize': False, 'normalizeScale': 1, 'removeOutliers': None, 'resampledPixelSpacing': None, 'interpolator': 'sitkBSpline', 'preCrop': False, 'padDistance': 5, 'distances': [1], 'force2D': False, 'force2Ddimension': 0, 'resegmentRange': None, 'label': 1, 'additionalInfo': True}	{'Original': {}}	7d64c84693e2fe0206b057f3090deaa2f3ecdd9a	3D	(0.7422000169754028, 0.7422000169754028, 6.4999895095825195)	(512, 512, 30)	146.03	0	2751	ecc27d04558c6985d27093a03fd5581207220f8b	(0.7422000169754028, 0.7422000169754028, 6.4999895095825195)	(512, 512, 30)	(180, 237, 15, 44, 22, 2)	813	1	(202.57933579335793, 250.2349323493235, 15.493234932349324)	(-43.96160779799922, -19.21662322518864, 22.393166165510237)	0.416222	0.331735	10.7753	32.4816	33.0907	18.1162	32.6062	35.1021	2813.15	13.5196	0.644937	1494.27	0.531173	2911.02	595	908	463346893	4.28954	160	3.01944	1118	96.1795	744.998
Patient # 2	0	1	0	1	v3.1.0	1.23.5	2.4.0	1.4.1	3.9.18	{'minimumROIDimensions': 2, 'minimumROISize': None, 'normalize': False, 'normalizeScale': 1, 'removeOutliers': None, 'resampledPixelSpacing': None, 'interpolator': 'sitkBSpline', 'preCrop': False, 'padDistance': 5, 'distances': [1], 'force2D': False, 'force2Ddimension': 0, 'resegmentRange': None, 'label': 1, 'additionalInfo': True}	{'Original': {}}	a1557247fcd39528c83e9cb67d9735d64fd40efc	3D	(0.7422000169754028, 0.7422000169754028, 7.0)	(512, 512, 32)	96.4714	0	1838	7dd12639421bd5d07bab673aff82e27d01ab2ff3	(0.7422000169754028, 0.7422000169754028, 7.0)	(512, 512, 32)	(136, 246, 16, 40, 49, 2)	628	2	(158.34076433121018, 267.11464968152865, 16.627388535031848)	(-68.59547933993066, -18.400502349920345, 12.464717792097929)	0.557212	0.165932	7.52976	45.3785	29.0593	37.5879	36.2464	38.8562	2286.3	25.2854	0.530905	1580.85	0.691442	2421.58	272	588.3	116203392	4.08462	201	2.26066	745	103.007	412.748
Patient # 3	1	0	1	0	v3.1.0	1.23.5	2.4.0	1.4.1	3.9.18	{'minimumROIDimensions': 2, 'minimumROISize': None, 'normalize': False, 'normalizeScale': 1, 'removeOutliers': None, 'resampledPixelSpacing': None, 'interpolator': 'sitkBSpline', 'preCrop': False, 'padDistance': 5, 'distances': [1], 'force2D': False, 'force2Ddimension': 0, 'resegmentRange': None, 'label': 1, 'additionalInfo': True}	{'Original': {}}	b58a1a81177386dc345dfb66db71023b1b5be473	3D	(0.7813000082969666, 0.7813000082969666, 8.000003814697266)	(512, 512, 26)	116.017	0	2425	55366459cab2328f77061057a5fadfb5dd93d883	(0.7813000082969666, 0.7813000082969666, 8.000003814697266)	(512, 512, 26)	(181, 206, 13, 41, 43, 3)	1669	1	(201.72079089275016, 227.54104254044339, 13.648891551827441)	(-44.345541350065844, -34.80718828911836, -5.833817044870088)	0.516324	0.446848	18.332	41.0252	28.6387	40.6546	39.2365	41.9826	7988.9	21.1823	0.614929	3142.8	0.393396	8150.46	433	837.2	671949873	4.56702	192	3.22399	1113	119.687	615.815
Patient # 4	0	1	1	0	v3.1.0	1.23.5	2.4.0	1.4.1	3.9.18	{'minimumROIDimensions': 2, 'minimumROISize': None, 'normalize': False, 'normalizeScale': 1, 'removeOutliers': None, 'resampledPixelSpacing': None, 'interpolator': 'sitkBSpline', 'preCrop': False, 'padDistance': 5, 'distances': [1], 'force2D': False, 'force2Ddimension': 0, 'resegmentRange': None, 'label': 1, 'additionalInfo': True}	{'Original': {}}	f0d5d009091b2a76490f9ff482b4410755dc90cf	3D	(0.7422000169754028, 0.7422000169754028, 7.9999871253967285)	(512, 512, 24)	84.6916	0	2502	fd8c2c6843bfa0559a952b7dabe77a09214a9d26	(0.7422000169754028, 0.7422000169754028, 7.9999871253967285)	(512, 512, 24)	(205, 235, 14, 24, 29, 2)	782	1	(216.7826086956522, 250.5447570332481, 14.67007672634271)	(-33.4149487847867, -23.67467487955946, -1.5665770138011368)	0.825134	0.76086	14.894	19.5753	21.3274	25.6433	21.8288	26.0271	3362.82	16.1522	0.778624	1394.09	0.414561	3446.18	250	378	79496553	3.00333	73	2.60803	470	40.2845	315.032
Patient # 5	0	1	1	1	v3.1.0	1.23.5	2.4.0	1.4.1	3.9.18	{'minimumROIDimensions': 2, 'minimumROISize': None, 'normalize': False, 'normalizeScale': 1, 'removeOutliers': None, 'resampledPixelSpacing': None, 'interpolator': 'sitkBSpline', 'preCrop': False, 'padDistance': 5, 'distances': [1], 'force2D': False, 'force2Ddimension': 0, 'resegmentRange': None, 'label': 1, 'additionalInfo': True}	{'Original': {}}	169aa1cf4dc7f70826c5e199d213ecfdd19722c4	3D	(0.7813000082969666, 0.7813000082969666, 6.0)	(512, 512, 24)	143.769	0	2200	1769314532512133b7090b98f9bd8a6806ea1d17	(0.7813000082969666, 0.7813000082969666, 6.0)	(512, 512, 24)	(210, 260, 15, 39, 29, 4)	1736	1	(224.56221198156683, 273.68087557603684, 16.338133640552996)	(-41.75353666659322, -8.09912451476822, 2.0410012451734474)	0.56164	0.459862	15.4711	33.643	34.6566	29.0723	32.2138	41.2508	6263.92	18.8953	0.688234	2387.7	0.381182	6358.24	548	713	708260377	3.34105	99.25	2.59703	793	53.2204	635.537
Patient # 6	1	1	0	0	v3.1.0	1.23.5	2.4.0	1.4.1	3.9.18	{'minimumROIDimensions': 2, 'minimumROISize': None, 'normalize': False, 'normalizeScale': 1, 'removeOutliers': None, 'resampledPixelSpacing': None, 'interpolator': 'sitkBSpline', 'preCrop': False, 'padDistance': 5, 'distances': [1], 'force2D': False, 'force2Ddimension': 0, 'resegmentRange': None, 'label': 1, 'additionalInfo': True}	{'Original': {}}	dfe1c60b0040e478630053ef83f07aae95226f3b	3D	(0.7422000169754028, 0.7422000169754028, 7.0000152587890625)	(512, 512, 27)	121.37	0	2679	cb695ab718c8cd02bbf6007c29b6e3cdbeeb6516	(0.7422000169754028, 0.7422000169754028, 7.0000152587890625)	(512, 512, 27)	(175, 195, 13, 46, 57, 4)	2155	1	(197.33874709976797, 228.22320185614848, 14.995359628770302)	(-46.65917147256937, -25.021732290217074, 30.143344356952852)	0.778163	0.52432	20.4802	39.0605	39.4524	50.1149	42.3119	50.3124	8110.04	30.3954	0.472914	4127.79	0.508973	8309.75	488	796	892351904	4.24896	163	2.91655	1028	95.8687	632.468
Patient # 7	0	1	1	0	v3.1.0	1.23.5	2.4.0	1.4.1	3.9.18	{'minimumROIDimensions': 2, 'minimumROISize': None, 'normalize': False, 'normalizeScale': 1, 'removeOutliers': None, 'resampledPixelSpacing': None, 'interpolator': 'sitkBSpline', 'preCrop': False, 'padDistance': 5, 'distances': [1], 'force2D': False, 'force2Ddimension': 0, 'resegmentRange': None, 'label': 1, 'additionalInfo': True}	{'Original': {}}	e8f38764404fbad1a14725d072ab71d02ab5afe8	3D	(0.7422000169754028, 0.7422000169754028, 8.000007629394531)	(512, 512, 26)	135.502	0	2942	c884ce5140c96d78348386c381533441c66c0e60	(0.7422000169754028, 0.7422000169754028, 8.000007629394531)	(512, 512, 26)	(188, 252, 12, 27, 18, 2)	437	1	(199.40732265446223, 260.2700228832952, 12.251716247139589)	(-54.505878444940066, -7.090585086111048, -4.133179723534482)	0.616279	0.430518	9.40779	21.8523	22.3367	20.3764	21.2534	26.6028	1846.85	13.4671	0.715154	1017.9	0.551155	1925.81	302	506.2	71370632	3.67132	97	3.64514	593	64.3038	395.355
Patient # 8	0	1	0	0	v3.1.0	1.23.5	2.4.0	1.4.1	3.9.18	{'minimumROIDimensions': 2, 'minimumROISize': None, 'normalize': False, 'normalizeScale': 1, 'removeOutliers': None, 'resampledPixelSpacing': None, 'interpolator': 'sitkBSpline', 'preCrop': False, 'padDistance': 5, 'distances': [1], 'force2D': False, 'force2Ddimension': 0, 'resegmentRange': None, 'label': 1, 'additionalInfo': True}	{'Original': {}}	94481cbbbc7fbb0cbbd02dfe47a21617c6231490	3D	(0.7422000169754028, 0.7422000169754028, 8.000021934509277)	(512, 512, 24)	118.99	0	2170	1f5a8551ddace12e48d51f874944e01354289072	(0.7422000169754028, 0.7422000169754028, 8.000021934509277)	(512, 512, 24)	(106, 212, 5, 32, 42, 3)	916	1	(120.33842794759825, 230.97052401746726, 5.883187772925764)	(-82.75181807727273, -33.51967229892594, 33.5041316326008)	0.518523	0.233015	9.11569	39.1207	27.4185	38.7556	25.9664	38.8904	3870.36	20.285	0.580769	2052.65	0.530351	4036.72	393	621.5	232955595	3.8632	121.25	3.31353	810	73.8143	495.733
Patient # 9	1	0	1	1	v3.1.0	1.23.5	2.4.0	1.4.1	3.9.18	{'minimumROIDimensions': 2, 'minimumROISize': None, 'normalize': False, 'normalizeScale': 1, 'removeOutliers': None, 'resampledPixelSpacing': None, 'interpolator': 'sitkBSpline', 'preCrop': False, 'padDistance': 5, 'distances': [1], 'force2D': False, 'force2Ddimension': 0, 'resegmentRange': None, 'label': 1, 'additionalInfo': True}	{'Original': {}}	2bed49194a6fcf9ae51755543f9011feb126a839	3D	(0.7813000082969666, 0.7813000082969666, 10.000017166137695)	(512, 512, 24)	73.0464	0	1157	75193285b28db3b22132c7d878645aaae6573996	(0.7813000082969666, 0.7813000082969666, 10.000017166137695)	(512, 512, 24)	(187, 235, 14, 39, 27, 2)	642	1	(208.37383177570092, 247.39875389408098, 14.299065420560748)	(-33.294523626844466, -23.877349698840646, 44.52749787089979)	0.691918	0.465285	14.3947	30.9375	29.069	26.8871	32.1189	36.1116	3728.97	21.4062	0.55521	2094.53	0.561691	3918.97	211	359	52966777	3.20199	60.75	3.72647	459	43.3542	281.372
Patient # 10	0	1	1	0	v3.1.0	1.23.5	2.4.0	1.4.1	3.9.18	{'minimumROIDimensions': 2, 'minimumROISize': None, 'normalize': False, 'normalizeScale': 1, 'removeOutliers': None, 'resampledPixelSpacing': None, 'interpolator': 'sitkBSpline', 'preCrop': False, 'padDistance': 5, 'distances': [1], 'force2D': False, 'force2Ddimension': 0, 'resegmentRange': None, 'label': 1, 'additionalInfo': True}	{'Original': {}}	e2d76445cbb2653c73fc9117d5b3641b7af63543	3D	(0.7422000169754028, 0.7422000169754028, 7.999995708465576)	(512, 512, 24)	88.367	0	3030	4ea122496b177d984391b77eddf306ac1a6e0e92	(0.7422000169754028, 0.7422000169754028, 7.999995708465576)	(512, 512, 24)	(168, 267, 15, 20, 14, 1)	149	1	(177.38926174496643, 273.241610738255, 15.0)	(-63.823681550538, 17.755921780663044, 51.4140362739563)	0.362608	0	0	17.1358	13.1137	10.4221	16.2777	17.5351	606.681	6.21358	0.765516	452.727	0.746236	656.626	300	666.2	38711450	4.22699	191	2.17704	757	107.786	492.577
Patient # 11	0	1	0	0	v3.1.0	1.23.5	2.4.0	1.4.1	3.9.18	{'minimumROIDimensions': 2, 'minimumROISize': None, 'normalize': False, 'normalizeScale': 1, 'removeOutliers': None, 'resampledPixelSpacing': None, 'interpolator': 'sitkBSpline', 'preCrop': False, 'padDistance': 5, 'distances': [1], 'force2D': False, 'force2Ddimension': 0, 'resegmentRange': None, 'label': 1, 'additionalInfo': True}	{'Original': {}}	f1928914d007017cf77bf3e39432ebf3f0b70c7a	3D	(0.7813000082969666, 0.7813000082969666, 7.999982833862305)	(512, 512, 24)	117.046	0	2643	9c5366fd8c950a4482610662476012b4b3715ba5	(0.7813000082969666, 0.7813000082969666, 7.999982833862305)	(512, 512, 24)	(170, 232, 14, 26, 38, 2)	536	2	(183.96641791044777, 246.89365671641792, 14.343283582089553)	(-71.64003725883674, -21.53598969629894, -26.27797963725986)	0.591224	0.341195	10.4027	30.4889	24.6497	29.683	30.7002	34.3539	2482.61	18.0258	0.567532	1562.31	0.6293	2617.52	612.5	1122	395541628	4.85622	306	2.381	1398	162.15	836.418
Patient # 12	0	1	1	0	v3.1.0	1.23.5	2.4.0	1.4.1	3.9.18	{'minimumROIDimensions': 2, 'minimumROISize': None, 'normalize': False, 'normalizeScale': 1, 'removeOutliers': None, 'resampledPixelSpacing': None, 'interpolator': 'sitkBSpline', 'preCrop': False, 'padDistance': 5, 'distances': [1], 'force2D': False, 'force2Ddimension': 0, 'resegmentRange': None, 'label': 1, 'additionalInfo': True}	{'Original': {}}	7e9c3aad2b0de6d4da23fff4954253bc556ff2ff	3D	(0.7813000082969666, 0.7813000082969666, 8.000003814697266)	(512, 512, 26)	175.721	0	2966	11da323b240cd4bec3b336b96bb5b8070d26c846	(0.7813000082969666, 0.7813000082969666, 8.000003814697266)	(512, 512, 26)	(175, 225, 13, 61, 69, 3)	454	4	(196.36563876651982, 256.75550660792953, 14.127753303964758)	(-42.67652492454923, -20.176919336229673, 29.606980227163703)	0.523053	0.0708311	5.53685	78.1696	33.7263	43.6647	65.9447	67.858	2027.44	40.8868	0.506563	1529.26	0.754283	2217.08	478	1049.8	263253580	4.97438	331.5	2.30421	1317	176.855	731.595
Patient # 13	1	0	1	1	v3.1.0	1.23.5	2.4.0	1.4.1	3.9.18	{'minimumROIDimensions': 2, 'minimumROISize': None, 'normalize': False, 'normalizeScale': 1, 'removeOutliers': None, 'resampledPixelSpacing': None, 'interpolator': 'sitkBSpline', 'preCrop': False, 'padDistance': 5, 'distances': [1], 'force2D': False, 'force2Ddimension': 0, 'resegmentRange': None, 'label': 1, 'additionalInfo': True}	{'Original': {}}	17920346587922a129f2e1820ba616a4343db424	3D	(0.7813000082969666, 0.7813000082969666, 7.0000104904174805)	(512, 512, 30)	104.428	0	2984	009ccec97d8572df57e463714308438d30928b6c	(0.7813000082969666, 0.7813000082969666, 7.0000104904174805)	(512, 512, 30)	(209, 187, 22, 40, 51, 4)	3832	1	(229.07359081419625, 211.66753653444675, 23.200156576200417)	(-49.69679866656506, -42.54614901975077, 54.83833587269194)	0.827133	0.676698	24.2549	35.843	39.1379	39.8463	40.9345	43.8326	16200.6	29.6469	0.672903	4601.36	0.284024	16374.2	597	981	2365589569	4.51883	179	3.0273	1276	113.51	772.365
Patient # 14	1	1	0	0	v3.1.0	1.23.5	2.4.0	1.4.1	3.9.18	{'minimumROIDimensions': 2, 'minimumROISize': None, 'normalize': False, 'normalizeScale': 1, 'removeOutliers': None, 'resampledPixelSpacing': None, 'interpolator': 'sitkBSpline', 'preCrop': False, 'padDistance': 5, 'distances': [1], 'force2D': False, 'force2Ddimension': 0, 'resegmentRange': None, 'label': 1, 'additionalInfo': True}	{'Original': {}}	275f82fdbdebca3c6ff30c64b0024da50d82559d	3D	(0.7813000082969666, 0.7813000082969666, 8.000020027160645)	(512, 512, 18)	111.217	0	2451	d44c31ab76a1e296764cef9083a2cf8dd133de80	(0.7813000082969666, 0.7813000082969666, 8.000020027160645)	(512, 512, 18)	(193, 183, 9, 92, 80, 5)	16821	1	(247.14368943582426, 222.08976874145412, 11.032578324713157)	(-12.36863900848195, -32.042266478302395, 97.33350799509068)	0.885296	0.633016	39.2165	61.9517	75.0398	64.0405	74.1206	75.9395	81834.2	54.8456	0.672507	13554.3	0.165631	82144.5	297	490	2674824338	3.57506	106	2.47598	614	59.5819	392.103
Patient # 15	1	1	1	1	v3.1.0	1.23.5	2.4.0	1.4.1	3.9.18	{'minimumROIDimensions': 2, 'minimumROISize': None, 'normalize': False, 'normalizeScale': 1, 'removeOutliers': None, 'resampledPixelSpacing': None, 'interpolator': 'sitkBSpline', 'preCrop': False, 'padDistance': 5, 'distances': [1], 'force2D': False, 'force2Ddimension': 0, 'resegmentRange': None, 'label': 1, 'additionalInfo': True}	{'Original': {}}	97ac489cef32142160500d2440cbcf986ddb3b36	3D	(0.7422000169754028, 0.7422000169754028, 6.0)	(512, 512, 26)	106.673	0	1492	221523db93b660d8d7e990c065a2b78d7288aa46	(0.7422000169754028, 0.7422000169754028, 6.0)	(512, 512, 26)	(180, 230, 22, 19, 30, 2)	203	2	(186.66995073891624, 243.32512315270935, 22.472906403940886)	(-67.47255658516156, -25.52109386004838, 37.3735407185672)	0.339701	0.114312	3.57848	31.3045	13.3049	24.6429	22.0297	25.086	605.947	10.6342	0.629017	550.526	0.908539	670.949	238.4	493	28228304	3.8178	173.5	2.01077	595	84.7897	359.665
Patient # 16	1	0	0	0	v3.1.0	1.23.5	2.4.0	1.4.1	3.9.18	{'minimumROIDimensions': 2, 'minimumROISize': None, 'normalize': False, 'normalizeScale': 1, 'removeOutliers': None, 'resampledPixelSpacing': None, 'interpolator': 'sitkBSpline', 'preCrop': False, 'padDistance': 5, 'distances': [1], 'force2D': False, 'force2Ddimension': 0, 'resegmentRange': None, 'label': 1, 'additionalInfo': True}	{'Original': {}}	6d7197db4dd7c9e61a8e45766ce5377806d76d4b	3D	(0.7813000082969666, 0.7813000082969666, 6.0)	(512, 512, 22)	91.4588	0	2106	1a4837d774ec76161d83d8491ee9a18dedaa8261	(0.7813000082969666, 0.7813000082969666, 6.0)	(512, 512, 22)	(225, 225, 17, 19, 24, 2)	313	1	(233.34185303514377, 236.52715654952075, 17.376996805111823)	(-7.287008409682926, -14.415335142003102, 7.479082881452186)	0.768808	0.333065	6.54056	19.6375	17.9001	19.7021	20.9645	21.1381	1070.08	15.0975	0.591021	856.038	0.799974	1146.39	362.2	675.6	94518635	4.06717	220	1.92784	793	106.044	535.716
Patient # 17	0	1	1	0	v3.1.0	1.23.5	2.4.0	1.4.1	3.9.18	{'minimumROIDimensions': 2, 'minimumROISize': None, 'normalize': False, 'normalizeScale': 1, 'removeOutliers': None, 'resampledPixelSpacing': None, 'interpolator': 'sitkBSpline', 'preCrop': False, 'padDistance': 5, 'distances': [1], 'force2D': False, 'force2Ddimension': 0, 'resegmentRange': None, 'label': 1, 'additionalInfo': True}	{'Original': {}}	c4804c69b6ad53bf1ccd1f1c8a6867606d4d7768	3D	(0.7422000169754028, 0.7422000169754028, 6.499990463256836)	(512, 512, 32)	149.615	0	2932	2d71e15612035803245d892f6cb0e427d4d29057	(0.7422000169754028, 0.7422000169754028, 6.499990463256836)	(512, 512, 32)	(86, 159, 16, 68, 99, 5)	12909	1	(122.73336431946704, 205.54132775582926, 18.290340072817415)	(-127.59828918133857, -57.076220853211055, 45.32433767877973)	0.455485	0.384472	29.0832	75.6445	46.6019	69.5861	75.668	78.7407	46015.5	34.4549	0.645703	9617.32	0.209002	46221.8	666	920	8223390489	4.10705	133	3.99564	1242	83.5838	790.741
Patient # 18	0	1	1	0	v3.1.0	1.23.5	2.4.0	1.4.1	3.9.18	{'minimumROIDimensions': 2, 'minimumROISize': None, 'normalize': False, 'normalizeScale': 1, 'removeOutliers': None, 'resampledPixelSpacing': None, 'interpolator': 'sitkBSpline', 'preCrop': False, 'padDistance': 5, 'distances': [1], 'force2D': False, 'force2Ddimension': 0, 'resegmentRange': None, 'label': 1, 'additionalInfo': True}	{'Original': {}}	a72386b3e26ba42e87ea74780e6436b9aa921aa6	3D	(0.7422000169754028, 0.7422000169754028, 8.0)	(512, 512, 24)	98.3977	0	2216	3ec2bf6379c7e8546c81729e4b32c70d72b43f85	(0.7422000169754028, 0.7422000169754028, 8.0)	(512, 512, 24)	(192, 223, 14, 45, 39, 2)	661	1	(215.96822995461423, 244.3767019667171, 14.361573373676249)	(-53.92238057813918, -13.032604233940873, 18.209183974273273)	0.515446	0.243151	9.80315	40.3171	31.1435	26.8193	38.3151	41.5216	2727.31	20.7813	0.462595	2040.67	0.748235	2912.95	381	613	159477874	3.75504	125	2.77661	744	70.7848	483.289
Patient # 19	1	1	0	0	v3.1.0	1.23.5	2.4.0	1.4.1	3.9.18	{'minimumROIDimensions': 2, 'minimumROISize': None, 'normalize': False, 'normalizeScale': 1, 'removeOutliers': None, 'resampledPixelSpacing': None, 'interpolator': 'sitkBSpline', 'preCrop': False, 'padDistance': 5, 'distances': [1], 'force2D': False, 'force2Ddimension': 0, 'resegmentRange': None, 'label': 1, 'additionalInfo': True}	{'Original': {}}	a8071be3f91ece64b029891a063da2883bcb06a3	3D	(0.7813000082969666, 0.7813000082969666, 8.0)	(512, 512, 22)	100.65	0	1995	d0d08a25b41d27db62518a73245e5f51728f1440	(0.7813000082969666, 0.7813000082969666, 8.0)	(512, 512, 22)	(171, 269, 9, 7, 15, 1)	93	1	(174.0, 276.0, 9.0)	(-65.37780368328094, 8.229805707931519, -2.6828994750976562)	0.482852	0	0	12.229	9.2723	13.5515	11.8232	13.6413	411.023	5.9048	0.827026	323.253	0.78646	454.16	294.4	564.6	20773352	3.60943	101	3.82563	604	74.6401	462.43
Patient # 20	0	1	1	0	v3.1.0	1.23.5	2.4.0	1.4.1	3.9.18	{'minimumROIDimensions': 2, 'minimumROISize': None, 'normalize': False, 'normalizeScale': 1, 'removeOutliers': None, 'resampledPixelSpacing': None, 'interpolator': 'sitkBSpline', 'preCrop': False, 'padDistance': 5, 'distances': [1], 'force2D': False, 'force2Ddimension': 0, 'resegmentRange': None, 'label': 1, 'additionalInfo': True}	{'Original': {}}	a2aafbaac6b9fa7495c3d40c43e63390504fb256	3D	(0.7422000169754028, 0.7422000169754028, 7.999982833862305)	(512, 512, 24)	70.2338	0	1521	6e7249565388df4f89c0cf0f0d5273ce0097df06	(0.7422000169754028, 0.7422000169754028, 7.999982833862305)	(512, 512, 24)	(98, 303, 10, 64, 67, 3)	5704	1	(129.2547335203366, 335.8890252454418, 10.951788218793828)	(-106.57313129115657, 39.66784243628405, 9.857518324176525)	0.765067	0.500632	25.9913	51.917	50.5875	49.9354	58.1953	58.6513	24880.9	39.72	0.525249	7846.86	0.315377	25136.8	489	718	2046325224	3.80132	121	3.90967	1191	72.1613	592.151
Patient # 21	1	1	0	0	v3.1.0	1.23.5	2.4.0	1.4.1	3.9.18	{'minimumROIDimensions': 2, 'minimumROISize': None, 'normalize': False, 'normalizeScale': 1, 'removeOutliers': None, 'resampledPixelSpacing': None, 'interpolator': 'sitkBSpline', 'preCrop': False, 'padDistance': 5, 'distances': [1], 'force2D': False, 'force2Ddimension': 0, 'resegmentRange': None, 'label': 1, 'additionalInfo': True}	{'Original': {}}	a35cf7f586693644202a1287526be425faeaf416	3D	(0.7422000169754028, 0.7422000169754028, 5.499983787536621)	(512, 512, 26)	79.0204	0	1783	532bebc8a3eb98a04c83b3ed204a07146bb2f479	(0.7422000169754028, 0.7422000169754028, 5.499983787536621)	(512, 512, 26)	(168, 208, 19, 39, 98, 3)	371	2	(189.49865229110512, 250.277628032345, 20.202156334231805)	(-57.13209693065551, -23.872938028564363, -8.673471350554195)	0.0837751	0.0219498	2.61326	119.056	8.65272	20.0657	20.2581	77.3607	1043.24	9.97396	0.600249	828.719	0.794374	1124.03	203	370	29676828	3.27152	79	3.15007	500	50.0777	275.795
Patient # 22	1	1	1	0	v3.1.0	1.23.5	2.4.0	1.4.1	3.9.18	{'minimumROIDimensions': 2, 'minimumROISize': None, 'normalize': False, 'normalizeScale': 1, 'removeOutliers': None, 'resampledPixelSpacing': None, 'interpolator': 'sitkBSpline', 'preCrop': False, 'padDistance': 5, 'distances': [1], 'force2D': False, 'force2Ddimension': 0, 'resegmentRange': None, 'label': 1, 'additionalInfo': True}	{'Original': {}}	9dc2dc9a51268c3dcaf59c7d9e3f185dfd405ad5	3D	(0.7422000169754028, 0.7422000169754028, 8.000004768371582)	(512, 512, 24)	117.154	0	2588	5f10599d0ed99f84851b7ab07dc42066b753c705	(0.7422000169754028, 0.7422000169754028, 8.000004768371582)	(512, 512, 24)	(204, 186, 15, 91, 50, 3)	4819	1	(248.60406723386595, 211.2091720273916, 16.427682091720275)	(-15.651050365003329, -34.1375521097373, -15.60345882942974)	0.511437	0.281017	17.6383	62.7661	60.7777	38.7556	68.9447	70.777	20963.8	32.1009	0.572092	6426.84	0.306569	21236.8	495	680	1700212125	3.66599	95	7.07133	1142	60.5166	588.263
Patient # 23	0	0	1	1	v3.1.0	1.23.5	2.4.0	1.4.1	3.9.18	{'minimumROIDimensions': 2, 'minimumROISize': None, 'normalize': False, 'normalizeScale': 1, 'removeOutliers': None, 'resampledPixelSpacing': None, 'interpolator': 'sitkBSpline', 'preCrop': False, 'padDistance': 5, 'distances': [1], 'force2D': False, 'force2Ddimension': 0, 'resegmentRange': None, 'label': 1, 'additionalInfo': True}	{'Original': {}}	0a953b188e4c2a61c4992606ec58d313fe541e1e	3D	(0.7813000082969666, 0.7813000082969666, 8.0)	(512, 512, 22)	111.706	0	2150	1195d3e6ba203ced4da4288ed0f405da0b75c001	(0.7813000082969666, 0.7813000082969666, 8.0)	(512, 512, 22)	(178, 273, 12, 16, 15, 1)	113	1	(185.67256637168143, 279.94690265486724, 12.0)	(-51.03102247535654, 4.966520662856311, 22.731201171875)	0.31794	0	0	16.7697	10.651	10.1522	15.626	17.0073	502.587	5.33175	0.7464	409.563	0.814908	551.828	437	821.6	46596940	4.33532	159	2.72918	943	108.12	626.442
Patient # 24	0	1	1	0	v3.1.0	1.23.5	2.4.0	1.4.1	3.9.18	{'minimumROIDimensions': 2, 'minimumROISize': None, 'normalize': False, 'normalizeScale': 1, 'removeOutliers': None, 'resampledPixelSpacing': None, 'interpolator': 'sitkBSpline', 'preCrop': False, 'padDistance': 5, 'distances': [1], 'force2D': False, 'force2Ddimension': 0, 'resegmentRange': None, 'label': 1, 'additionalInfo': True}	{'Original': {}}	9bfdb35ba2f65048fb844313209b6984d60bf6c8	3D	(0.7813000082969666, 0.7813000082969666, 8.000003814697266)	(512, 512, 30)	97.0504	0	1916	9abff4a746c582079c7de65dcf362c3a8b68668e	(0.7813000082969666, 0.7813000082969666, 8.000003814697266)	(512, 512, 30)	(193, 213, 20, 27, 26, 2)	398	1	(208.51256281407035, 226.12311557788945, 20.43718592964824)	(-46.0641390468607, -50.40300596973404, 16.472571502378827)	0.768992	0.338675	8.06333	23.8085	25.2491	21.3021	22.7115	27.7815	1831.29	18.3085	0.618258	1170.81	0.639336	1943.61	282	573.9	73210251	4.02022	124.75	3.06371	708	84.8963	414.786
Patient # 25	1	1	1	1	v3.1.0	1.23.5	2.4.0	1.4.1	3.9.18	{'minimumROIDimensions': 2, 'minimumROISize': None, 'normalize': False, 'normalizeScale': 1, 'removeOutliers': None, 'resampledPixelSpacing': None, 'interpolator': 'sitkBSpline', 'preCrop': False, 'padDistance': 5, 'distances': [1], 'force2D': False, 'force2Ddimension': 0, 'resegmentRange': None, 'label': 1, 'additionalInfo': True}	{'Original': {}}	e6a6d50a931f58c0854ace41f2d03ec3e2ce8ec6	3D	(0.7422000169754028, 0.7422000169754028, 8.499991416931152)	(512, 512, 24)	129.619	0	1872	02e5c44fc4974652e6ca7d94e4076e56e09a1c66	(0.7422000169754028, 0.7422000169754028, 8.499991416931152)	(512, 512, 24)	(211, 176, 16, 83, 69, 4)	6756	1	(256.27205447010067, 208.43146832445234, 17.398164594434576)	(1.7471306243191407, -54.93115847411772, 68.86545089492435)	0.85633	0.615665	32.0877	52.1188	61.0485	53.1258	65.6039	67.7708	31281.9	44.6309	0.447497	10728.9	0.342976	31633.7	342	512	1256707830	3.52958	89	4.86037	827	55.1781	425.155
Patient # 26	0	0	0	0	v3.1.0	1.23.5	2.4.0	1.4.1	3.9.18	{'minimumROIDimensions': 2, 'minimumROISize': None, 'normalize': False, 'normalizeScale': 1, 'removeOutliers': None, 'resampledPixelSpacing': None, 'interpolator': 'sitkBSpline', 'preCrop': False, 'padDistance': 5, 'distances': [1], 'force2D': False, 'force2Ddimension': 0, 'resegmentRange': None, 'label': 1, 'additionalInfo': True}	{'Original': {}}	97e8d45b90546d2f224b06ba7e7f12d09bfc063d	3D	(0.7422000169754028, 0.7422000169754028, 6.0)	(512, 512, 24)	51.7959	0	1364	11fe373edede7a015177e1f81eaebde7f59b4a7d	(0.7422000169754028, 0.7422000169754028, 6.0)	(512, 512, 24)	(177, 216, 14, 32, 33, 2)	1091	1	(192.64069660861594, 233.7268560953254, 14.571035747021082)	(-50.16307817665839, 0.13607802640177624, 21.2794173019507)	0.87974	0.442406	10.3369	23.3652	23.7777	26.6098	25.732	28.3925	3525.37	20.5553	0.720101	1555.59	0.441255	3605.94	196	372	90662588	3.43512	104	2.70099	510	57.7631	279.76
Patient # 27	1	1	1	0	v3.1.0	1.23.5	2.4.0	1.4.1	3.9.18	{'minimumROIDimensions': 2, 'minimumROISize': None, 'normalize': False, 'normalizeScale': 1, 'removeOutliers': None, 'resampledPixelSpacing': None, 'interpolator': 'sitkBSpline', 'preCrop': False, 'padDistance': 5, 'distances': [1], 'force2D': False, 'force2Ddimension': 0, 'resegmentRange': None, 'label': 1, 'additionalInfo': True}	{'Original': {}}	5695d0fb8d6238865df82d084e72546da6efa357	3D	(0.7813000082969666, 0.7813000082969666, 8.000003814697266)	(512, 512, 28)	79.119	0	2331	9381c9f26019b87212262130f066e1d457478180	(0.7813000082969666, 0.7813000082969666, 8.000003814697266)	(512, 512, 28)	(163, 311, 21, 38, 20, 3)	698	2	(187.49140401146133, 320.0186246418338, 22.035816618911173)	(-58.97497010546974, 57.34755543062201, 76.87151691360253)	0.661992	0.477192	14.3243	30.0179	31.6824	26.7086	30.3402	32.0274	3281.88	19.8716	0.629095	1697.65	0.517282	3408.64	441.7	683.3	214904393	3.67439	84.75	3.3755	804	64.5388	547.62
Patient # 28	1	1	1	0	v3.1.0	1.23.5	2.4.0	1.4.1	3.9.18	{'minimumROIDimensions': 2, 'minimumROISize': None, 'normalize': False, 'normalizeScale': 1, 'removeOutliers': None, 'resampledPixelSpacing': None, 'interpolator': 'sitkBSpline', 'preCrop': False, 'padDistance': 5, 'distances': [1], 'force2D': False, 'force2Ddimension': 0, 'resegmentRange': None, 'label': 1, 'additionalInfo': True}	{'Original': {}}	bbcdcf114dd030ab33f15df45fa06cf581489c95	3D	(0.7813000082969666, 0.7813000082969666, 7.999995708465576)	(512, 512, 24)	118.779	0	3201	631f03d6834ceff6d258188f42659d4e88ffdb32	(0.7813000082969666, 0.7813000082969666, 7.999995708465576)	(512, 512, 24)	(180, 217, 15, 42, 36, 2)	877	1	(196.4618015963512, 234.78563283922463, 15.443557582668188)	(-48.454389730976004, -36.17097664497868, 54.96249503175916)	0.528693	0.42763	14.0712	32.9051	27.7375	28.3793	36.8538	39.4412	4137.49	17.3967	0.601653	2071.55	0.500678	4282.77	311.6	452.4	133179800	3.30821	69	5.99844	704	46.2516	384.493
Patient # 29	0	1	0	0	v3.1.0	1.23.5	2.4.0	1.4.1	3.9.18	{'minimumROIDimensions': 2, 'minimumROISize': None, 'normalize': False, 'normalizeScale': 1, 'removeOutliers': None, 'resampledPixelSpacing': None, 'interpolator': 'sitkBSpline', 'preCrop': False, 'padDistance': 5, 'distances': [1], 'force2D': False, 'force2Ddimension': 0, 'resegmentRange': None, 'label': 1, 'additionalInfo': True}	{'Original': {}}	41f389ce1b4a447469f67aeac76106f8ef8c90db	3D	(0.7813000082969666, 0.7813000082969666, 8.000004768371582)	(512, 512, 24)	97.9294	0	1820	8f97ebb9bcadaa5fd91c237fbe5f000d024ce235	(0.7813000082969666, 0.7813000082969666, 8.000004768371582)	(512, 512, 24)	(199, 220, 14, 22, 11, 1)	124	1	(209.4516129032258, 224.91935483870967, 14.0)	(-54.069457617498216, -48.07050925012558, 48.243967056274414)	0.254644	0	0	19.8183	15.5053	9.2723	18.2898	19.2942	545.318	5.04663	0.700011	461.118	0.845595	605.547	329.8	513	23542175	3.60531	104.5	4.83377	725	68.2673	425.927
Patient # 30	1	1	0	0	v3.1.0	1.23.5	2.4.0	1.4.1	3.9.18	{'minimumROIDimensions': 2, 'minimumROISize': None, 'normalize': False, 'normalizeScale': 1, 'removeOutliers': None, 'resampledPixelSpacing': None, 'interpolator': 'sitkBSpline', 'preCrop': False, 'padDistance': 5, 'distances': [1], 'force2D': False, 'force2Ddimension': 0, 'resegmentRange': None, 'label': 1, 'additionalInfo': True}	{'Original': {}}	dfa524df619443dc50248c170eb9ef3931c73725	3D	(0.7813000082969666, 0.7813000082969666, 7.999983787536621)	(512, 512, 26)	110.844	0	2758	60a513e0ab244f2bff8cf942338de12d2d7dd3a9	(0.7813000082969666, 0.7813000082969666, 7.999983787536621)	(512, 512, 26)	(156, 215, 15, 79, 72, 2)	1138	3	(190.98242530755712, 240.3567662565905, 15.46572934973638)	(-60.285429522630835, -12.594251036329723, 19.601583511003923)	0.596739	0.152572	13.6436	89.4242	59.9893	52.3471	73.2966	75.0226	5306.45	53.3629	0.490359	3000.35	0.565416	5557.34	384	804	419203845	4.5537	225.75	2.24802	957	125.523	587.53
Patient # 31	1	1	1	1	v3.1.0	1.23.5	2.4.0	1.4.1	3.9.18	{'minimumROIDimensions': 2, 'minimumROISize': None, 'normalize': False, 'normalizeScale': 1, 'removeOutliers': None, 'resampledPixelSpacing': None, 'interpolator': 'sitkBSpline', 'preCrop': False, 'padDistance': 5, 'distances': [1], 'force2D': False, 'force2Ddimension': 0, 'resegmentRange': None, 'label': 1, 'additionalInfo': True}	{'Original': {}}	e7c929c13900b9237c9e84840f5f3dc93d9c4af1	3D	(0.7422000169754028, 0.7422000169754028, 8.999991416931152)	(512, 512, 24)	101.974	0	1908	d4b602af28b4d154fa890a03dd912d71bfb711c2	(0.7422000169754028, 0.7422000169754028, 8.999991416931152)	(512, 512, 24)	(243, 196, 13, 41, 39, 3)	2128	1	(261.51691729323306, 217.44501879699249, 14.176691729323307)	(-0.21314418427928672, -35.3633104377335, -29.763900021861375)	0.818608	0.76354	23.4861	30.7595	40.1295	35.4736	31.1812	40.4644	10408	25.18	0.645519	3571.24	0.343126	10550.1	455	611	607991099	3.40136	77	3.76362	797	49.6994	530.575
Patient # 32	1	0	0	0	v3.1.0	1.23.5	2.4.0	1.4.1	3.9.18	{'minimumROIDimensions': 2, 'minimumROISize': None, 'normalize': False, 'normalizeScale': 1, 'removeOutliers': None, 'resampledPixelSpacing': None, 'interpolator': 'sitkBSpline', 'preCrop': False, 'padDistance': 5, 'distances': [1], 'force2D': False, 'force2Ddimension': 0, 'resegmentRange': None, 'label': 1, 'additionalInfo': True}	{'Original': {}}	39697bf6f7592c8a2a4576a29e43182fe50dd22b	3D	(0.8202999830245972, 0.8202999830245972, 8.0)	(512, 512, 24)	149.227	0	2400	13674cbb3b5340880fedc5b342ba0a21bfb4f362	(0.8202999830245972, 0.8202999830245972, 8.0)	(512, 512, 24)	(170, 278, 13, 19, 24, 2)	352	1	(177.5028409090909, 290.5426136363636, 13.573863636363637)	(-63.98342713205653, 5.230096028948367, 14.24890622225675)	0.545703	0.445674	10.4017	23.3393	18.369	24.7378	19.7213	25.3955	1803.35	12.7363	0.677806	1057.06	0.586163	1894.86	945.2	1514.8	567691398	4.90979	300.75	2.29268	1625	172.366	1253.18
[truncated: 130 more rows]
[truncated: 84 more columns]

## Sheet: Sheet1
0	0	0	0	0	0	1	0	0	1	0	0	0	0	1	0	0	0	0	0	1	0	1	0	0	1	0	0	0	0	0	1	0	1	0	0	1	0	0	0	0	0	0	1	0	0	1	0	0	0
下面是您请求的、符合指定比例的随机数序列：
0	0	0	0	1	0	0	1	0	0	0	0	0	0	0	0	1	0	0	0	0	0	0	0	0	1	0	0	0	1	0	0	0	0	0	0	0	0	1	0	0	0	0	0	1	0	0	0	0	0
0
0
0
0
1
0
0
1
0
0
0
0
0
0
0
0
1
0
0
0
0
0
0
0
0
1
0
0
0
1
0
0
0
0
0
0
0
0
1
0
0
0
0
0
1
0
0
0
0
0
0
0
0
1
0
0
0
0
0
0
0
0
1
0
0
0
0
0
0
0
1
0
0
0
0
0
1
0
0
0
0
0
0
0
0
1
0
0
0
0
0
0
0
0
0
1
[truncated: 162 more rows]
[truncated: 208 more columns]
