# Supplementary material for: Predictive nomogram integrating radiomics and multi‐omics for improved prognosis‐model in cholangiocarcinoma
Source: Clin Transl Med. 2025 Jan 12;15(1):e70171. doi: 10.1002/ctm2.70171 (PMC11726632; doi:10.1002/ctm2.70171)
Supplement: Supplementary file 6 — Supporting Information [file CTM2-15-e70171-s001.xlsx]

## Sheet: 样本列表
Training Cohort (n = 210)	Internal Validation Cohort (n = 90)
cai_gui_feng	li_zhao_zhen
chen_fu_kang	luo_li_min
chen_guo_lin	niu_jin_jie
chen_xiao_gen	ma_zhi_xiang
chen_xiao_lin	shang_mei_ying
ChenBingHong	zhu_guo_li
dong_su_jing	zhang_min_juan
DuHanYan	yang_chang_deng
fan_fu_qin	ding_shou_liang
fan_mei_e	yuan_yun_qiu
fan_shou_biao	chen_you_qing
fan_xiao_you	zhu_sen_bo
fang_shui_hua	zheng_yi_min
FangFuQuan	zhang_xian_gen
gao_run_cai	wang_a_lin
gong_ai_jiao	wang_shan_liu
hong_su_qin	xie_chang_an
HongShuiZhen	ying_hong_yuan
hu_ai_e	liu_shao_hua
hu_zhen	gan_shi_lan
huang_chong_ming	zhang_mu_jian
huang_san_yan	cui_zhen_hai
huang_wan_da	yuan_you_ping
jiang_song_ying	li_cheng_yi
jin_can_he	shen_tu_li_jun
jin_xian_hai	chen_ji_ceng
li_jie	chen_xian_ming
li_ling_fei	huang_xian_dong
lian_zheng_fu	mao_quan_lan
liang_ding_sun	WuZhiZheng
liao_qiu_lin	luo_shan_hua
liao_ren_fa	li_wen_xian
liu_wei_ming	JinFuZhen
LiuQiHua	zheng_chun_shui
lu_chang_jin	zhong_bing_juan
lu_xi_liang	zhushuaie
luo_jia_qing	WangWenGuang
luo_su_zhen	shen_guo_rong
luo_yuan_liang	lou_guang_li
luo_zhong_nan	ZhouFengYing
ma_zhang_hui	huang_jin_zhuang
mao_ju_qing	xie_yuan_long
mei_ming_fang	ZhangDaHua
ni_jin_liang	shen_zheng_yu
PanGuoHua	YeQiuFen
PanShuiYing	xu_zhi_hua
qian_xue_rong	lu_xiao_wei
qiu_tang_ming	zhu_jin_lian
ren_jin_niu	huang_pu_quan_sheng
shen_bin_fu	liu_tu_feng
shen_ren_shui	he_yun
ShenAXiang	shen_mei_hua
song_zeng_xiang	wang_mao_xin
SunHeYing	wang_mei_lian
tang_jin_lai	huang_yu_zhu
taofulai	han_guo_en
tian_qing	xu_xiao_e
tong_qing_xiang	zhang_a_qin
tu_you_geng	YingGuoHua
wang_a_xiao	zhang_shu_liang
wang_chun_jing	yang_dian_fang
wang_zhang_da	song_you_sen
wangwanting	xieaiqiu
weng_a_mi	yang_ren_fen
xiong_cai_fen	cheng_fu_xin
xiong_jin_quan	li_pei_rong
xu_lin_zhi	niu_yu_hong
yang_zi_qiu	shen_guo_xin
ye_cheng_yan	zheng_su_yun
ye_gui_lian	ChenYueLong
ye_hong_hua	bao_ji_xiang
yuan_hai_ming	yao_shun_gen
yuan_li_ying	liu_zhi_li
yuan_xiao_heng	wang_yun_di
YuanDeZhong	jiang_zhen_cang
zhang_sheng_de	qian_jun_ying
ZhangKangYin	zhang_feng_zi
ZhangXiaoLong	chen_bao_ying
zheng_yue_xin	ShaoLiangDe
zhong_shui_zheng	yang_guo_ying
zhong_ya_ping	wang_bao_chuan
zhouhuixian	yu_dong_xiang
ZhouPeiLin	ren_ding_hao
zhu_hai_fen	zhang_jin_lian
zhu_yong_kang	jin_fu_qing
zhuo_tian_fu	xu_xiao_chuang
zou_kong_xin	zhan_wei_li
LiuFuQiang	lang_rui_ding
NiMiaoLiang	chen_min_zhen
ZhuLianGen	HuGuiFen
	zhou_qing_liang
	ling_jin_hong
	zhu_guan_hao
	ye_quan_rong
	Liyunsheng
	wang_yi_min
	YeXiaoPao
	xu_jin_lian
	xiong_cai_e
	ChenAnGen
	shen_yin_quan
	zeng_rui_zhen
	wu_yan_xi
	xu_xiao_rong
	huang_fan
	jiang_lian_sheng
	chen_chang_hang
	MaAiJuan
	shi_jin_zhu
	ren_xu_hua
	zheng_he_mei
	zhang_ji
	wang_chang_geng
	yan_zi_rong
	sheng_kai
	wu_yong_ping
	jiang_ren_yue
	he_qi_gao
	FangJuXiang
	lv_jian_ming
	ChenGuanXin
	gao_xiang
	chen_jin_fu
	tan_jin_fu
	huang_xin_chun
	long_yi_hua
	li_xiu_zhi
	xu_bo_nan
	li_cai_ju
	shi_xin_liang
	dong_zai_xiang
	shen_huai_jun
	wang_qiang_gen
	ma_xiao_fang
	fan_gui_lin
	lin_chong_mei
	jiang_ren_miao
	niu_xiong
	jin_miao_shui
	pan_ding_zhong
	xiao_zhang_sheng
	FengLingDi
	XiXinHua
	zhang_zhu_feng
	zhu_wen_juan
	xie_ya_zhen
	jin_ju_yuan
	huang_zhi_ming
	chen_guang_xin
	xiao_ruo_mian
	MaMeiYu
	QianGuoXin
	wu_ren_yun
	jin_xia_lian
	fei_fu_zhen
	HuGaoTang
	ZhouTianPing
	mou_yong_lin
	zhou_guo_peng
	wang_cai_lian
	ShiRenHua
	LiZhongHao
	tang_cheng_fu
	cheng_wan_qin
	zhang_yong_ming
	ma_zhong_shun
	huang_ding_jin
	ma_yuan_hua
	song_mian_you
	jin_hong_zhen
	yang_xiao_gen
	zhong_xi_wei
	XuZhiFen
	wang_san_nv
	bian_huan_xiang
	WuTuGen
	hu_tiao_hua
	zheng_yu_li
	hua_shi_chuan
	CaiQiChang
	huang_zhu_bin
	xiang_mei_zhen
	XuTianMin
	QiaoLin
	cai_xiao_ping
	zhu_xin_zi
	WangYunSheng
	FengAiQin
	shen_xian_bing
	zhu_xian_lin
	zhou_xing_qin
	xu_zhong_lin
	wang_lai_hong
	gao_bai_qi
	lou_zhong_yi
	WangJianTing
	zhang_yan_fen
	XuWanFei
	liang_zuo_ming
	zhou_xiang_lan
	zhang_zhou_bing
	fang_xuan_min
	ZhangZhongMing
	he_jiang_yun
	shao_fen_lin
	shi_yu_jiao
	mu_guo_jun
	huang_chun_e
	zhang_dong_hai
	cai_chun_mei

## Sheet: 样本HBV相关影像特征基线统计
	training set			validation set
	Negative	Positive	p value	Negative	Positive	p value
HBV	n=156	n=54		n=62	n=28
original_shape_Elongation (mean (SD))	6.3e-01 (0.18)	7.4e-01 (0.14)	<0.001	6.4e-01 (0.17)	6.9e-01 (0.17)	0.147
original_shape_Maximum2DDiameterColumn (mean (SD))	4.9e+01 (21.42)	5.9e+01 (33.04)	0.016	4.8e+01 (21.50)	5.6e+01 (24.54)	0.161
original_glcm_Correlation (mean (SD))	4.5e-01 (0.25)	5.6e-01 (0.18)	0.002	4.6e-01 (0.26)	4.9e-01 (0.29)	0.687
original_glcm_Idm (mean (SD))	2.8e-01 (0.15)	3.5e-01 (0.15)	0.002	3.1e-01 (0.17)	3.3e-01 (0.17)	0.58

## Sheet: HBV infection
Sample	Model	threshold	sensitivity	specificity	accuracy	precision	recall
Training Cohort	RF	0.439667	1	1	1	1	1
Training Cohort	SVM	0.0561655	0.907407	0.846154	0.861905	0.671233	0.907407
Training Cohort	LR	0.244577	0.759259	0.641026	0.671429	0.42268	0.759259
Training Cohort	Lasso	-0.98409	0.703704	0.666667	0.676191	0.422222	0.703704
Internal Validation Cohort	RF	0.351333	0.464286	0.822581	0.711111	0.541667	0.464286
Internal Validation Cohort	SVM	0.0540129	0.75	0.467742	0.555556	0.388889	0.75
Internal Validation Cohort	LR	0.390309	0.428571	0.870968	0.733333	0.6	0.428571
Internal Validation Cohort	Lasso	-0.616908	0.428571	0.903226	0.755556	0.666667	0.428571
External Validation Cohort 1	RF	0.456833	0.333333	0.850746	0.727273	0.411765	0.333333
External Validation Cohort 1	SVM	0.0564846	0.714286	0.507463	0.556818	0.3125	0.714286
External Validation Cohort 1	LR	0.225546	0.809524	0.597015	0.647727	0.386364	0.809524
External Validation Cohort 1	Lasso	-1.11283	0.714286	0.626866	0.647727	0.375	0.714286
External Validation Cohort 2	RF	0.366583	0.53125	0.812834	0.741036	0.492754	0.53125
External Validation Cohort 2	SVM	0.12526	0.6875	0.572192	0.601594	0.354839	0.6875
External Validation Cohort 2	LR	0.247735	0.71875	0.598931	0.629482	0.380165	0.71875
External Validation Cohort 2	Lasso	-0.996059	0.625	0.673797	0.661355	0.39604	0.625

## Sheet: Neuro-invasion 
Sample	Model	threshold	sensitivity	specificity	accuracy	precision	recall
Training Cohort	RF	0.467333	1	1	1	1	1
Training Cohort	SVM	0.281539	1	1	1	1	1
Training Cohort	LR	0.559544	0.842857	0.813953	0.831858	0.880597	0.842857
Training Cohort	Lasso	0.866413	0.628571	0.976744	0.761062	0.977778	0.628571
Internal Validation Cohort	RF	0.412667	0.904762	0.476191	0.690476	0.633333	0.904762
Internal Validation Cohort	SVM	0.472654	0.666667	0.52381	0.595238	0.583333	0.666667
Internal Validation Cohort	LR	0.21492	1	0.333333	0.666667	0.6	1
Internal Validation Cohort	Lasso	0.677579	0.619048	0.857143	0.738095	0.8125	0.619048
External Validation Cohort 1	RF	0.68325	0.692308	0.466667	0.5	0.183673	0.692308
External Validation Cohort 1	SVM	0.449698	0.923077	0.386667	0.465909	0.206897	0.923077
External Validation Cohort 1	LR	0.959756	0.615385	0.693333	0.681818	0.258064	0.615385
External Validation Cohort 1	Lasso	1.62372	0.307692	0.906667	0.818182	0.363636	0.307692
External Validation Cohort 2	RF	0.806917	0.523256	0.684211	0.572581	0.789474	0.523256
External Validation Cohort 2	SVM	0.625584	0.610465	0.539474	0.58871	0.75	0.610465
External Validation Cohort 2	LR	0.970129	0.569767	0.736842	0.620968	0.830508	0.569767
External Validation Cohort 2	Lasso	0.392712	0.354651	0.776316	0.483871	0.782051	0.354651

## Sheet: Cell Differentiation
Sample	Model	threshold	sensitivity	specificity	accuracy	precision	recall
Training Cohort	RF	0.555667	1	1	1	1	1
Training Cohort	SVM	0.954069	0.782258	0.686275	0.754286	0.858407	0.782258
Training Cohort	LR	0.708252	0.766129	0.588235	0.714286	0.818966	0.766129
Training Cohort	Lasso	0.847638	0.798387	0.54902	0.725714	0.811475	0.798387
Internal Validation Cohort	RF	0.798083	0.481482	0.772727	0.565789	0.83871	0.481482
Internal Validation Cohort	SVM	0.940705	0.851852	0.363636	0.710526	0.766667	0.851852
Internal Validation Cohort	LR	0.726658	0.796296	0.590909	0.736842	0.826923	0.796296
Internal Validation Cohort	Lasso	0.921473	0.722222	0.590909	0.684211	0.8125	0.722222
External Validation Cohort 1	RF	0.424417	0.5	0.837838	0.784091	0.368421	0.5
External Validation Cohort 1	SVM	0.668496	0.571429	0.878378	0.829546	0.470588	0.571429
External Validation Cohort 1	LR	0.787358	0.5	0.797297	0.75	0.318182	0.5
External Validation Cohort 1	Lasso	1.23003	0.214286	1	0.875	1	0.214286
External Validation Cohort 2	RF	0.477583	0.459016	0.804878	0.711111	0.466667	0.459016
External Validation Cohort 2	SVM	0.721907	0.459016	0.823171	0.724444	0.491228	0.459016
External Validation Cohort 2	LR	0.756809	0.52459	0.676829	0.635556	0.376471	0.52459
External Validation Cohort 2	Lasso	0.840723	0.426229	0.841463	0.728889	0.5	0.426229

## Sheet: CA199
Sample	Model	threshold	sensitivity	specificity	accuracy	precision	recall
Training Cohort	RF	0.549167	1	1	1	1	1
Training Cohort	SVM	0.925812	0.813433	0.942308	0.849462	0.973214	0.813433
Training Cohort	LR	0.697701	0.716418	0.692308	0.709677	0.857143	0.716418
Training Cohort	Lasso	1.12985	0.5	0.846154	0.596774	0.893333	0.5
Internal Validation Cohort	RF	0.722417	0.641509	0.6	0.628205	0.772727	0.641509
Internal Validation Cohort	SVM	0.767832	0.471698	0.68	0.538462	0.757576	0.471698
Internal Validation Cohort	LR	0.779286	0.471698	0.72	0.551282	0.78125	0.471698
Internal Validation Cohort	Lasso	1.78229	0.207547	0.96	0.448718	0.916667	0.207547
External Validation Cohort 1	RF	0.758417	0.904762	0.223881	0.386364	0.267606	0.904762
External Validation Cohort 1	SVM	0.566807	0.380952	0.731343	0.647727	0.307692	0.380952
External Validation Cohort 1	LR	0.84572	1	0.402985	0.545454	0.344262	1
External Validation Cohort 1	Lasso	1.20253	0.952381	0.432836	0.556818	0.344828	0.952381
External Validation Cohort 2	RF	0.759333	0.796875	0.411765	0.50996	0.31677	0.796875
External Validation Cohort 2	SVM	0.609534	0.453125	0.673797	0.61753	0.322222	0.453125
External Validation Cohort 2	LR	0.721736	0.609375	0.663102	0.649402	0.382353	0.609375
External Validation Cohort 2	Lasso	0.676776	0.515625	0.73262	0.677291	0.39759	0.515625
