# Supplementary material for: Predictive nomogram integrating radiomics and multi‐omics for improved prognosis‐model in cholangiocarcinoma
Source: Clin Transl Med. 2025 Jan 12;15(1):e70171. doi: 10.1002/ctm2.70171 (PMC11726632; doi:10.1002/ctm2.70171)
Supplement: Supplementary file 7 — Supporting Information [file CTM2-15-e70171-s007.xlsx]

## Sheet: variants_whitelist_filter.hbv0.
Hugo_Symbol	hbv0	hbv1	pval	or	ci.up	ci.low	adjPval
USP17L7	8	9	0.021931	0.20781	0.839659	0.0475711	0.513494
HCAR2	3	5	0.0380366	0.190415	1.15495	0.0253799	0.513494
TRIM49	4	5	0.102756	0.259028	1.43455	0.0430389	0.905548
ZNF93	5	5	0.134155	0.331276	1.72934	0.0625217	0.905548
NBPF12	6	5	0.265576	0.40753	2.04156	0.0834582	0.93794
HNRNPUL2	7	5	0.3004	0.488274	2.37298	0.105858	0.93794
AHNAK	5	0	0.30645	Inf	Inf	0.3808	0.93794
MUC17	5	0	0.30645	Inf	Inf	0.3808	0.93794
NBPF26	7	1	0.413635	3.22457	157.468	0.358917	0.93794
KRT5	5	4	0.422374	0.448544	2.65012	0.0806304	0.93794
ZNF254	6	4	0.453097	0.551971	3.13554	0.107618	0.93794
RBM4	6	1	0.65953	2.68633	133.598	0.284964	0.93794
ZNF430	5	1	0.65953	2.17878	111.126	0.215555	0.93794
ZNF708	5	1	0.65953	2.17878	111.126	0.215555	0.93794
PSG4	5	3	0.678445	0.642844	4.7318	0.106334	0.93794
USP17L2	8	2	0.705514	1.78872	19.4204	0.299355	0.93794
AHNAK2	6	3	0.709721	0.791446	5.61739	0.141721	0.93794
ANKRD18B	7	4	0.712058	0.661562	3.65165	0.136433	0.93794
ZNF714	7	4	0.712058	0.661562	3.65165	0.136433	0.93794
ZNF729	7	4	0.712058	0.661562	3.65165	0.136433	0.93794
MUC4	8	4	0.729509	0.777945	4.20121	0.167126	0.93794
ESX1	7	3	1	0.948846	6.55875	0.179462	1
MUC19	5	2	1	1.02887	12.0212	0.145853	1
PRX	5	2	1	1.02887	12.0212	0.145853	1
ZNF594	6	2	1	1.26732	14.3425	0.193773	1
ZNF91	7	3	1	0.948846	6.55875	0.179462	1
ZNF99	8	3	1	1.11606	7.56193	0.219643	1
