# Supplementary material for: Predictive nomogram integrating radiomics and multi‐omics for improved prognosis‐model in cholangiocarcinoma
Source: Clin Transl Med. 2025 Jan 12;15(1):e70171. doi: 10.1002/ctm2.70171 (PMC11726632; doi:10.1002/ctm2.70171)
Supplement: Supplementary file 8 — Supporting Information [file CTM2-15-e70171-s006.xlsx]

## Sheet: Table 4 Proteogenomic  diffHBV
	logFC	AveExpr	t	P.Value	adj.P.Val	B
KRT20	1.13795	0.7945	1.83132	0.072681	0.998979	-4.05131
SERPINB5	-0.867889	1.04185	-1.45326	0.152051	0.998979	-4.48687
ENPP2	0.854083	1.11471	1.57695	0.120763	0.998979	-4.35409
UGT1A10	0.613306	1.12715	4.58862	2.78e-05	0.188337	1.06117
HPCAL1	0.212451	1.04823	3.85153	0.000318645	0.998979	-0.533985
DPP4	0.623931	1.02067	3.72494	0.000475405	0.998979	-0.797134
CRABP2	-0.700681	1.03121	-1.50316	0.138739	0.998979	-4.43447
MSLN	-0.649243	1.05354	-1.84627	0.0704448	0.998979	-4.03231
AP1M2	-0.439153	1.04115	-3.625	0.000649058	0.998979	-1.00207
NUDC	0.248576	1.0271	3.55223	0.000812056	0.998979	-1.14959
ANXA10	-0.622278	0.773308	-1.0549	0.29626	0.998979	-4.84651
PMEL	0.620215	1.10381	1.42461	0.160137	0.998979	-4.51623
GPAA1	0.176486	1.07769	3.4614	0.00107068	0.998979	-1.33165
GPRC5A	-0.608056	0.958462	-1.68096	0.0986613	0.998979	-4.23504
CAPN6	0.595646	1.06269	1.51912	0.134679	0.998979	-4.41737
LAMA1	0.591111	1.10352	1.55215	0.126584	0.998979	-4.38149
ACOT9	-0.17484	0.976481	-3.44205	0.00113511	0.998979	-1.37012
KPNA2	0.38541	1.05862	3.3618	0.00144372	0.998979	-1.52845
ASRGL1	0.562576	1.06121	3.2791	0.00184401	0.998979	-1.68949
ZC3H15	0.148306	1.01483	3.26619	0.00191522	0.998979	-1.71441
MUC5AC	-0.542431	0.748904	-1.90853	0.0617502	0.998979	-3.95179
COL10A1	-0.539507	1.10744	-1.33709	0.186908	0.998979	-4.60263
HBG2	0.5065	0.926096	1.16797	0.24805	0.998979	-4.75525
EPX	-0.500986	0.902962	-1.67325	0.100176	0.998979	-4.24409
CD8A	0.496347	1.08575	1.33654	0.187089	0.998979	-4.60316
FGA	0.495986	1.005	1.53428	0.130915	0.998979	-4.40099
IGHV5-51	0.495694	1.26733	1.36564	0.177825	0.998979	-4.575
SPAG9	0.0993611	1.03221	3.22576	0.00215559	0.998979	-1.79217
SPON2	0.483903	1.09187	1.58488	0.118948	0.998979	-4.34525
KRT10	0.481208	0.963731	1.80112	0.0773784	0.998979	-4.08929
OLFM4	-0.476201	0.914115	-0.81603	0.418139	0.998979	-5.01012
ESRP1	-0.365451	0.978192	-3.20664	0.00227883	0.998979	-1.82872
KRT2	0.469014	0.913923	1.78112	0.0806281	0.998979	-4.11415
IGHV4-34	0.466965	1.0569	1.46224	0.149585	0.998979	-4.47756
LAMB3	-0.44984	1.07087	-1.42084	0.161226	0.998979	-4.52006
CAPS	-0.449125	0.927058	-1.85721	0.0688462	0.998979	-4.01832
CYP2C19	-0.446882	0.964692	-1.3705	0.176312	0.998979	-4.57024
HAT1	0.230701	1.0871	3.20429	0.00229448	0.998979	-1.83322
SPATS2L	0.157257	1.02419	3.14468	0.00272558	0.998979	-1.94636
ALDH1A2	0.438514	1.07004	1.26906	0.209968	0.998979	-4.66632
DCD	0.429535	0.939942	1.88555	0.0648468	0.998979	-3.98177
SFRP4	-0.418986	1.08544	-1.29183	0.202026	0.998979	-4.64534
SCARF2	-0.296583	1.05508	-3.11	0.00301038	0.998979	-2.01163
ALDH3A1	-0.416854	1.04215	-1.35779	0.18029	0.998979	-4.58265
FOLH1	-0.203111	1.04487	-3.03902	0.00368226	0.998979	-2.14382
VTA1	0.129326	0.986654	3.01889	0.00389685	0.998979	-2.18096
CKMT1A	-0.407313	0.782923	-1.86864	0.0672082	0.998979	-4.00363
LRBA	-0.186076	0.988385	-3.00373	0.00406618	0.998979	-2.20883
EEF1A2	-0.403896	1.22906	-0.746224	0.458832	0.998979	-5.05031
RNASE3	-0.403493	1.11765	-1.55305	0.126368	0.998979	-4.3805
VCAM1	0.402333	1.11421	1.76377	0.0835392	0.998979	-4.13552
HBG1	0.401847	0.959423	0.827616	0.411602	0.998979	-5.00312
IGLV1-47	0.400778	1.05679	1.57615	0.120947	0.998979	-4.35498
CLC	-0.397333	0.797077	-1.86677	0.0674738	0.998979	-4.00604
FLG2	0.395715	0.991981	1.35751	0.180377	0.998979	-4.58292
DRG1	0.110715	1.02929	2.98637	0.00426852	0.998979	-2.24065
LAMA3	-0.395062	1.08219	-1.4888	0.142472	0.998979	-4.44971
LAMC2	-0.394271	1.01077	-1.40218	0.166695	0.998979	-4.53885
EVPL	-0.393146	0.995365	-1.95536	0.0558272	0.998979	-3.88975
FGB	0.386639	0.989827	1.48933	0.142332	0.998979	-4.44915
TXNDC12	0.165215	1.03831	2.98603	0.00427256	0.998979	-2.24127
SLC27A4	-0.143646	1.04738	-2.95069	0.00471422	0.998979	-2.30569
L3HYPDH	0.156729	1.05706	2.91969	0.00513609	0.998979	-2.36177
S100P	-0.385062	0.894019	-1.11062	0.271749	0.998979	-4.80263
ENO3	0.379847	0.931154	1.54592	0.128079	0.998979	-4.38831
PSMA5	0.127986	0.985019	2.91548	0.00519609	0.998979	-2.36936
MARCKS	0.243139	1.01367	2.91257	0.0052379	0.998979	-2.3746
CHCHD6	-0.206792	0.905288	-2.90472	0.00535225	0.998979	-2.38872
MLF2	0.370063	1.13287	1.82749	0.073263	0.998979	-4.05616
ACLY	0.155736	1.02931	2.88828	0.00559927	0.998979	-2.41822
RADIL	-0.362576	1.06358	-1.10143	0.275692	0.998979	-4.81002
KRT1	0.361153	0.886596	1.70583	0.0938989	0.998979	-4.20558
FGG	0.360708	0.966654	1.41587	0.162668	0.998979	-4.52508
VILL	-0.360285	0.920365	-1.40156	0.166882	0.998979	-4.53948
IGLV3-10	-0.356028	1.05073	-0.976251	0.333379	0.998979	-4.9048
NQO1	-0.355569	1.01054	-1.36097	0.179288	0.998979	-4.57956
TOP1	0.240653	1.00552	2.88587	0.00563646	0.998979	-2.42254
CLIC3	-0.352312	1.0101	-1.71405	0.0923687	0.998979	-4.19577
PLA2G2A	-0.348167	1.08879	-0.59805	0.552356	0.998979	-5.12398
IL18	0.346424	1.05748	1.67845	0.0991524	0.998979	-4.23799
POGLUT2	0.272458	1.0395	2.88377	0.00566891	0.998979	-2.4263
SARAF	-0.149375	1.01504	-2.86795	0.0059195	0.998979	-2.45456
CEACAM6	-0.339361	0.876442	-1.27482	0.20794	0.998979	-4.66105
PIGR	0.338701	0.938327	1.18479	0.241391	0.998979	-4.74093
G6PD	0.647333	1.04085	2.83235	0.00652118	0.998979	-2.51776
NEBL	-0.285007	0.9805	-2.82405	0.00666935	0.998979	-2.53242
BAG1	-0.155493	1.03096	-2.81907	0.00675977	0.998979	-2.5412
DMBT1	-0.332722	0.947846	-0.892292	0.376273	0.998979	-4.96225
ENO1	0.162986	0.985538	2.81445	0.00684467	0.998979	-2.54934
ACSM1	-0.329868	1.01356	-0.855271	0.396254	0.998979	-4.98601
MCM2	0.354257	1.08456	2.80571	0.00700789	0.998979	-2.56471
UGT1A9	0.417965	0.975327	2.80383	0.00704342	0.998979	-2.56801
GDAP1	0.257194	1.04244	2.80127	0.00709214	0.998979	-2.5725
IGKV1-17	0.327021	1.18554	1.84714	0.0703166	0.998979	-4.0312
PCNA	0.33425	1.05585	2.79862	0.00714289	0.998979	-2.57715
IGLV1-51	0.323618	0.965019	1.66822	0.101175	0.998979	-4.24997
ST6GALNAC1	-0.321882	0.984904	-1.12994	0.263594	0.998979	-4.78692
CTSE	-0.321847	0.907942	-1.16685	0.248497	0.998979	-4.7562
FDX1	-0.31875	1.04742	-1.28478	0.20446	0.998979	-4.65187
AKR1C1	0.316479	1.07471	1.83142	0.0726663	0.998979	-4.05119
TMEM143	-0.315437	1.16244	-1.74948	0.086001	0.998979	-4.15298
KRT9	0.312694	0.916769	1.52984	0.132009	0.998979	-4.40581
MFAP4	-0.311778	1.10035	-1.04639	0.300134	0.998979	-4.85303
LPA	-0.311535	1.06312	-1.8265	0.0734144	0.998979	-4.05741
MCM6	0.44216	1.09183	2.77665	0.00757702	0.998979	-2.6156
WARS1	0.309014	0.997692	1.69328	0.0962785	0.998979	-4.2205
KRT7	-0.307924	0.904615	-1.57208	0.121889	0.998979	-4.35951
PODXL	-0.305812	1.11665	-1.29174	0.202056	0.998979	-4.64543
ALDH1A1	0.303965	1.04025	1.69839	0.0953036	0.998979	-4.21443
IGHV1-69	0.30184	0.949846	1.49977	0.139612	0.998979	-4.43808
MCM5	0.341549	1.07148	2.75623	0.0080021	0.998979	-2.65114
SEC24B	-0.0897153	1.05092	-2.75605	0.00800581	0.998979	-2.65144
THBD	-0.299576	1.22471	-1.52912	0.132186	0.998979	-4.40658
COL16A1	-0.298896	0.999365	-1.4588	0.150525	0.998979	-4.48113
PPL	-0.275701	0.980558	-2.73686	0.00842534	0.998979	-2.68468
TOP2A	0.297618	1.11727	1.99392	0.0513216	0.998979	-3.83773
FRZB	-0.297431	1.12229	-1.83036	0.0728261	0.998979	-4.05252
CRELD2	0.254556	1.08752	2.72758	0.00863547	0.998979	-2.7007
PRPH	-0.296	0.819923	-0.791745	0.432042	0.998979	-5.0245
EDIL3	0.295278	1.25933	1.30469	0.197639	0.998979	-4.63334
OLFML1	-0.295035	1.01994	-1.59335	0.117034	0.998979	-4.33576
DENND1A	-0.294472	0.974615	-1.16591	0.248874	0.998979	-4.75699
DDX3Y	0.293167	0.995538	1.77807	0.0811337	0.998979	-4.11792
BAG2	0.292458	1.0554	2.72006	0.00880934	0.998979	-2.71367
SLC35B2	-0.174167	1.07808	-2.717	0.00888082	0.998979	-2.71892
TUBB4A	-0.290292	0.969846	-1.00147	0.321152	0.998979	-4.88657
SYTL1	-0.207229	1.0354	-2.71693	0.00888246	0.998979	-2.71904
LTBP2	-0.287986	1.01175	-1.60823	0.113732	0.998979	-4.31899
ITGA2	-0.286576	1.05746	-1.87133	0.0668278	0.998979	-4.00017
PSMC4	0.0904722	1.00912	2.71282	0.00897964	0.998979	-2.72611
MDN1	0.126917	1.08138	2.70512	0.00916396	0.998979	-2.73932
HMGCS1	0.284972	1.05671	1.29952	0.199395	0.998979	-4.63818
LPCAT2	-0.28434	1.08404	-1.3793	0.173599	0.998979	-4.56158
ITIH5	0.283764	0.992173	1.91397	0.0610352	0.998979	-3.94464
CMBL	0.283076	0.956212	1.5569	0.125451	0.998979	-4.37627
DDR1	-0.282007	0.999673	-1.69572	0.0958119	0.998979	-4.2176
CR2	-0.281382	0.930615	-0.593691	0.555247	0.998979	-5.12591
DPEP1	-0.278507	1.05125	-1.23766	0.221301	0.998979	-4.69468
GSTM4	-0.277986	0.907577	-1.74546	0.0867046	0.998979	-4.15788
H1-3	-0.276028	0.826846	-0.747894	0.457832	0.998979	-5.04939
FBLN5	-0.275958	1.12342	-1.23545	0.222116	0.998979	-4.69665
DNAJC7	0.223785	1.05338	2.69559	0.00939703	0.998979	-2.75563
OGN	-0.275715	1.01019	-0.915838	0.363904	0.998979	-4.94664
ESYT2	-0.109194	1.0336	-2.69057	0.00952189	0.998979	-2.76421
CYP3A5	-0.275104	0.998019	-1.33108	0.188865	0.998979	-4.60838
BCL2L15	-0.272792	1.07198	-1.56703	0.123066	0.998979	-4.3651
AIF1L	-0.27275	1.06758	-1.6873	0.0974291	0.998979	-4.22757
NDRG1	0.272583	1.01004	1.87148	0.0668068	0.998979	-3.99997
PSMC3	0.0888542	1.00417	2.68924	0.00955535	0.998979	-2.76648
HPR	0.271028	1.01587	1.44058	0.155591	0.998979	-4.49993
SDHC	0.270368	1.03088	1.68756	0.0973783	0.998979	-4.22726
LGALS2	-0.269826	1.28937	-0.701219	0.486236	0.998979	-5.07437
TIMP1	-0.269347	1.10035	-1.65804	0.103222	0.998979	-4.26184
COL15A1	-0.269264	1.07004	-1.7182	0.0916026	0.998979	-4.1908
EPS8L1	-0.26909	0.987981	-1.74851	0.0861715	0.998979	-4.15417
CHRDL1	-0.268826	1.06967	-0.659384	0.512507	0.998979	-5.09542
ABCB1	0.267813	1.1089	1.84333	0.0708797	0.998979	-4.03605
UBE2L6	0.182	1.09875	2.68625	0.00963078	0.998979	-2.77159
FOLR2	-0.266833	1.23998	-1.3467	0.183811	0.998979	-4.59339
CD9	-0.266347	0.935269	-2.00172	0.0504495	0.998979	-3.82711
CSTA	0.265701	0.955615	1.97187	0.0538579	0.998979	-3.86758
GBP1	0.264993	0.993481	1.88325	0.0651637	0.998979	-3.98475
SDC2	-0.264931	1.11254	-1.40091	0.167073	0.998979	-4.54012
KRT16	-0.263937	0.768038	-0.698387	0.487991	0.998979	-5.07583
H2AX	-0.263729	0.850269	-1.23235	0.223263	0.998979	-4.69941
PTK2	-0.100257	1.02285	-2.68235	0.00972993	0.998979	-2.77824
UGDH	0.258403	1.02423	1.63874	0.107196	0.998979	-4.28417
NUDT19	-0.129014	1.01144	-2.67779	0.00984691	0.998979	-2.786
MMP7	-0.256785	0.998712	-0.988157	0.32757	0.998979	-4.89625
SLC40A1	0.255833	1.12313	0.990656	0.326359	0.998979	-4.89445
STAT1	0.255139	1.00187	1.87476	0.066345	0.998979	-3.99574
SLK	-0.117826	1.01638	-2.65473	0.0104592	0.998979	-2.82514
GNG7	-0.254417	1.11088	-1.73095	0.0892837	0.998979	-4.17545
TMEM62	-0.180993	1.07762	-2.6492	0.0106112	0.998979	-2.8345
CNTRL	0.253701	1.06017	1.48149	0.144403	0.998979	-4.45743
MSMO1	0.252826	1.05315	1.91734	0.0605958	0.998979	-3.94021
CDH17	0.252375	0.720654	1.2683	0.210239	0.998979	-4.66702
DNMBP	-0.117861	1.09385	-2.6456	0.0107112	0.998979	-2.84057
SAA1	0.251444	0.933423	0.690729	0.492753	0.998979	-5.07976
MOXD1	-0.24975	1.0744	-1.58891	0.118035	0.998979	-4.34075
APOBEC3G	0.24966	1.0761	1.32074	0.192268	0.998979	-4.61822
LGALS9	0.298312	1.06204	2.64549	0.0107144	0.998979	-2.84077
SEZ6L2	0.248035	1.06635	1.91576	0.0608018	0.998979	-3.94229
KRT6B	-0.247639	0.887442	-0.885274	0.380011	0.998979	-4.96683
TACSTD2	-0.246694	0.985788	-1.44655	0.153916	0.998979	-4.49379
PDLIM2	-0.137937	0.996058	-2.63935	0.0108869	0.998979	-2.85112
CTSC	0.24534	1.02921	1.94875	0.0566322	0.998979	-3.89858
AGR3	-0.245028	0.937135	-0.880282	0.382684	0.998979	-4.97006
GSTA4	0.244736	1.13919	1.01387	0.315256	0.998979	-4.87746
CMTM4	-0.343347	1.00583	-2.6242	0.0113236	0.998979	-2.8766
COX7A1	-0.242646	0.998423	-1.29386	0.201329	0.998979	-4.64346
SYPL1	-0.119556	1.02002	-2.61195	0.0116881	0.998979	-2.89712
ABI3BP	-0.242	1.07229	-1.14782	0.256201	0.998979	-4.77215
SH3TC1	-0.153215	1.04838	-2.60716	0.0118336	0.998979	-2.90513
TPD52	0.239743	0.989712	1.52607	0.132943	0.998979	-4.40988
CALML5	0.546201	1.07492	2.59459	0.0122235	0.998979	-2.9261
IGLV9-49	-0.239097	1.0204	-1.34411	0.184643	0.998979	-4.59589
GTPBP3	-0.112097	1.00523	-2.59044	0.0123546	0.998979	-2.933
PKP3	-0.238319	0.962115	-1.74777	0.086301	0.998979	-4.15508
CRYAB	0.237979	0.864058	1.64903	0.105062	0.998979	-4.27229
AKR1C8P	0.23659	0.994769	1.17821	0.243982	0.998979	-4.74656
SLC12A2	-0.235514	1.00042	-1.52633	0.132878	0.998979	-4.4096
HLA-H	0.235035	1.2181	0.49071	0.625659	0.998979	-5.16737
SLC12A5	0.233278	1.007	1.26814	0.210294	0.998979	-4.66716
TAP1	0.231639	1.01638	1.82257	0.074017	0.998979	-4.06237
FDXR	-0.231542	1.06792	-1.14278	0.25827	0.998979	-4.77634
IQCN	-0.231375	0.995308	-1.51948	0.13459	0.998979	-4.41699
IFI44	0.231063	1.03885	1.45462	0.151677	0.998979	-4.48546
PSMD12	0.0899444	1.01473	2.5769	0.0127917	0.998979	-2.95548
FIG4	-0.200333	1.10169	-2.56977	0.0130274	0.998979	-2.96728
PLG	0.230451	1.06852	1.61161	0.112991	0.998979	-4.31516
EFEMP1	-0.230007	1.09017	-1.42411	0.16028	0.998979	-4.51674
ZBP1	0.229465	1.08658	1.49137	0.141798	0.998979	-4.447
MCM7	0.406493	1.04627	2.56796	0.0130881	0.998979	-2.97028
COL1A2	-0.228215	1.03631	-1.19125	0.238867	0.998979	-4.73538
CACYBP	0.219958	1.0211	2.56701	0.0131196	0.998979	-2.97184
FBN1	-0.22775	0.843173	-0.947156	0.347861	0.998979	-4.92527
HLA-DRB5	-0.227701	1.10283	-0.679364	0.499866	0.998979	-5.08552
TUBB2B	0.226917	0.950404	0.678277	0.500549	0.998979	-5.08607
CYP2B6	-0.226799	1.07108	-0.687921	0.494505	0.998979	-5.08119
LMOD1	-0.226576	1.00992	-1.60402	0.114657	0.998979	-4.32375
GLUL	-0.225597	0.950808	-1.28294	0.205098	0.998979	-4.65357
GSTA1	0.225	1.06773	1.08136	0.284435	0.998979	-4.82594
CLU	0.224993	1.05792	1.67048	0.100725	0.998979	-4.24733
DSG1	0.224764	1.04527	1.84294	0.0709374	0.998979	-4.03655
ARHGAP8	-0.385319	1.06038	-2.56153	0.0133048	0.998979	-2.98089
SARG	-0.224153	0.969558	-1.99172	0.0515704	0.998979	-3.84073
H3-3A	-0.22391	0.957577	-0.69378	0.490853	0.998979	-5.0782
PDIA6	0.140153	0.992846	2.56039	0.0133436	0.998979	-2.98277
VTN	0.223361	1.12987	1.17322	0.245959	0.998979	-4.75081
PUDP	-0.267444	1.08065	-2.55918	0.0133849	0.998979	-2.98477
CALB2	-0.223229	0.923231	-1.06202	0.293047	0.998979	-4.84103
TGFBR2	-0.164306	1.11275	-2.55044	0.0136868	0.998979	-2.99917
ABHD11	-0.221861	0.974846	-1.99248	0.0514841	0.998979	-3.83969
CNN1	-0.220812	0.934558	-1.35353	0.181637	0.998979	-4.58679
ATL3	-0.108507	0.949308	-2.54637	0.0138294	0.998979	-3.00586
LPCAT1	0.220708	0.981077	1.56835	0.122755	0.998979	-4.36363
PHLDA3	-0.220486	1.13102	-1.91078	0.0614533	0.998979	-3.94883
ACOT11	-0.331972	1.04383	-2.54236	0.0139712	0.998979	-3.01245
IGHV4-28	0.219736	1.021	1.18418	0.241631	0.998979	-4.74146
APOL3	0.219729	1.01444	1.85377	0.0693462	0.998979	-4.02273
FBLN2	-0.219465	1.113	-1.34973	0.182845	0.998979	-4.59046
COL21A1	-0.219396	1.03783	-1.13114	0.263092	0.998979	-4.78594
COL8A1	-0.219062	1.01835	-0.888283	0.378406	0.998979	-4.96487
CEACAM5	-0.218632	0.687173	-1.31283	0.194902	0.998979	-4.6257
AKR1B1	-0.218389	0.984442	-0.625829	0.534116	0.998979	-5.11138
PYGB	0.218215	0.962365	1.65278	0.104292	0.998979	-4.26795
UCHL1	0.218021	1.068	0.969292	0.336806	0.998979	-4.90975
S100A4	-0.217014	0.841115	-1.14248	0.258396	0.998979	-4.77659
OXR1	-0.101889	1.02679	-2.53969	0.0140662	0.998979	-3.01682
ECM2	-0.215556	0.978731	-1.20018	0.235409	0.998979	-4.72766
ACAN	-0.215486	1.05006	-1.8751	0.0662974	0.998979	-3.9953
HAUS1	0.100917	1.04613	2.53817	0.0141206	0.998979	-3.01931
COL1A1	-0.215215	1.01306	-1.04011	0.303013	0.998979	-4.8578
CD55	-0.215118	0.975365	-1.45464	0.151672	0.998979	-4.48545
INMT	-0.215083	1.1574	-0.710373	0.480589	0.998979	-5.06959
SPINK1	-0.214028	0.937423	-0.885048	0.380132	0.998979	-4.96698
HELLS	0.213847	1.03583	1.83788	0.0716931	0.998979	-4.04299
CCR5	0.213382	1.10946	1.93482	0.0583612	0.998979	-3.9171
IGFBP3	0.212681	1.05238	1.48738	0.142846	0.998979	-4.45122
SMC4	0.242264	1.04365	2.52435	0.0146244	0.998979	-3.04192
S100A7	0.212528	1.05287	1.06357	0.29235	0.998979	-4.83983
HMGN5	0.30059	1.07996	2.51519	0.0149674	0.998979	-3.05686
COLEC11	-0.210847	1.1376	-1.69649	0.0956643	0.998979	-4.21669
CD36	0.210361	1.00862	1.67208	0.100407	0.998979	-4.24546
CCDC9B	-0.210181	1.07738	-1.37482	0.174977	0.998979	-4.566
MYH14	-0.252021	0.916788	-2.51487	0.0149792	0.998979	-3.05737
ITGA6	-0.209618	0.987308	-1.2966	0.200391	0.998979	-4.64091
NCEH1	0.209472	1.02373	1.87785	0.0659129	0.998979	-3.99174
APOC1	0.208618	1.00863	1.59702	0.116211	0.998979	-4.33164
GDPD3	-0.736097	1.09473	-2.5142	0.0150049	0.998979	-3.05847
COX7B	0.207069	0.935519	1.49438	0.141011	0.998979	-4.4438
PRTN3	0.206979	1.06877	1.38827	0.170868	0.998979	-4.55272
SULT1A4	-0.206896	0.975673	-1.45487	0.151609	0.998979	-4.48521
ZNF185	-0.309056	0.926962	-2.51016	0.0151586	0.998979	-3.06504
MX1	0.206299	1.03937	1.09451	0.278684	0.998979	-4.81554
IGLV8-61	0.206049	0.964538	0.681558	0.498488	0.998979	-5.08442
RNASE2	-0.205403	1.02458	-1.72169	0.0909636	0.998979	-4.18661
TAGLN3	-0.205111	0.9625	-1.81736	0.0748219	0.998979	-4.06894
XPO5	0.170028	1.06329	2.5097	0.0151762	0.998979	-3.06579
HLA-DRB3	-0.204569	0.88175	-1.16264	0.25019	0.998979	-4.75975
TRIP13	0.204181	1.12627	1.79201	0.0788453	0.998979	-4.10064
AMPD2	0.102597	0.986096	2.50953	0.0151827	0.998979	-3.06607
TPSAB1	-0.20309	1.01104	-1.08774	0.281637	0.998979	-4.82091
NQO2	0.20266	1.00638	1.17399	0.245651	0.998979	-4.75015
FAM151A	0.202174	1.01835	1.00214	0.320831	0.998979	-4.88608
PRELP	-0.201625	0.995212	-1.10117	0.275802	0.998979	-4.81023
KRT80	-0.201222	1.09131	-1.13532	0.261355	0.998979	-4.78251
PIR	0.201201	1.05552	1.88939	0.0643196	0.998979	-3.97677
AKR1C2	0.48975	1.05244	2.50953	0.0151828	0.998979	-3.06607
LRATD2	-0.159528	1.03244	-2.50685	0.0152856	0.998979	-3.07042
SURF1	-0.147743	1.04335	-2.50595	0.0153205	0.998979	-3.07188
CDHR2	0.199764	1.07333	1.47805	0.145318	0.998979	-4.46104
SCGN	0.199424	0.831	0.565672	0.574006	0.998979	-5.13796
SF3B4	0.198361	1.17392	1.93062	0.0588919	0.998979	-3.92267
IGLV4-69	0.19809	0.862673	1.02206	0.311397	0.998979	-4.87137
TTYH3	0.197604	1.03888	1.70997	0.0931247	0.998979	-4.20064
ECHDC3	-0.197528	1.05675	-1.4563	0.151212	0.998979	-4.48372
PODN	-0.197458	1.05533	-1.38957	0.170474	0.998979	-4.55142
ARFIP1	-0.111701	1.02527	-2.50479	0.0153652	0.998979	-3.07376
APCS	-0.196375	1.03158	-0.447748	0.656161	0.998979	-5.18236
CASP14	0.196285	1.07842	1.22921	0.224425	0.998979	-4.70219
F10	0.183361	1.12256	2.50284	0.0154411	0.998979	-3.07694
STING1	0.288639	1.12542	2.49489	0.0157531	0.998979	-3.08982
FHL2	-0.195278	1.02444	-1.31357	0.194653	0.998979	-4.62499
KRT6A	-0.194715	0.823365	-0.569494	0.571429	0.998979	-5.13635
ANXA3	-0.193222	0.965019	-1.18664	0.240667	0.998979	-4.73935
ESRRB	0.192993	1.04683	1.14027	0.259304	0.998979	-4.77842
FEN1	0.192701	1.0549	1.81097	0.0758192	0.998979	-4.07696
PITRM1	-0.118938	1.00715	-2.48758	0.016045	0.998979	-3.10163
VNN2	0.192271	1.05233	1.65983	0.102861	0.998979	-4.25977
MCM4	0.386604	1.08679	2.48616	0.0161023	0.998979	-3.10393
TPPP	-0.192132	1.12183	-1.3609	0.17931	0.998979	-4.57963
PIGK	0.146806	1.03062	2.48385	0.0161958	0.998979	-3.10765
PSMC1	0.0764861	1.00542	2.48124	0.0163021	0.998979	-3.11186
SRPX	-0.191042	1.08413	-0.582095	0.562973	0.998979	-5.13096
TPPP3	-0.190056	1.06958	-0.643154	0.5229	0.998979	-5.10324
MFAP5	-0.189382	0.997673	-1.04751	0.299622	0.998979	-4.85217
EPHA2	-0.189125	1.02231	-1.67706	0.0994258	0.998979	-4.23962
IGHMBP2	0.188819	1.06915	1.4726	0.146778	0.998979	-4.46675
NIBAN2	-0.18866	0.971673	-1.98959	0.0518111	0.998979	-3.84361
NUDT1	0.181139	1.0511	2.4782	0.0164268	0.998979	-3.11676
SLC16A3	0.188083	1.06629	1.28464	0.20451	0.998979	-4.65201
ELN	-0.188014	1.11404	-0.994237	0.324629	0.998979	-4.89185
F13A1	-0.187826	1.01985	-0.858959	0.394235	0.998979	-4.98368
OCLN	-0.187674	1.08312	-1.60509	0.114422	0.998979	-4.32254
TRMT6	0.187528	1.05042	1.90907	0.0616782	0.998979	-3.95108
MROH1	-0.175049	1.051	-2.47419	0.0165925	0.998979	-3.12322
PDE5A	-0.187153	1.04694	-1.31893	0.192867	0.998979	-4.61993
IL1RN	-0.186125	1.04848	-1.08391	0.283317	0.998979	-4.82394
CCDC43	0.153625	1.05377	2.47003	0.0167662	0.998979	-3.12991
GZMK	0.186076	1.05787	1.02911	0.308107	0.998979	-4.8661
PDHA1	-0.0998333	0.971115	-2.47	0.0167675	0.998979	-3.12996
ALDH3B1	-0.184486	1.0586	-1.71456	0.0922744	0.998979	-4.19516
KMT2A	-0.184465	1.13427	-1.76236	0.0837795	0.998979	-4.13725
GCLM	0.184201	1.03154	1.90062	0.0628012	0.998979	-3.96214
ANXA9	-0.183889	1.03156	-1.72536	0.0902943	0.998979	-4.18219
COL5A3	-0.183736	1.01008	-1.40859	0.1648	0.998979	-4.53242
ATAD2	0.183667	1.0991	1.61305	0.112678	0.998979	-4.31353
POLD1	0.128229	1.07804	2.46624	0.0169258	0.998979	-3.136
RAB34	0.183333	1.10758	1.58203	0.119598	0.998979	-4.34844
TSPAN15	-0.182403	1.1334	-1.9494	0.0565521	0.998979	-3.89771
LYZ	-0.182014	0.951885	-0.681682	0.498411	0.998979	-5.08435
HEXIM2	0.212674	1.09258	2.46436	0.0170052	0.998979	-3.13901
CBX8	0.146104	1.03554	2.45694	0.0173229	0.998979	-3.15091
CRIP1	-0.181674	0.896212	-1.23965	0.220569	0.998979	-4.6929
CA13	-0.181514	1.06629	-1.68917	0.0970664	0.998979	-4.22535
IGLV1-40	0.18134	0.960519	1.2137	0.230246	0.998979	-4.71587
RDH16	0.181299	0.955423	0.876515	0.384709	0.998979	-4.97249
AARSD1	0.117306	1.08529	2.44968	0.0176388	0.998979	-3.16251
DYNLT1	0.18841	1.029	2.44946	0.0176485	0.998979	-3.16287
IRF5	-0.18084	1.04188	-1.86677	0.0674749	0.998979	-4.00605
FERMT1	-0.180646	0.98625	-1.43964	0.155855	0.998979	-4.50089
UBALD1	0.180535	1.12233	1.91813	0.0604939	0.998979	-3.93917
MCM3	0.335646	1.08819	2.44927	0.017657	0.998979	-3.16318
POSTN	-0.180333	0.922346	-1.29388	0.201322	0.998979	-4.64344
LGALS3BP	0.180181	1.03688	1.2158	0.229455	0.998979	-4.71404
CRYAA	0.180083	0.404077	0.90351	0.370347	0.998979	-4.95486
FBXL12	0.13134	1.08363	2.43416	0.0183316	0.998979	-3.18724
TAT	-0.179701	1.10185	-1.18892	0.239777	0.998979	-4.73739
LAMB2	-0.17891	0.970173	-1.2341	0.222614	0.998979	-4.69785
TAGLN	-0.178903	0.925981	-1.64139	0.106643	0.998979	-4.28111
TAP2	0.178535	0.990212	1.49233	0.141546	0.998979	-4.44597
PZP	-0.178146	1.09652	-1.81803	0.0747179	0.998979	-4.06809
COL4A2	-0.177847	0.9835	-1.63072	0.108885	0.998979	-4.29338
TRIM32	-0.0961458	1.007	-2.43206	0.0184272	0.998979	-3.19058
SUB1	0.1775	0.987115	1.56137	0.124394	0.998979	-4.37135
DAP	0.177396	1.09775	1.89202	0.0639613	0.998979	-3.97335
FLG	0.176563	1.10808	0.800143	0.427203	0.998979	-5.01958
CCNT2	-0.158562	1.06446	-2.43071	0.018489	0.998979	-3.19273
FBP2	0.176153	0.951173	0.817405	0.41736	0.998979	-5.0093
COL14A1	-0.176056	1.04438	-1.11394	0.270336	0.998979	-4.79995
FSCN1	0.175521	1.02642	1.41945	0.161627	0.998979	-4.52146
NRIP2	-0.175347	1.04377	-1.33506	0.187567	0.998979	-4.60457
FHL1	-0.175313	1.01656	-1.15472	0.253388	0.998979	-4.7664
RGN	-0.175264	0.988462	-1.15675	0.252567	0.998979	-4.7647
TOMM5	0.195368	1.00781	2.42956	0.0185417	0.998979	-3.19455
IGHV3-15	-0.175035	1.15687	-0.67338	0.503634	0.998979	-5.08851
CHMP2A	0.0997014	0.987788	2.42706	0.0186568	0.998979	-3.19852
SFXN3	-0.172951	0.984923	-2.42586	0.0187125	0.998979	-3.20043
GBP4	0.174403	1.07038	1.46396	0.149117	0.998979	-4.47577
SUDS3	0.174375	1.11065	1.63872	0.107199	0.998979	-4.28419
DGKA	-0.17425	0.983135	-1.38744	0.171118	0.998979	-4.55353
POLB	0.155715	1.06088	2.42004	0.0189832	0.998979	-3.20965
STK38L	-0.100451	1.03248	-2.41859	0.0190516	0.998979	-3.21195
SAA4	0.173972	0.988308	1.23846	0.221006	0.998979	-4.69396
HMGN4	-0.173049	0.868115	-0.899361	0.372532	0.998979	-4.95761
DAB2IP	-0.149014	1.04779	-2.4184	0.0190603	0.998979	-3.21224
ANGPTL6	0.172944	1.11452	0.913999	0.36486	0.998979	-4.94787
SORBS2	-0.172875	0.979308	-1.6749	0.0998498	0.998979	-4.24215
UGT2A3	0.172299	1.0509	1.34467	0.184463	0.998979	-4.59535
ZNF98	-0.172292	0.986904	-1.25486	0.215039	0.998979	-4.67922
SYNM	0.172243	0.993692	0.785116	0.435884	0.998979	-5.02835
EVA1A	-0.171965	1.06962	-1.48803	0.142675	0.998979	-4.45053
STAMBPL1	0.171868	1.10783	1.04264	0.301853	0.998979	-4.85588
MARCKSL1	0.17184	0.990346	1.85036	0.0698435	0.998979	-4.02709
C1QTNF5	-0.171674	1.00604	-1.52897	0.132225	0.998979	-4.40675
SULF2	0.171271	1.03037	1.96524	0.054641	0.998979	-3.8765
CYP2S1	-0.171243	0.967365	-0.933366	0.354867	0.998979	-4.93476
ITIH3	0.170882	0.957635	1.37928	0.173606	0.998979	-4.56161
COL3A1	-0.170604	1.05017	-0.833346	0.408393	0.998979	-4.99962
RBKS	0.170271	1.04381	1.62335	0.110453	0.998979	-4.3018
H1-2	-0.170097	0.850635	-0.878376	0.383708	0.998979	-4.97129
LTF	-0.170035	0.973904	-0.794229	0.430607	0.998979	-5.02305
GSKIP	0.220764	1.04554	2.4171	0.0191215	0.998979	-3.2143
CLIC6	0.329465	1.0371	2.4144	0.0192493	0.998979	-3.21857
MMP2	-0.169431	1.00442	-1.52383	0.133502	0.998979	-4.41231
CTH	0.169354	1.04119	1.09457	0.278657	0.998979	-4.81549
DSC1	0.169083	1.06044	1.57795	0.120534	0.998979	-4.35298
DDB2	-0.168556	1.03919	-1.94382	0.0572397	0.998979	-3.90516
THEM4	-0.16759	1.13471	-1.72986	0.0894805	0.998979	-4.17677
IGHG3	-0.167563	0.822942	-0.88879	0.378135	0.998979	-4.96454
HGD	0.167465	1.0565	1.07293	0.288167	0.998979	-4.83255
ANXA4	0.167181	0.993385	1.41949	0.161616	0.998979	-4.52142
HP	0.167014	0.99625	1.16038	0.2511	0.998979	-4.76166
CIP2A	0.166979	1.07846	1.61331	0.11262	0.998979	-4.31323
FKBP5	0.166806	1.05327	1.72815	0.08979	0.998979	-4.17884
IRF3	0.162208	1.06058	2.41355	0.0192899	0.998979	-3.21992
CYP1B1	0.166167	1.01096	1.28308	0.205052	0.998979	-4.65345
FABP4	0.166132	0.716923	0.725279	0.471474	0.998979	-5.06169
PIGA	0.166104	1.04469	1.61948	0.111285	0.998979	-4.30622
POTEKP	-0.192444	0.882231	-2.40943	0.0194866	0.998979	-3.22642
DLST	-0.111965	1.00233	-2.40938	0.0194887	0.998979	-3.22649
MYO5C	-0.165549	1.10917	-1.70516	0.0940256	0.998979	-4.20639
FCER1G	0.165493	1.01137	1.54026	0.129453	0.998979	-4.39449
CEACAM7	-0.165458	0.817423	-0.409342	0.68394	0.998979	-5.19462
PDXDC1	-0.165431	0.993404	-1.98395	0.052455	0.998979	-3.85126
HID1	-0.165424	1.02246	-1.64798	0.105277	0.998979	-4.2735
IGKV1D-33	0.165403	1.13612	1.11773	0.268728	0.998979	-4.79688
INTS8	-0.148493	1.07912	-2.40463	0.0197183	0.998979	-3.23399
NR2F2	-0.164917	1.05142	-1.68367	0.0981323	0.998979	-4.23184
MZB1	0.16484	0.981192	0.633131	0.529373	0.998979	-5.10798
HERC4	-0.0801319	1.04404	-2.39396	0.0202418	0.998979	-3.25077
SH3PXD2A	-0.164514	1.08202	-1.75285	0.0854158	0.998979	-4.14888
BPI	0.164486	1.06475	1.00149	0.321147	0.998979	-4.88657
FMOD	-0.164431	1.04646	-1.31478	0.194249	0.998979	-4.62386
SLC16A2	-0.164424	1.11352	-1.20845	0.232243	0.998979	-4.72047
BRD8	0.164424	1.14523	1.666	0.101619	0.998979	-4.25257
GGACT	0.164417	1.05467	1.95332	0.0560748	0.998979	-3.89248
JUP	-0.187306	0.987423	-2.39283	0.0202976	0.998979	-3.25253
INPP4B	-0.16416	1.01696	-1.30443	0.197729	0.998979	-4.63359
ELMO3	-0.164153	1.07802	-1.65397	0.104049	0.998979	-4.26657
ERO1B	0.164111	1.06688	1.68363	0.0981408	0.998979	-4.2319
MORF4L2	0.164028	0.933442	1.96388	0.0548032	0.998979	-3.87833
SMOC1	-0.16391	1.13254	-0.465979	0.643141	0.998979	-5.17617
GOLGA2	-0.0942708	1.04258	-2.38347	0.0207685	0.998979	-3.26721
MXRA8	-0.163646	1.05898	-1.57402	0.121439	0.998979	-4.35735
PSMA7	0.0914444	1.01944	2.38304	0.0207904	0.998979	-3.26788
TUBAL3	0.163014	1.09902	1.43669	0.156689	0.998979	-4.50392
ARHGAP10	-0.136368	1.0506	-2.37846	0.0210244	0.998979	-3.27504
PFKM	-0.162875	1.05013	-1.25141	0.216285	0.998979	-4.68234
GPNMB	-0.162368	0.975596	-1.16355	0.249822	0.998979	-4.75898
ERP29	0.160208	0.965712	2.37614	0.0211438	0.998979	-3.27866
MYH11	-0.162132	0.902058	-0.952475	0.345184	0.998979	-4.92157
CLEC4G	-0.161111	0.995788	-1.05774	0.294977	0.998979	-4.84433
COL5A2	-0.160903	1.00352	-1.25531	0.214878	0.998979	-4.67882
PIGT	0.133174	1.09912	2.37278	0.021318	0.998979	-3.28391
TSPAN3	-0.160583	0.926923	-0.999128	0.322276	0.998979	-4.88829
CALR	0.165833	1.04094	2.36916	0.021507	0.998979	-3.28955
RASA1	-0.160354	1.04858	-1.96167	0.0550669	0.998979	-3.88129
A2M	0.301111	1.01504	2.36886	0.0215228	0.998979	-3.29002
KRT23	0.160097	0.951788	0.757115	0.452337	0.998979	-5.04427
ELMOD2	-0.121292	1.0141	-2.36673	0.0216348	0.998979	-3.29333
AK1	-0.15984	1.02035	-1.80538	0.076701	0.998979	-4.08397
LMO7	-0.215319	0.923942	-2.3616	0.0219067	0.998979	-3.30132
LTBP4	-0.159604	1.13581	-1.37874	0.173772	0.998979	-4.56214
JPT1	0.159569	1.0294	1.54033	0.129436	0.998979	-4.39442
STX18	-0.103646	1.00919	-2.36004	0.0219901	0.998979	-3.30374
PRRC1	-0.120618	0.972192	-2.35639	0.0221859	0.998979	-3.3094
PTPRCAP	-0.158708	0.99975	-0.623258	0.53579	0.998979	-5.11257
SMC2	0.158694	1.08413	1.7144	0.092304	0.998979	-4.19535
BLMH	0.154604	1.02765	2.34616	0.0227434	0.998979	-3.32525
ACSM2A	-0.158562	0.963462	-0.967455	0.337714	0.998979	-4.91105
ANPEP	0.158444	1.04081	0.893499	0.375633	0.998979	-4.96146
NES	0.158403	1.04146	1.29231	0.201862	0.998979	-4.6449
SSC5D	-0.158299	1.0294	-1.01327	0.315539	0.998979	-4.8779
CDA	0.157944	0.979654	0.968479	0.337208	0.998979	-4.91033
DPP7	-0.157861	1.02329	-1.88256	0.0652584	0.998979	-3.98564
CAV2	0.157812	1.04256	1.13055	0.263338	0.998979	-4.78642
TTC1	0.133181	1.01117	2.34438	0.0228419	0.998979	-3.32801
LIG1	0.180062	1.06065	2.3425	0.0229459	0.998979	-3.3309
GAL3ST1	0.156896	1.12444	0.36831	0.71411	0.998979	-5.2065
MCU	-0.156743	0.965077	-1.80432	0.0768693	0.998979	-4.08529
AATF	0.116736	1.11356	2.33472	0.0233821	0.998979	-3.34292
APOBEC3F	-0.156431	1.09942	-1.09809	0.277133	0.998979	-4.81269
PKP4	-0.156389	1.03827	-1.82146	0.0741876	0.998979	-4.06377
NEFL	-0.156361	0.9275	-0.389628	0.698374	0.998979	-5.20048
TPM2	-0.156354	0.948808	-0.96501	0.338926	0.998979	-4.91278
TCL1A	-0.156271	0.9355	-0.346609	0.730259	0.998979	-5.21229
TTC9C	0.133951	1.11658	2.33414	0.0234147	0.998979	-3.3438
L1CAM	-0.156104	1.07938	-1.01378	0.315296	0.998979	-4.87752
ERMP1	-0.156021	1.04083	-1.62326	0.110473	0.998979	-4.30191
ITGB4	-0.155819	0.9815	-0.982169	0.330483	0.998979	-4.90056
GOLM1	-0.15575	0.962327	-1.2728	0.208647	0.998979	-4.66289
TARBP1	0.142271	1.05669	2.33289	0.0234855	0.998979	-3.34573
RAB6A	-0.119069	0.991558	-2.32874	0.0237218	0.998979	-3.35211
ARFGAP2	-0.0900486	0.992904	-2.32689	0.0238281	0.998979	-3.35496
ASF1A	0.155375	1.08756	1.92644	0.059424	0.998979	-3.92821
ASPN	-0.155368	1.0005	-0.947303	0.347787	0.998979	-4.92517
ADIRF	-0.155361	0.937558	-0.90134	0.371489	0.998979	-4.9563
PFAS	0.151153	1.05823	2.32461	0.0239593	0.998979	-3.35846
SRF	-0.239604	1.11844	-2.32186	0.0241189	0.998979	-3.36269
NT5C3A	0.154688	1.0436	1.34665	0.183827	0.998979	-4.59343
SHFL	0.139792	0.990846	2.3146	0.0245436	0.998979	-3.37381
POLE3	0.154528	0.991019	1.69452	0.0960407	0.998979	-4.21902
SFN	0.153944	0.899423	0.855296	0.396241	0.998979	-4.98599
GALNT5	-0.15384	0.990192	-0.658418	0.513122	0.998979	-5.09589
HDDC2	0.153826	0.940192	1.78226	0.0804409	0.998979	-4.11274
SHMT1	0.153701	1.0334	0.918863	0.362334	0.998979	-4.94461
AKT1S1	0.12034	1.06125	2.31411	0.0245724	0.998979	-3.37456
CCDC167	0.181722	1.09719	2.31302	0.0246373	0.998979	-3.37624
SUSD2	-0.153104	1.09106	-0.958081	0.342376	0.998979	-4.91765
PTAR1	-0.15309	1.13917	-1.66976	0.100869	0.998979	-4.24817
EPCAM	-0.152729	0.955423	-1.04279	0.301783	0.998979	-4.85577
CHMP4C	-0.152625	0.971788	-1.80061	0.0774601	0.998979	-4.08993
LUM	-0.152618	0.998346	-1.00732	0.318362	0.998979	-4.88229
FBLN1	-0.15259	1.03383	-1.02692	0.309126	0.998979	-4.86774
KHDRBS3	0.152556	1.06738	1.79774	0.0779211	0.998979	-4.09352
MSI2	0.152514	1.03379	1.56027	0.124653	0.998979	-4.37256
AAGAB	0.152292	1.08319	1.85272	0.0694987	0.998979	-4.02407
TNXB	-0.152188	1.08367	-1.53326	0.131165	0.998979	-4.4021
SOD3	-0.152174	1.04554	-0.877582	0.384135	0.998979	-4.97181
GALNT7	-0.152132	0.956385	-1.11396	0.270325	0.998979	-4.79993
MKI67	0.412743	1.10019	2.31046	0.0247887	0.998979	-3.38014
CKB	-0.151444	1.0811	-0.71404	0.478338	0.998979	-5.06766
FAM83B	-0.192264	0.986731	-2.30462	0.0251389	0.998979	-3.38907
S100A14	-0.151125	1.01475	-0.743355	0.460552	0.998979	-5.05189
JMJD6	0.150854	1.02325	1.69614	0.095732	0.998979	-4.21711
CRTAC1	-0.150708	1.12996	-1.11701	0.269034	0.998979	-4.79747
ZFX	-0.150618	1.00121	-1.48316	0.143961	0.998979	-4.45567
SMTN	-0.150528	0.992962	-1.36505	0.178009	0.998979	-4.57557
CRTC3	-0.150528	1.04121	-1.89748	0.0632223	0.998979	-3.96624
SGCD	-0.149771	1.05725	-1.28183	0.205487	0.998979	-4.6546
PAF1	0.104819	1.04506	2.30184	0.0253069	0.998979	-3.39331
PPIG	0.149361	1.09335	1.58076	0.119889	0.998979	-4.34985
TNFSF13	-0.149229	0.96775	-0.896665	0.373956	0.998979	-4.95938
SLC9A3R1	0.149229	0.995	1.27194	0.208952	0.998979	-4.66369
NR2F6	-0.122799	1.05183	-2.2969	0.0256076	0.998979	-3.40082
IGLV2-18	0.148833	1.08346	1.23428	0.222549	0.998979	-4.69769
HAL	-0.148785	1.03744	-0.890995	0.376962	0.998979	-4.9631
RAB25	-0.375215	0.998577	-2.28924	0.026081	0.998979	-3.41247
SQSTM1	0.14834	0.889615	1.594	0.116887	0.998979	-4.33503
CES1	0.148333	1.00531	0.81185	0.420512	0.998979	-5.01263
IRF2BPL	0.114896	1.05302	2.28702	0.0262194	0.998979	-3.41583
CYP3A4	-0.147889	0.982135	-0.909613	0.367148	0.998979	-4.9508
SLC12A7	0.147861	1.05938	1.73881	0.087879	0.998979	-4.16595
TOP3B	-0.124174	1.1029	-2.28518	0.0263346	0.998979	-3.41862
HPGD	0.147486	1.01227	0.805051	0.42439	0.998979	-5.01668
OLFML3	-0.147479	1.06979	-1.01475	0.31484	0.998979	-4.87681
APOE	-0.147431	1.01519	-0.821034	0.415308	0.998979	-5.00711
KIAA1755	0.147229	1.06113	1.23936	0.220678	0.998979	-4.69316
SLC44A2	-0.147222	1.03292	-1.20585	0.233234	0.998979	-4.72273
PHF20L1	0.147118	1.09496	1.42852	0.159015	0.998979	-4.51226
PPIC	-0.14684	1.1176	-1.5063	0.137932	0.998979	-4.43112
PSMC5	0.0537847	1.01433	2.28094	0.0266025	0.998979	-3.42505
DPH1	0.16391	1.09821	2.28058	0.026625	0.998979	-3.42559
PTRH2	0.137333	1.04017	2.27948	0.0266952	0.998979	-3.42726
NEDD9	0.146035	1.00646	1.94936	0.056557	0.998979	-3.89776
TNC	-0.146021	0.940404	-1.05485	0.296284	0.998979	-4.84655
TIMP3	-0.145708	1.07225	-0.524967	0.601797	0.998979	-5.15444
RAB3D	-0.145681	1.02298	-1.59687	0.116246	0.998979	-4.33181
PIPOX	0.14566	1.0431	0.761079	0.449986	0.998979	-5.04205
PLVAP	-0.14541	1.03723	-1.26198	0.212486	0.998979	-4.67277
C6orf132	-0.145208	1.0189	-1.99441	0.0512669	0.998979	-3.83707
MMP28	-0.144924	1.03277	-1.33478	0.187658	0.998979	-4.60484
GRAMD1A	0.144646	1.08992	1.58121	0.119786	0.998979	-4.34935
TPM1	-0.144132	0.904846	-1.45747	0.150892	0.998979	-4.48251
RAB27B	-0.228889	0.952712	-2.27787	0.0267973	0.998979	-3.42969
KIF13B	-0.156222	0.994654	-2.2766	0.0268783	0.998979	-3.4316
EPPK1	-0.143944	0.994904	-1.21291	0.230546	0.998979	-4.71656
HSPA1B	0.143757	0.982788	1.29682	0.200314	0.998979	-4.6407
MYOF	-0.143708	1.02462	-1.46208	0.149629	0.998979	-4.47772
SLC27A1	-0.112375	1.07842	-2.27042	0.0272766	0.998979	-3.44094
UBAC2	0.143625	1.04794	1.62915	0.109217	0.998979	-4.29518
TXNRD2	-0.143549	1.02969	-1.66994	0.100833	0.998979	-4.24796
SF3B5	0.143542	0.9835	1.76715	0.0829649	0.998979	-4.13137
UTP23	-0.1435	1.02785	-0.95814	0.342346	0.998979	-4.91761
SPINT1	-0.228076	1.01671	-2.26832	0.027413	0.998979	-3.44411
MGP	-0.143236	1.09029	-0.880661	0.382481	0.998979	-4.96982
GBE1	0.143132	1.01485	1.26427	0.211669	0.998979	-4.67069
AP1S3	-0.143104	1.14113	-1.46434	0.149012	0.998979	-4.47537
IFIH1	0.143097	0.998558	1.74723	0.0863941	0.998979	-4.15572
TRPM4	-0.180347	1.02248	-2.26596	0.0275667	0.998979	-3.44766
UGT1A6	0.142993	0.971942	1.14868	0.255851	0.998979	-4.77144
SLC9A1	-0.142847	1.01677	-1.82819	0.073156	0.998979	-4.05527
SLC2A1	-0.142549	1.0605	-0.477063	0.635281	0.998979	-5.17228
NMES1	-0.142333	1.01904	-0.739729	0.462731	0.998979	-5.05387
ACE	-0.142326	1.0501	-1.66283	0.102255	0.998979	-4.25626
ZFYVE19	-0.0997292	1.06773	-2.26567	0.0275855	0.998979	-3.44809
MPO	-0.142222	1.05321	-0.542541	0.589722	0.998979	-5.14747
UGT2B10	0.142215	1.01323	0.680118	0.499392	0.998979	-5.08514
ORM1	0.141972	1.14671	0.794128	0.430665	0.998979	-5.02311
IGKV2D-24	-0.141819	0.929808	-0.819844	0.41598	0.998979	-5.00783
FLCN	-0.141785	1.0311	-1.53465	0.130823	0.998979	-4.40059
PDIA4	0.141681	0.995038	1.48988	0.142188	0.998979	-4.44857
TNIP1	-0.110257	1.08077	-2.26396	0.0276975	0.998979	-3.45067
ADSS1	0.141382	1.04331	1.84095	0.0712337	0.998979	-4.03908
MFSD10	-0.141187	1.04831	-1.45259	0.152238	0.998979	-4.48756
ODF2	-0.141049	1.02396	-1.62082	0.110996	0.998979	-4.30469
MISP3	-0.140875	1.05265	-1.17583	0.244922	0.998979	-4.74858
UROC1	0.140875	1.01785	0.68366	0.497171	0.998979	-5.08335
IDI1	0.140722	1.06283	1.24848	0.217347	0.998979	-4.68498
PRDX1	0.106396	0.971654	2.26004	0.0279563	0.998979	-3.45657
JARID2	-0.140451	1.00042	-0.770247	0.444576	0.998979	-5.03688
COA6	-0.140444	1.08448	-1.31994	0.192533	0.998979	-4.61898
NAAA	0.140437	1.03021	1.76476	0.0833713	0.998979	-4.13431
PDLIM7	-0.140243	0.992904	-1.41609	0.162606	0.998979	-4.52487
TARBP2	-0.112257	0.979154	-2.25251	0.0284593	0.998979	-3.46787
RHBDD2	-0.230597	1.02652	-2.25118	0.0285485	0.998979	-3.46986
NASP	0.191257	1.0404	2.25048	0.0285958	0.998979	-3.47091
DDX18	0.129076	1.04108	2.2504	0.0286011	0.998979	-3.47103
PGM5	-0.139674	0.986385	-0.847027	0.400792	0.998979	-4.99116
DNMT1	0.139569	1.07325	1.43409	0.157427	0.998979	-4.50658
FAP	-0.139389	1.0065	-1.57123	0.122087	0.998979	-4.36045
TMEM97	0.139361	1.05052	1.07112	0.288974	0.998979	-4.83396
TUBA8	-0.139333	1.12021	-1.52423	0.133403	0.998979	-4.41187
MMP24OS	-0.139278	1.27167	-0.996604	0.323489	0.998979	-4.89013
IGHV3-49	0.139229	1.00617	0.709583	0.481076	0.998979	-5.07001
PLTP	-0.139069	1.10315	-1.24284	0.219401	0.998979	-4.69004
XPNPEP2	0.138549	1.21202	0.667972	0.507053	0.998979	-5.0912
HLA-F	0.138493	1.04956	1.05695	0.295331	0.998979	-4.84494
BLNK	-0.138333	1.01027	-1.44179	0.155251	0.998979	-4.49869
GAA	0.154861	1.05229	2.24242	0.0291454	0.998979	-3.48297
SIAE	-0.138083	1.01685	-1.37116	0.17611	0.998979	-4.5696
MFGE8	-0.137965	1.04733	-1.14115	0.258941	0.998979	-4.77769
WNK2	-0.137958	1.03388	-1.12015	0.267706	0.998979	-4.79492
SUMO2	0.137951	0.963808	1.57267	0.121753	0.998979	-4.35885
HSP90AA1	0.0969583	1.00575	2.24037	0.0292864	0.998979	-3.48603
ICAM1	0.155222	1.03104	2.23701	0.0295191	0.998979	-3.49104
PIGO	-0.0987153	1.04515	-2.23634	0.0295656	0.998979	-3.49204
IGHV2-70	0.137257	0.988038	0.73481	0.465697	0.998979	-5.05655
ALDOB	0.137257	0.971288	0.765669	0.447273	0.998979	-5.03947
ORC5	0.137167	1.06379	1.69381	0.0961758	0.998979	-4.21986
F5	0.137056	1.08212	1.46334	0.149285	0.998979	-4.47641
CGN	-0.136639	1.00185	-1.63689	0.107583	0.998979	-4.28629
SP110	0.136639	1.0784	1.11238	0.271001	0.998979	-4.80122
BIN1	0.177743	0.987385	2.23633	0.0295664	0.998979	-3.49206
OSBPL3	-0.174701	1.10088	-2.23402	0.0297276	0.998979	-3.4955
DOCK4	0.117611	1.08058	2.23376	0.0297456	0.998979	-3.49588
USH1C	0.13609	1.01885	1.13226	0.262625	0.998979	-4.78502
PC	-0.135965	1.01869	-1.01133	0.31646	0.998979	-4.87934
THEM6	-0.135944	1.03137	-1.877	0.0660323	0.998979	-3.99285
TPMT	0.135937	1.02908	1.51666	0.135301	0.998979	-4.42003
DCN	-0.135847	0.964923	-0.842123	0.403507	0.998979	-4.99421
EIF2B1	0.0783542	1.03969	2.22944	0.0300489	0.998979	-3.5023
CFL2	0.135674	1.01588	0.966737	0.33807	0.998979	-4.91156
TFR2	-0.135632	1.06546	-1.03262	0.306477	0.998979	-4.86346
SH3GLB2	-0.141528	1.01998	-2.22898	0.030082	0.998979	-3.503
CCDC80	-0.13559	1.09931	-1.35164	0.182237	0.998979	-4.58862
FGD3	-0.135583	1.01862	-1.29379	0.201353	0.998979	-4.64352
ABCC2	0.135583	1.10738	1.52365	0.133547	0.998979	-4.4125
PRG4	0.135507	1.02525	0.816017	0.418146	0.998979	-5.01013
TAPBP	0.135292	0.980212	1.25249	0.215896	0.998979	-4.68137
GET1	-0.135153	1.16069	-1.73314	0.0888914	0.998979	-4.17281
PM20D2	0.184681	1.02502	2.22692	0.0302279	0.998979	-3.50606
LRG1	0.134924	1.0124	1.21836	0.228489	0.998979	-4.71179
PPM1G	0.134875	0.98875	1.83276	0.0724625	0.998979	-4.04948
CD99L2	-0.134333	1.06575	-1.13092	0.263184	0.998979	-4.78612
GEMIN6	-0.139813	1.11923	-2.22528	0.0303439	0.998979	-3.50849
SLC25A24	-0.134042	0.947423	-1.72372	0.0905928	0.998979	-4.18417
REXO2	-0.134007	0.992712	-1.23278	0.223102	0.998979	-4.69902
RAMAC	0.197361	1.01937	2.22085	0.0306611	0.998979	-3.51507
DNAJC8	0.133799	0.961808	1.48784	0.142725	0.998979	-4.45073
LCN2	-0.133778	0.927365	-0.579721	0.564561	0.998979	-5.13199
COL2A1	-0.133569	1.0896	-1.17295	0.246063	0.998979	-4.75103
COQ9	-0.133361	0.989077	-1.54044	0.129409	0.998979	-4.39429
GOLM2	-0.133333	1.06031	-1.95923	0.0553598	0.998979	-3.88456
RBBP4	0.133319	1.01458	1.66235	0.102352	0.998979	-4.25683
FDFT1	0.133299	0.986904	1.61879	0.111434	0.998979	-4.307
STMN1	0.224736	0.988038	2.21862	0.0308219	0.998979	-3.51837
DIP2A	-0.0775625	1.08588	-2.214	0.031157	0.998979	-3.52521
NSFL1C	0.115771	0.983038	2.21252	0.0312648	0.998979	-3.5274
HMGN2	0.132875	1.05113	0.550379	0.584373	0.998979	-5.14429
HSD17B8	-0.132806	0.993192	-1.16575	0.24894	0.998979	-4.75713
RFX5	-0.132806	1.08444	-1.29612	0.200554	0.998979	-4.64135
CEACAM8	-0.132799	0.9015	-0.675357	0.502387	0.998979	-5.08753
TMEM134	-0.13659	1.00725	-2.21093	0.0313817	0.998979	-3.52975
HK1	-0.132694	0.971115	-1.82703	0.0733327	0.998979	-4.05674
MYO1D	-0.169556	0.985635	-2.20847	0.0315624	0.998979	-3.53338
KYNU	0.132576	0.941654	1.29837	0.199785	0.998979	-4.63925
KRT19	-0.132493	0.981788	-0.688244	0.494303	0.998979	-5.08103
CSPG4	-0.13241	1.02148	-1.50629	0.137936	0.998979	-4.43114
BCAP29	0.132132	0.982212	1.53158	0.13158	0.998979	-4.40392
SH3BGRL3	-0.132132	0.890038	-1.211	0.231274	0.998979	-4.71824
YIPF6	-0.131674	1.0141	-1.29531	0.200833	0.998979	-4.64211
CD59	-0.131625	0.96025	-0.858561	0.394452	0.998979	-4.98393
AGXT2	-0.131354	1.1125	-0.546091	0.587296	0.998979	-5.14604
CORO2A	-0.131347	0.986058	-1.41583	0.16268	0.998979	-4.52512
ADAMTSL4	-0.238736	1.1399	-2.20603	0.0317429	0.998979	-3.53699
RTF2	0.131181	0.993058	1.76999	0.0824864	0.998979	-4.12789
PSME3	0.131146	1.06602	1.51553	0.135585	0.998979	-4.42123
PHYHIPL	-0.130938	1.11921	-0.639453	0.525285	0.998979	-5.105
MEAK7	-0.159715	1.02913	-2.20548	0.0317833	0.998979	-3.53779
INAVA	-0.130722	1.0205	-0.759895	0.450687	0.998979	-5.04272
ZNF609	0.130708	1.06638	1.40061	0.167165	0.998979	-4.54043
RAP1GAP2	-0.130708	1.09637	-1.60934	0.113488	0.998979	-4.31774
GNPDA2	-0.130674	1.02265	-1.91703	0.0606364	0.998979	-3.94062
KBTBD11	-0.130569	1.07027	-1.63326	0.108346	0.998979	-4.29046
PAMR1	-0.130556	0.969135	-1.10357	0.274768	0.998979	-4.8083
VPS37B	-0.13034	1.02067	-1.74746	0.0863553	0.998979	-4.15545
GNAO1	-0.13025	1.02992	-1.53487	0.130769	0.998979	-4.40035
PRUNE1	-0.130215	0.976212	-1.5792	0.120246	0.998979	-4.35159
SLC2A3	0.130139	1.04365	0.826382	0.412296	0.998979	-5.00387
ABCF2	0.130132	1.04735	1.99687	0.0509908	0.998979	-3.83372
CMC2	0.13009	1.076	1.33197	0.188575	0.998979	-4.60753
IGHM	0.129972	1.00102	0.674876	0.502691	0.998979	-5.08777
APBB1IP	0.129854	1.00704	1.26636	0.210928	0.998979	-4.66879
SUPT16H	0.129812	1.06069	1.66422	0.101975	0.998979	-4.25464
PBK	0.129757	1.04798	1.05053	0.298244	0.998979	-4.84986
TGM2	0.129333	1.05221	0.903142	0.370541	0.998979	-4.95511
MUC1	-0.542819	0.968673	-2.20501	0.0318181	0.998979	-3.53848
CSTB	-0.129194	0.958692	-1.87362	0.0665049	0.998979	-3.99721
TMC4	-0.129194	1.08069	-1.09345	0.279147	0.998979	-4.81639
PCDH1	-0.160882	1.06969	-2.2025	0.0320055	0.998979	-3.54219
VSNL1	0.129062	1.05871	0.865562	0.390635	0.998979	-4.9795
SERPINA3	0.129014	1.02131	0.943803	0.349556	0.998979	-4.92759
ORAI1	-0.209715	1.1225	-2.20249	0.0320062	0.998979	-3.5422
CRMP1	-0.128958	0.994404	-1.14801	0.256124	0.998979	-4.772
IFI35	0.128639	1.03344	1.66882	0.101055	0.998979	-4.24927
FAM169A	-0.158972	1.12656	-2.19988	0.0322013	0.998979	-3.54604
KIDINS220	0.12841	1.11704	1.93663	0.0581344	0.998979	-3.91471
APOL2	0.128396	1.02067	1.72615	0.0901505	0.998979	-4.18124
NME1	0.128319	0.981788	1.9646	0.054717	0.998979	-3.87735
HSP90AB1	0.152083	1.01871	2.19889	0.0322756	0.998979	-3.5475
GOLGA1	-0.0817222	1.06333	-2.1966	0.0324481	0.998979	-3.55086
SULT1E1	0.127694	0.997096	0.720075	0.474645	0.998979	-5.06447
AUH	-0.127569	1.05569	-1.93284	0.0586113	0.998979	-3.91974
TPD52L1	0.127382	1.06075	1.28734	0.203572	0.998979	-4.6495
DHCR24	0.12734	1.00265	1.1104	0.271845	0.998979	-4.80281
DERL1	0.127333	1.02135	1.94332	0.0573005	0.998979	-3.90581
GAS7	-0.127042	1.03383	-1.00844	0.317828	0.998979	-4.88146
SSRP1	0.127007	1.01863	1.61799	0.111607	0.998979	-4.30792
GRB14	0.263556	1.07029	2.19096	0.0328766	0.998979	-3.55914
PLOD2	0.126792	1.0331	0.825814	0.412615	0.998979	-5.00421
ACP5	-0.126736	1.12037	-0.765591	0.447319	0.998979	-5.03951
SERPINA1	0.126729	1.00358	1.28702	0.203684	0.998979	-4.6498
SHBG	0.126722	1.07952	1.30931	0.196084	0.998979	-4.62901
EIF5A2	0.126556	1.02563	1.45806	0.150729	0.998979	-4.48189
VWA8	-0.126535	1.05229	-1.76382	0.0835306	0.998979	-4.13546
ISG15	0.126424	1.06579	0.996409	0.323583	0.998979	-4.89027
OAS1	-0.126361	1.18423	-0.582138	0.562944	0.998979	-5.13094
GTF2A1	0.126278	1.09158	1.19354	0.237976	0.998979	-4.7334
MCCC2	-0.126243	1.04571	-1.30646	0.197041	0.998979	-4.63168
IGHV1-18	0.126236	1.14398	0.817802	0.417135	0.998979	-5.00906
FCN3	0.12616	1.05085	1.05974	0.294074	0.998979	-4.84279
LMNA	-0.126139	0.946827	-1.61938	0.111307	0.998979	-4.30633
TYMP	0.126056	1.04548	1.1093	0.272314	0.998979	-4.8037
CIB1	-0.125993	0.995288	-1.22182	0.227185	0.998979	-4.70873
SGCE	-0.125882	1.00846	-1.06443	0.291964	0.998979	-4.83916
NT5C	-0.125757	1.01975	-1.66339	0.102142	0.998979	-4.25561
ITGA7	-0.125757	0.964	-1.02922	0.308054	0.998979	-4.86602
SULT1B1	-0.125562	0.983365	-0.989969	0.326691	0.998979	-4.89494
TFRC	0.28525	1.02727	2.18721	0.0331643	0.998979	-3.56464
COPS7A	-0.0913403	1.04292	-2.1837	0.0334359	0.998979	-3.56978
WBP2	0.125472	1.03363	1.73353	0.0888207	0.998979	-4.17234
CRIP2	-0.125354	0.932346	-1.52384	0.1335	0.998979	-4.4123
LBR	0.125104	0.970577	1.38824	0.170877	0.998979	-4.55274
FGD4	-0.125014	1.03017	-1.93627	0.0581796	0.998979	-3.91519
CXCL12	-0.124986	1.1414	-0.270154	0.788092	0.998979	-5.22988
BCAT1	-0.124938	1.05856	-1.28508	0.204357	0.998979	-4.6516
AP1G2	-0.124868	1.02388	-1.83186	0.0725985	0.998979	-4.05062
MAMDC2	-0.124861	1.05344	-1.24541	0.218465	0.998979	-4.68774
CHORDC1	0.124813	1.05265	1.88402	0.0650576	0.998979	-3.98376
LOXL1	-0.124799	1.09821	-1.01488	0.314776	0.998979	-4.87671
GLS	0.124708	1.04879	1.341	0.185644	0.998979	-4.59888
PDGFRB	-0.124618	1.00471	-1.611	0.113125	0.998979	-4.31585
OXNAD1	-0.124618	1.08346	-1.41939	0.161645	0.998979	-4.52152
MECP2	-0.124479	0.964115	-1.05123	0.297927	0.998979	-4.84933
MTCL1	0.124458	1.07971	1.16814	0.247985	0.998979	-4.75511
RNF213	0.157528	1.05394	2.18033	0.033698	0.998979	-3.57471
SEC14L1	0.124361	1.0389	1.45551	0.15143	0.998979	-4.48454
HOOK2	-0.12434	1.04627	-1.91544	0.0608431	0.998979	-3.94271
KRT5	-0.124326	0.846635	-0.29122	0.77202	0.998979	-5.22546
MVP	-0.124278	0.952788	-1.48416	0.143694	0.998979	-4.45461
HVCN1	-0.12425	1.04602	-1.23273	0.223122	0.998979	-4.69907
MOCS1	-0.124215	1.05756	-1.98585	0.0522373	0.998979	-3.84868
PSMD8	0.0822986	1.00421	2.17896	0.0338053	0.998979	-3.57671
GULP1	-0.124028	1.02487	-0.827707	0.411551	0.998979	-5.00306
PGM3	0.123986	1.01154	1.77323	0.0819419	0.998979	-4.12389
GPSM1	-0.123868	1.01969	-1.96104	0.0551427	0.998979	-3.88214
TUT1	-0.123847	1.20387	-0.537832	0.592947	0.998979	-5.14936
ASNS	-0.123715	1.02246	-0.83579	0.407029	0.998979	-4.99812
IGHV1-2	0.123715	1.22554	0.417199	0.67822	0.998979	-5.1922
FASN	0.123688	1.02431	1.06003	0.293941	0.998979	-4.84256
SMARCA1	0.123563	1.07102	1.96734	0.0543916	0.998979	-3.87367
TGFB1	0.123479	1.07933	1.1001	0.276265	0.998979	-4.81108
DLG5	-0.123257	1.14952	-1.14995	0.255332	0.998979	-4.77038
FMO3	-0.123229	0.9935	-0.743414	0.460517	0.998979	-5.05186
ACADL	-0.123181	1.06865	-0.832226	0.409019	0.998979	-5.0003
SERPINF1	-0.123174	0.991462	-0.981216	0.330948	0.998979	-4.90125
MCEE	-0.123153	0.960385	-1.11979	0.267857	0.998979	-4.79521
TAF15	0.123146	1.04206	1.58404	0.11914	0.998979	-4.3462
UQCR10	0.123139	1.08025	1.08837	0.281358	0.998979	-4.82041
NRGN	-0.12284	0.946731	-1.05326	0.297005	0.998979	-4.84778
MET	0.709736	1.03377	2.17868	0.0338274	0.998979	-3.57712
AOC3	-0.122653	0.960538	-1.13373	0.262016	0.998979	-4.78381
CHI3L1	-0.122535	1.12227	-0.858069	0.394721	0.998979	-4.98425
ACP6	-0.122521	1.03188	-1.94084	0.0576084	0.998979	-3.90911
IGLV2-8	0.12234	1.11612	0.721328	0.47388	0.998979	-5.0638
SPTBN2	-0.122014	1.0421	-1.27946	0.206313	0.998979	-4.65678
AKR1C3	0.329424	1.0025	2.17352	0.0342339	0.998979	-3.58465
HLA-B	0.121681	1.04763	0.881064	0.382264	0.998979	-4.96956
ADA	0.121681	0.991885	1.29834	0.199795	0.998979	-4.63928
CYP8B1	-0.121639	1.05296	-0.748385	0.457539	0.998979	-5.04912
CARD11	-0.121625	0.977577	-0.993569	0.324951	0.998979	-4.89233
CLEC11A	-0.121611	0.993442	-0.659282	0.512571	0.998979	-5.09546
EXOSC1	-0.121528	1.06613	-1.2426	0.219489	0.998979	-4.69026
RFC4	0.165736	1.08788	2.17333	0.0342491	0.998979	-3.58493
HDHD3	-0.121153	0.98425	-1.472	0.146939	0.998979	-4.46738
CPZ	-0.121153	1.04825	-0.776749	0.440763	0.998979	-5.03317
CDKN2AIP	-0.12091	1.02402	-1.84952	0.0699672	0.998979	-4.02816
GSDME	0.120889	1.03881	1.54815	0.127542	0.998979	-4.38587
BGN	-0.120861	1.00992	-0.984917	0.329144	0.998979	-4.89859
THAP4	-0.120799	1.08194	-0.972973	0.33499	0.998979	-4.90714
CA3	0.395208	0.966269	2.17129	0.0344104	0.998979	-3.58789
COCH	-0.120569	0.998846	-0.494589	0.622936	0.998979	-5.16595
CSNK1G1	-0.120507	1.09437	-1.29431	0.201176	0.998979	-4.64304
PPP1R1A	-0.120444	1.03063	-1.05069	0.298172	0.998979	-4.84974
FAM3C	-0.223271	0.975135	-2.17079	0.0344503	0.998979	-3.58862
MDC1	0.120146	1.12763	1.81644	0.0749648	0.998979	-4.07009
HLA-DPA1	0.119917	1.05248	0.636719	0.527051	0.998979	-5.10629
OAT	-0.119806	1.04619	-1.62254	0.110627	0.998979	-4.30273
EFHD1	-0.119764	1.02554	-1.63786	0.107381	0.998979	-4.28519
RRM2	0.119736	1.02073	1.59606	0.116428	0.998979	-4.33273
ALDH1A3	-0.119736	1.04677	-0.820922	0.415371	0.998979	-5.00718
PAK1IP1	0.119688	1.04083	1.90522	0.0621874	0.998979	-3.95612
DPYSL4	-0.119653	1.00971	-1.90409	0.0623374	0.998979	-3.9576
PTBP3	-0.125472	1.07612	-2.17047	0.0344759	0.998979	-3.58909
CHCHD4	-0.119486	1.0481	-1.08749	0.281746	0.998979	-4.82111
MAD2L1	0.119451	1.04862	1.48769	0.142762	0.998979	-4.45088
DSG2	-0.119361	0.982885	-1.23202	0.223386	0.998979	-4.69971
QKI	0.119208	1.04135	1.99423	0.051287	0.998979	-3.83731
IDH3B	-0.119201	1.01471	-1.75313	0.0853675	0.998979	-4.14854
PRPF4B	0.119174	1.06606	1.9588	0.0554115	0.998979	-3.88514
RUFY2	-0.109556	1.05185	-2.16972	0.034536	0.998979	-3.59019
DRAP1	0.119042	0.995962	1.74743	0.0863591	0.998979	-4.15548
ARPC1A	-0.0954792	0.977038	-2.16656	0.0347892	0.998979	-3.59479
MTIF3	-0.135604	1.00769	-2.16482	0.0349286	0.998979	-3.5973
ALDH16A1	-0.118736	1.01808	-1.44286	0.15495	0.998979	-4.49759
CD163	-0.118639	1.06138	-1.04025	0.30295	0.998979	-4.8577
NEU1	0.118528	1.09494	1.661	0.102624	0.998979	-4.2584
CNTROB	-0.118479	1.03496	-1.35603	0.180845	0.998979	-4.58436
TACC2	-0.118326	1.03273	-1.57139	0.122049	0.998979	-4.36027
ISCA2	-0.118313	1.08835	-1.95306	0.0561057	0.998979	-3.89282
PSME2	0.118257	1.01669	1.76852	0.0827337	0.998979	-4.12969
GPD1	0.118236	0.944269	0.738591	0.463416	0.998979	-5.05449
GGCT	0.118181	1.01956	1.65715	0.103402	0.998979	-4.26288
KYAT3	-0.118014	1.04283	-1.85129	0.069707	0.998979	-4.02589
TMBIM1	-0.200854	1.01037	-2.16461	0.0349454	0.998979	-3.59761
STK26	-0.132785	1.04512	-2.15733	0.035537	0.998979	-3.60817
ANO1	-0.216396	0.987	-2.15706	0.0355593	0.998979	-3.60857
DDX59	0.117563	1.13042	1.72623	0.0901364	0.998979	-4.18114
ALDH7A1	-0.117507	0.981788	-1.0487	0.299081	0.998979	-4.85127
BDH2	-0.117444	0.977808	-1.30792	0.19655	0.998979	-4.63032
GOT2	-0.11741	0.944346	-0.934659	0.354207	0.998979	-4.93388
CPB2	0.117306	1.02854	1.30258	0.198356	0.998979	-4.63533
SUCLA2	-0.104514	0.925481	-2.1568	0.0355805	0.998979	-3.60894
ERG28	0.117271	0.998	1.10564	0.27388	0.998979	-4.80664
SIPA1	-0.117229	1.0711	-1.37498	0.174927	0.998979	-4.56584
CYBC1	0.117153	1.04502	1.72394	0.0905536	0.998979	-4.18391
SBSN	0.116965	0.955212	0.914629	0.364532	0.998979	-4.94745
CA4	0.116958	1.1404	0.888577	0.378249	0.998979	-4.96468
GFOD2	-0.116903	1.00481	-1.89558	0.0634791	0.998979	-3.96872
QPCTL	0.116826	1.09906	1.937	0.0580878	0.998979	-3.91421
DNAJA4	-0.116799	1.04367	-1.62894	0.109261	0.998979	-4.29542
NFATC2IP	0.116799	1.07408	1.43474	0.15724	0.998979	-4.50591
EXOC4	-0.0843681	1.01935	-2.14595	0.0364788	0.998979	-3.62463
SLC2A2	0.116694	0.863212	0.65822	0.513248	0.998979	-5.09598
HLA-DPB1	0.116597	0.985154	0.781821	0.437802	0.998979	-5.03025
IGKV3D-15	0.116458	0.966	0.621344	0.537039	0.998979	-5.11345
CDC42EP4	0.137583	1.0415	2.14381	0.0366588	0.998979	-3.62772
COL5A1	-0.116444	0.997365	-1.04272	0.301814	0.998979	-4.85582
DNAJC2	0.0886806	1.04748	2.14028	0.036957	0.998979	-3.63281
CARD19	-0.116257	0.978673	-1.93294	0.0585984	0.998979	-3.9196
TGFB1I1	-0.116229	1.0109	-1.2324	0.223244	0.998979	-4.69937
COX7C	0.327097	1.03042	2.13972	0.037004	0.998979	-3.63361
ADAMTSL2	-0.116118	1.04158	-1.19101	0.238961	0.998979	-4.73559
IGKV3D-11	0.115896	0.912827	0.764329	0.448064	0.998979	-5.04022
CAPN2	-0.115882	1.01679	-1.41438	0.163103	0.998979	-4.52659
CCDC61	0.115882	1.06171	1.6368	0.107603	0.998979	-4.2864
RIDA	0.115868	1.0421	0.728526	0.469501	0.998979	-5.05994
ACTN2	-0.160396	1.00773	-2.13886	0.0370772	0.998979	-3.63485
QPRT	0.115701	1.01646	0.887694	0.378719	0.998979	-4.96525
MRC1	-0.115701	1.03754	-1.38418	0.172109	0.998979	-4.55676
NGDN	0.115694	1.0354	1.84705	0.0703301	0.998979	-4.03131
TCEA1	0.115653	0.995558	1.24036	0.220309	0.998979	-4.69226
CD53	0.115646	1.00025	0.718366	0.475689	0.998979	-5.06537
PPP1R37	0.115639	1.03769	1.03836	0.30382	0.998979	-4.85913
CYGB	-0.115444	0.992173	-1.60802	0.113777	0.998979	-4.31923
TASOR	0.115424	1.04565	1.78553	0.0799024	0.998979	-4.10869
NAP1L1	0.115389	1.06512	1.32286	0.191566	0.998979	-4.61621
RCC2	0.115319	1.02679	1.26151	0.212654	0.998979	-4.6732
ADH1A	0.115285	1.0235	0.50073	0.618636	0.998979	-5.16367
ANP32E	0.115271	1.01963	1.31137	0.195389	0.998979	-4.62707
RWDD1	0.115146	1.04535	2.00217	0.0503998	0.998979	-3.8265
STIP1	0.115062	0.977904	1.63113	0.108796	0.998979	-4.2929
PLAC9	-0.115007	0.977558	-0.674505	0.502924	0.998979	-5.08795
TMX4	-0.114931	1.12644	-1.85932	0.0685408	0.998979	-4.01561
LLGL2	-0.164694	1.00752	-2.13701	0.0372342	0.998979	-3.6375
CTSH	-0.114764	1.03733	-0.808025	0.422691	0.998979	-5.01491
DEK	0.114757	0.993115	1.53216	0.131435	0.998979	-4.40329
SULF1	-0.114687	0.976462	-1.02922	0.308054	0.998979	-4.86602
IDH3G	-0.114639	1.04887	-1.77438	0.0817493	0.998979	-4.12248
ASS1	0.114444	1.00127	0.592106	0.556299	0.998979	-5.1266
AKR1C4	0.114347	1.10621	0.739624	0.462795	0.998979	-5.05393
QSOX2	-0.114257	1.05704	-1.91403	0.0610272	0.998979	-3.94456
HIRIP3	0.11425	1.0329	1.44438	0.154524	0.998979	-4.49603
CDH11	-0.114097	0.999865	-1.01933	0.31268	0.998979	-4.87341
BAG3	-0.113951	1.06483	-1.69388	0.0961622	0.998979	-4.21978
APOA2	0.113875	0.909788	1.1719	0.246485	0.998979	-4.75193
ACAA2	-0.113806	1.00504	-0.829815	0.410369	0.998979	-5.00178
SPECC1	-0.113757	1.06994	-1.73206	0.0890842	0.998979	-4.17411
PLOD1	0.113715	1.06171	1.21085	0.231331	0.998979	-4.71837
IGKV3-20	0.113694	0.968788	0.644721	0.521891	0.998979	-5.10249
FCHSD1	-0.113667	1.02594	-1.47757	0.145445	0.998979	-4.46154
DNAJC21	0.113569	1.11375	1.37312	0.175501	0.998979	-4.56767
CAMP	-0.113507	1.06177	-0.394188	0.695025	0.998979	-5.19915
WAS	-0.113493	0.922885	-0.818977	0.41647	0.998979	-5.00835
FAM50A	0.113479	1.003	1.56346	0.1239	0.998979	-4.36904
CHCHD3	-0.113278	0.962673	-1.4701	0.147452	0.998979	-4.46937
MCUB	-0.113181	1.19098	-1.14372	0.257882	0.998979	-4.77556
ABCA8	-0.11316	1.0479	-1.23728	0.221442	0.998979	-4.69502
HCCS	-0.113111	1.02731	-1.61538	0.112171	0.998979	-4.31088
SRCIN1	-0.124458	1.07754	-2.13638	0.0372879	0.998979	-3.63841
RARRES2	0.113062	1.17704	0.82731	0.411774	0.998979	-5.0033
TOR2A	-0.112965	1.15002	-1.5655	0.123422	0.998979	-4.36679
CSNK1A1	-0.0973056	0.989865	-2.13282	0.0375932	0.998979	-3.64353
CTTN	-0.112701	0.968712	-1.81867	0.0746194	0.998979	-4.06729
SIGLEC5	-0.112646	1.04492	-0.964845	0.339008	0.998979	-4.91289
EMG1	0.112632	1.05921	1.69691	0.0955851	0.998979	-4.21619
SYNPO	-0.11259	1.05438	-1.651	0.104657	0.998979	-4.27001
GLDC	0.112562	0.951885	0.462489	0.645625	0.998979	-5.17737
STEAP3	-0.112562	1.07312	-0.696228	0.489331	0.998979	-5.07694
ARHGEF5	-0.112521	1.01846	-1.69272	0.0963857	0.998979	-4.22116
INPP5F	-0.132583	1.04829	-2.13049	0.0377941	0.998979	-3.64688
RASIP1	-0.106757	1.04535	-2.12911	0.0379133	0.998979	-3.64885
S100A16	-0.112437	0.996654	-1.36707	0.17738	0.998979	-4.5736
CFDP1	0.11241	1.05962	1.37727	0.174224	0.998979	-4.56359
C1GALT1	-0.112382	1.01662	-1.5804	0.119969	0.998979	-4.35025
PLEKHA1	-0.11884	1.05921	-2.12817	0.0379947	0.998979	-3.6502
PROM1	-0.275847	1.15385	-2.12773	0.0380334	0.998979	-3.65084
CDH1	-0.112215	1.006	-1.42369	0.160403	0.998979	-4.51717
INPP1	0.196194	1.06017	2.12576	0.038205	0.998979	-3.65366
IDH3A	-0.112069	1.00871	-1.53332	0.131151	0.998979	-4.40204
UGT2B15	0.112035	0.9735	0.569434	0.571469	0.998979	-5.13637
CAP2	0.111993	1.0704	1.8325	0.0725023	0.998979	-4.04982
TMCO1	0.143021	0.991423	2.12502	0.0382692	0.998979	-3.65472
SORBS3	-0.111937	1.03606	-1.53713	0.130216	0.998979	-4.3979
DSP	-0.111799	0.954462	-1.51566	0.135552	0.998979	-4.4211
TMEM168	0.111778	1.10362	1.00877	0.317671	0.998979	-4.88122
TRAPPC5	-0.0959375	1.03048	-2.12396	0.0383621	0.998979	-3.65624
WDR12	0.111535	1.07235	1.73175	0.0891395	0.998979	-4.17448
SLC22A18	0.111451	1.05615	1.34315	0.184953	0.998979	-4.59682
HSD17B6	0.111437	1.04879	0.557643	0.579438	0.998979	-5.1413
PYGL	0.111347	0.983288	0.707742	0.482209	0.998979	-5.07097
HABP2	0.111347	0.986038	1.10598	0.273735	0.998979	-4.80637
DENND4B	-0.11134	0.961019	-1.80715	0.0764216	0.998979	-4.08176
OASL	0.111236	1.07962	0.839167	0.405148	0.998979	-4.99604
NEDD4L	0.111208	1.08513	1.90898	0.0616896	0.998979	-3.95119
DBI	0.111201	0.959577	0.91536	0.364152	0.998979	-4.94696
AGR2	0.111194	0.967269	0.358485	0.721406	0.998979	-5.20917
IRS2	-0.111153	1.01983	-1.40819	0.164918	0.998979	-4.53282
RPRD1A	0.111118	1.08638	1.32243	0.191709	0.998979	-4.61662
URI1	0.111021	1.15333	1.09287	0.279398	0.998979	-4.81685
TMED3	-0.110944	0.969308	-1.52929	0.132146	0.998979	-4.40641
CHST14	0.110944	1.10094	1.05299	0.297128	0.998979	-4.84798
MTUS1	0.110896	1.04204	1.43828	0.156238	0.998979	-4.50229
HMGN1	-0.110792	0.926327	-0.896117	0.374246	0.998979	-4.95974
PON2	0.191722	1.05302	2.12017	0.0386945	0.998979	-3.66165
ETFRF1	-0.110472	1.01923	-0.829772	0.410393	0.998979	-5.0018
SGSM3	-0.110458	0.980846	-1.69478	0.0959911	0.998979	-4.21872
ZFYVE9	-0.110444	1.06971	-1.24212	0.219664	0.998979	-4.69069
PARP1	0.110306	1.01463	1.13026	0.26346	0.998979	-4.78666
MICU1	-0.13625	0.998327	-2.11723	0.0389544	0.998979	-3.66585
ANKRD10	-0.110208	1.01067	-1.25121	0.216356	0.998979	-4.68252
ATF2	0.110201	1.03352	1.53452	0.130855	0.998979	-4.40073
ADH1C	0.110111	1.00802	0.541998	0.590093	0.998979	-5.14769
WDR24	-0.110083	1.05121	-1.63639	0.107688	0.998979	-4.28687
PDCD5	0.110069	1.03667	1.71735	0.0917584	0.998979	-4.19181
IFT140	-0.110062	0.987385	-1.39365	0.169245	0.998979	-4.54737
FGL1	0.109972	1.08812	0.608678	0.54534	0.998979	-5.11923
MAPK3	-0.125514	0.994519	-2.11491	0.0391605	0.998979	-3.66916
MICU2	-0.109861	1.07456	-1.40533	0.165763	0.998979	-4.53569
GUSB	0.109715	0.937981	1.38608	0.171532	0.998979	-4.55488
LRRC59	0.109687	1.054	1.7534	0.0853193	0.998979	-4.1482
SELENOM	0.109667	1.02883	1.52532	0.133129	0.998979	-4.41069
NOS3	-0.140583	1.08983	-2.11418	0.0392262	0.998979	-3.67021
HMGB2	0.109507	0.8945	0.962292	0.340277	0.998979	-4.91469
NEPRO	0.109458	1.08285	1.73087	0.0892978	0.998979	-4.17555
TOM1L2	-0.109403	1.04537	-1.9834	0.052519	0.998979	-3.85201
BPHL	-0.109375	0.987346	-0.919998	0.361746	0.998979	-4.94384
GOLPH3L	-0.109215	1.02667	-1.35775	0.180301	0.998979	-4.58269
MYO6	0.109201	1.01946	1.264	0.211767	0.998979	-4.67094
TKT	0.254312	0.987	2.11231	0.0393929	0.998979	-3.67287
ANKRD50	-0.109035	1.17192	-1.54326	0.128723	0.998979	-4.39122
SIGLEC1	-0.109	0.992212	-0.769865	0.444801	0.998979	-5.03709
WDR47	-0.108944	1.03867	-1.67225	0.100373	0.998979	-4.24526
IYD	-0.108924	0.994346	-0.843676	0.402646	0.998979	-4.99325
ITGAX	-0.108813	1.00852	-0.901107	0.371611	0.998979	-4.95645
KANK2	-0.108708	0.997135	-1.31003	0.195841	0.998979	-4.62833
CD82	-0.108694	0.9545	-0.907579	0.368212	0.998979	-4.95216
PARG	0.139903	1.07327	2.11178	0.0394409	0.998979	-3.67363
HSPBP1	0.16641	1.03223	2.11017	0.0395851	0.998979	-3.67592
ZYG11B	0.108486	1.15727	2.10893	0.0396966	0.998979	-3.67768
LTBP1	-0.108458	1.04946	-0.897168	0.37369	0.998979	-4.95905
SULT1A1	0.108438	0.979615	0.786427	0.435122	0.998979	-5.02759
DTYMK	0.108347	1.03837	1.81812	0.0747038	0.998979	-4.06798
MXRA5	-0.108243	0.987	-1.06681	0.290898	0.998979	-4.83732
VDAC3	0.108222	1.00508	1.32033	0.192403	0.998979	-4.61861
SMS	-0.10816	1.04519	-1.82358	0.0738615	0.998979	-4.0611
LRCH4	-0.108139	1.07187	-1.43063	0.158412	0.998979	-4.51011
GLMN	-0.10809	1.05252	-1.63735	0.107487	0.998979	-4.28577
PRAG1	-0.108	1.10302	-1.22725	0.225158	0.998979	-4.70394
CCNL2	0.107965	1.17719	1.35223	0.182049	0.998979	-4.58804
SGTB	0.107875	1.08044	1.41714	0.162298	0.998979	-4.5238
PPP1R14A	-0.107861	1.02517	-0.912064	0.365869	0.998979	-4.94917
OSGEPL1	0.107861	1.11158	1.341	0.185643	0.998979	-4.59888
STX11	0.107819	1.06848	1.43562	0.156991	0.998979	-4.50501
LSR	-0.107722	1.00683	-1.59194	0.117351	0.998979	-4.33735
WFS1	-0.107708	1.01494	-1.30516	0.197481	0.998979	-4.6329
MTHFD2	-0.107542	1.00408	-1.06481	0.291793	0.998979	-4.83887
TGFBI	-0.107451	1.00033	-0.953527	0.344656	0.998979	-4.92084
TGOLN2	-0.107396	1.04379	-1.28366	0.20485	0.998979	-4.65291
COA3	0.107361	0.981173	1.83448	0.0722031	0.998979	-4.0473
PCOLCE	-0.107319	1.10217	-0.875621	0.38519	0.998979	-4.97307
NAA25	0.107278	1.06023	1.94366	0.0572596	0.998979	-3.90537
PYCR2	0.107208	1.0199	1.35854	0.180053	0.998979	-4.58192
TMEM87A	-0.107049	1.01792	-1.84793	0.0702002	0.998979	-4.03019
SMAD5	-0.106979	1.069	-1.46011	0.150168	0.998979	-4.47977
VPS13B	-0.106972	1.07606	-1.42972	0.158672	0.998979	-4.51104
FAIM	0.106931	1.1356	1.51695	0.135227	0.998979	-4.41971
MAP1B	-0.106917	1.05327	-0.896681	0.373947	0.998979	-4.95937
ARSA	0.106806	1.03281	1.64591	0.105706	0.998979	-4.2759
PARP4	-0.13425	1.00494	-2.10442	0.0401049	0.998979	-3.68409
AGFG2	-0.106535	0.999692	-1.294	0.201282	0.998979	-4.64333
DDAH1	-0.106528	0.957	-1.47382	0.14645	0.998979	-4.46547
CS	-0.106528	0.9855	-1.327	0.190201	0.998979	-4.61227
PDE3A	-0.106458	1.07133	-1.21974	0.22797	0.998979	-4.71057
RAPGEF6	0.106444	1.07131	1.00067	0.321535	0.998979	-4.88716
ILVBL	-0.106431	1.06731	-1.72138	0.0910204	0.998979	-4.18698
IRF6	-0.106403	1.06704	-1.05038	0.298312	0.998979	-4.84998
KIN	0.144007	1.08812	2.10266	0.0402656	0.998979	-3.68659
PLCD1	-0.106382	1.01046	-1.76515	0.0833051	0.998979	-4.13383
PLEC	-0.106181	0.946385	-1.3237	0.191289	0.998979	-4.61541
IMPA2	-0.106153	1.05662	-1.11607	0.269429	0.998979	-4.79823
C9	0.106125	1.0459	0.908867	0.367539	0.998979	-4.9513
VCL	-0.106063	0.958615	-1.83817	0.0716494	0.998979	-4.04262
PIK3CG	-0.106014	1.11652	-1.03423	0.305731	0.998979	-4.86225
LAMA2	-0.105972	1.06487	-0.396154	0.693583	0.998979	-5.19857
AQP1	-0.105799	1.03031	-0.407476	0.685301	0.998979	-5.19518
CTNNA1	-0.105799	0.980058	-1.77014	0.0824598	0.998979	-4.12769
PDCL3	0.105639	1.03787	1.98848	0.0519382	0.998979	-3.84513
PYCARD	0.105632	1.01431	1.39353	0.16928	0.998979	-4.54748
MTSS1	-0.10559	1.06504	-1.32503	0.190851	0.998979	-4.61415
CFLAR	-0.105583	1.08835	-1.77616	0.0814525	0.998979	-4.12028
SYTL4	-0.105451	1.10594	-1.39639	0.168422	0.998979	-4.54463
DAPP1	-0.105222	0.974346	-0.879849	0.382917	0.998979	-4.97034
PSMD11	0.0622847	0.994692	2.10184	0.0403408	0.998979	-3.68776
CMAS	-0.104958	1.00604	-1.8844	0.0650043	0.998979	-3.98325
CHRAC1	0.104917	1.05062	1.07177	0.288685	0.998979	-4.83346
GALNS	0.104868	1.06696	1.61595	0.112048	0.998979	-4.31023
SLC44A1	-0.104847	0.998712	-1.37208	0.175823	0.998979	-4.56869
HSPE1	0.104826	0.966615	1.32364	0.19131	0.998979	-4.61547
ORM2	0.104826	1.07787	0.751877	0.455454	0.998979	-5.04719
IGF2BP3	0.413139	1.04223	2.09305	0.041151	0.998979	-3.70021
PTGDS	-0.104799	1.12262	-0.618691	0.538772	0.998979	-5.11467
MSH6	0.104792	1.06358	1.92639	0.0594302	0.998979	-3.92827
TOR1AIP1	-0.104771	1.01835	-1.63704	0.107552	0.998979	-4.28612
GBA3	-0.104743	1.03583	-0.504081	0.616296	0.998979	-5.16242
UBL3	-0.104632	0.96225	-1.7548	0.0850775	0.998979	-4.1465
TNFRSF6B	-0.104542	1.057	-0.789429	0.433382	0.998979	-5.02585
DCTD	-0.104535	1.03806	-1.60777	0.113831	0.998979	-4.31951
NAT1	-0.0948681	1.07437	-2.09249	0.0412033	0.998979	-3.701
CAPG	-0.104451	0.92	-1.17464	0.245393	0.998979	-4.74959
YAP1	-0.103917	0.991692	-1.9796	0.0529572	0.998979	-3.85715
GPAT4	0.103889	1.05908	1.64497	0.105899	0.998979	-4.27698
NMI	0.103868	1.02915	1.87503	0.0663081	0.998979	-3.9954
SDF2L1	0.103722	1.00094	1.96715	0.0544144	0.998979	-3.87393
ARHGEF10	-0.138146	1.03983	-2.09179	0.0412686	0.998979	-3.70199
CD38	0.103618	1.01158	0.554502	0.58157	0.998979	-5.1426
ERCC5	0.103604	1.08196	1.32913	0.189503	0.998979	-4.61024
PRMT1	0.103556	1.04081	1.39367	0.169239	0.998979	-4.54735
QSOX1	-0.103542	0.971558	-0.93944	0.35177	0.998979	-4.9306
PADI4	0.103479	1.04092	0.711805	0.47971	0.998979	-5.06884
FRRS1	0.103479	0.996423	1.09082	0.280292	0.998979	-4.81847
CBR4	-0.103306	1.02727	-1.02553	0.309776	0.998979	-4.86878
D2HGDH	0.103299	1.04367	1.6392	0.107099	0.998979	-4.28363
CLPTM1L	0.103292	0.978615	1.29836	0.199789	0.998979	-4.63926
VMAC	-0.103188	0.973	-1.11779	0.268701	0.998979	-4.79683
SOWAHC	-0.103188	1.00925	-1.75109	0.0857206	0.998979	-4.15102
TRAF1	0.103181	1.00319	0.821776	0.414889	0.998979	-5.00666
SCO2	-0.103174	1.06287	-1.4362	0.156826	0.998979	-4.50441
CISD2	0.103111	1.00112	1.48503	0.143464	0.998979	-4.45369
GPD2	-0.103111	0.986885	-1.25246	0.215906	0.998979	-4.68139
GNS	0.103076	1.02958	1.57462	0.1213	0.998979	-4.35668
BOP1	0.103056	1.02765	1.46897	0.147756	0.998979	-4.47054
STOML2	-0.103028	0.983827	-1.36634	0.177607	0.998979	-4.57432
HRNR	0.374493	0.881173	2.08823	0.0416019	0.998979	-3.70703
MBL2	-0.102965	1.07185	-0.521618	0.604111	0.998979	-5.15574
NCOA7	0.102938	1.06892	1.92601	0.0594791	0.998979	-3.92878
LRRC31	-0.102819	1.10081	-1.69073	0.0967677	0.998979	-4.22351
TRIP10	-0.102819	1.07356	-1.32917	0.18949	0.998979	-4.61021
ATP5PF	0.102813	0.973885	1.33963	0.186088	0.998979	-4.6002
NAALADL2	-0.102771	0.953962	-1.55229	0.126549	0.998979	-4.38134
MADD	-0.102722	1.10587	-1.8624	0.0680985	0.998979	-4.01166
CFD	-0.102625	1.07717	-1.04579	0.300407	0.998979	-4.85348
ME1	0.47091	1.04317	2.08372	0.0420277	0.998979	-3.71339
ITGA5	-0.102542	1.06612	-1.17919	0.243592	0.998979	-4.74572
XPO4	-0.102528	1.04898	-2.00457	0.0501335	0.998979	-3.82321
ORC4	0.112486	1.09525	2.07621	0.0427447	0.998979	-3.72396
KHDC4	-0.102514	1.0931	-0.544349	0.588486	0.998979	-5.14674
MGST1	0.102507	1.01285	0.673794	0.503373	0.998979	-5.08831
ANGPTL4	-0.102458	1.10306	-0.477581	0.634914	0.998979	-5.17209
ITPA	0.102451	1.01713	1.09665	0.277755	0.998979	-4.81383
PSME1	0.102438	0.955769	1.72747	0.089913	0.998979	-4.17966
UBE2Z	0.102375	1.0485	1.72292	0.0907386	0.998979	-4.18513
GIPC1	-0.102375	1.0345	-1.6639	0.10204	0.998979	-4.25502
PTDSS1	0.10234	1.10021	1.65803	0.103225	0.998979	-4.26186
COG3	-0.102319	1.05821	-1.99202	0.0515357	0.998979	-3.84031
ARMT1	0.102271	1.06363	1.99189	0.0515507	0.998979	-3.84049
IGFBP2	-0.102257	1.03273	-0.816789	0.417709	0.998979	-5.00967
TARS1	0.102257	1.06102	1.10983	0.272089	0.998979	-4.80328
VTI1A	-0.102236	1.10965	-1.68205	0.0984471	0.998979	-4.23375
BSG	0.102215	0.959923	1.20498	0.233568	0.998979	-4.72349
CRADD	-0.102208	1.07963	-1.53486	0.130772	0.998979	-4.40036
CRYM	0.102069	1.08771	0.445516	0.657763	0.998979	-5.1831
LAGE3	0.102014	1.11775	0.69491	0.490149	0.998979	-5.07762
OAS3	0.102	1.07138	0.868358	0.389117	0.998979	-4.97772
P4HB	0.101972	0.966904	1.23193	0.223417	0.998979	-4.69978
SEPTIN6	-0.101958	1.00321	-0.774821	0.441891	0.998979	-5.03427
SLC30A9	-0.223146	1.04367	-2.0757	0.0427931	0.998979	-3.72467
NUDT8	-0.101792	1.07735	-1.27485	0.207927	0.998979	-4.66102
IGHV3-38	0.101771	1.09048	1.13926	0.25972	0.998979	-4.77925
PSMD7	0.10175	1.08331	1.87056	0.0669367	0.998979	-4.00116
ERICH5	0.101722	1.00283	0.746746	0.45852	0.998979	-5.05002
SMARCC1	0.101528	0.976212	1.40637	0.165454	0.998979	-4.53465
ADARB1	0.101521	0.825904	1.03722	0.304345	0.998979	-4.85999
IGHG4	-0.101521	0.939096	-0.625498	0.534331	0.998979	-5.11154
FDPS	0.1015	1.01173	0.651527	0.517524	0.998979	-5.09923
TMEM119	-0.101486	1.02363	-0.54313	0.589319	0.998979	-5.14723
RTN1	-0.101375	0.960308	-0.672802	0.503999	0.998979	-5.0888
PHACTR2	-0.101285	1.03581	-1.29809	0.199881	0.998979	-4.63952
UBE2A	0.101278	1.09813	1.68943	0.0970168	0.998979	-4.22504
CPNE2	-0.101257	1.09554	-1.76883	0.0826809	0.998979	-4.1293
IRAG1	-0.101229	1.02277	-0.98419	0.329498	0.998979	-4.89911
ARRDC1	-0.101201	1.04125	-1.28162	0.20556	0.998979	-4.65479
KHNYN	-0.101194	1.07006	-1.7764	0.0814125	0.998979	-4.11999
INIP	0.101132	1.09692	0.842918	0.403066	0.998979	-4.99372
MMRN1	0.10109	1.01633	0.923408	0.359983	0.998979	-4.94154
RPUSD2	0.101049	1.00823	1.22522	0.225913	0.998979	-4.70573
COQ4	-0.101035	1.14838	-1.3805	0.173234	0.998979	-4.56041
ALOX5	-0.101014	1.00906	-0.959456	0.341689	0.998979	-4.91669
DTD1	0.100924	0.947442	1.20886	0.232088	0.998979	-4.72011
TANC2	-0.144076	1.04606	-2.07125	0.0432234	0.998979	-3.73092
TXNL4A	0.100896	1.04121	1.71409	0.0923603	0.998979	-4.19572
SPART	-0.100806	1.01779	-1.49804	0.14006	0.998979	-4.43992
ARHGEF16	-0.100785	1.02746	-1.2645	0.211586	0.998979	-4.67047
TBC1D2	-0.100771	1.04008	-1.0473	0.299719	0.998979	-4.85233
FAAH	-0.100722	1.04223	-1.41571	0.162716	0.998979	-4.52525
LYPLA1	-0.100667	0.959442	-1.60363	0.114744	0.998979	-4.32419
JCHAIN	-0.100583	0.903135	-0.667659	0.50725	0.998979	-5.09135
CASP8	0.100493	1.03887	1.85648	0.0689522	0.998979	-4.01926
GTF2H2	0.109868	1.0535	2.06934	0.043409	0.998979	-3.73359
LYPLAL1	-0.100382	1.00506	-1.65653	0.103529	0.998979	-4.2636
OGDHL	-0.100278	1.08417	-0.829155	0.410739	0.998979	-5.00218
LGALS4	0.373771	0.931173	2.06186	0.0441439	0.998979	-3.74407
MYL9	-0.100236	0.974519	-0.85243	0.397814	0.998979	-4.98779
PCK1	-0.100208	1.05325	-0.741636	0.461584	0.998979	-5.05283
LONP1	-0.100042	1.01238	-1.43935	0.155938	0.998979	-4.5012
PXDN	0.100035	1.05806	0.978689	0.332184	0.998979	-4.90306
RPF2	0.100021	1.04194	1.07824	0.285814	0.998979	-4.82839
TJP2	-0.0999306	1.00156	-1.8494	0.0699848	0.998979	-4.02832
RUFY1	-0.099875	1.01127	-1.79987	0.0775787	0.998979	-4.09085
ANO6	-0.128431	1.02654	-2.0612	0.0442095	0.998979	-3.74499
BCL7C	0.159972	1.04725	2.061	0.0442289	0.998979	-3.74527
IBA57	-0.095125	1.01473	-2.06091	0.0442373	0.998979	-3.74539
MAP3K6	-0.0995972	1.00383	-1.45889	0.150502	0.998979	-4.48104
TOR4A	-0.0995903	1.02538	-1.65896	0.103036	0.998979	-4.26077
ANK3	-0.0995903	1.09438	-0.937691	0.35266	0.998979	-4.9318
TRMT11	0.0995694	1.11244	1.46665	0.148385	0.998979	-4.47297
SERPINF2	0.0995069	1.01617	0.857496	0.395035	0.998979	-4.98461
TGFB2	0.0994931	1.00231	0.866762	0.389983	0.998979	-4.97874
CASP10	0.0994931	1.06981	1.88968	0.0642808	0.998979	-3.97641
MLEC	0.0994375	1.01335	1.40588	0.1656	0.998979	-4.53514
TMEM128	-0.099375	1.11442	-1.75697	0.0847033	0.998979	-4.14385
MIPEP	-0.0993681	1.01373	-1.30815	0.196472	0.998979	-4.6301
SUPT5H	0.102514	1.02265	2.06033	0.0442955	0.998979	-3.74621
ALKBH7	-0.0993403	1.13621	-1.26092	0.212864	0.998979	-4.67373
STXBP1	-0.0993333	1.02277	-1.11763	0.268772	0.998979	-4.79697
PAFAH1B3	0.0992847	1.06258	0.771753	0.443691	0.998979	-5.03602
HSD17B11	-0.0992361	0.966327	-0.708498	0.481743	0.998979	-5.07057
CORO2B	0.0990556	1.09467	1.18592	0.240947	0.998979	-4.73996
SKAP1	0.0990486	1.08912	0.528386	0.599439	0.998979	-5.1531
ANKZF1	0.0990417	1.11481	1.36125	0.1792	0.998979	-4.57929
DDX47	0.0989514	1.02581	1.58202	0.1196	0.998979	-4.34844
OR1M1	0.0988333	1.03883	0.655096	0.515241	0.998979	-5.0975
SNCA	0.0988056	1.0251	1.0685	0.29014	0.998979	-4.836
NOL10	0.143437	1.09513	2.06024	0.0443043	0.998979	-3.74633
AHNAK	-0.0986528	0.974423	-1.98562	0.0522639	0.998979	-3.849
FLNC	-0.0986528	0.992673	-0.866495	0.390128	0.998979	-4.97891
MTSS2	-0.0985556	1.03948	-1.2137	0.230246	0.998979	-4.71587
MAP2K5	-0.0985	1.04944	-0.767999	0.445899	0.998979	-5.03815
LSM14A	-0.0984792	1.06037	-0.955057	0.343889	0.998979	-4.91977
NVL	-0.0984236	1.14583	-1.23865	0.220936	0.998979	-4.69379
TSPO	-0.0984097	0.965442	-0.849856	0.399231	0.998979	-4.9894
NEXN	-0.0983958	0.961808	-1.08407	0.283246	0.998979	-4.82381
CHD1L	0.0983819	1.02408	1.42639	0.159625	0.998979	-4.51442
MACROD1	-0.0983472	1.03021	-1.05026	0.298368	0.998979	-4.85007
PRKG1	-0.0982986	1.01237	-1.19635	0.23689	0.998979	-4.73098
ASAP2	-0.0982778	1.06279	-1.37451	0.175072	0.998979	-4.5663
TJP1	-0.0982639	1.00265	-1.99431	0.0512783	0.998979	-3.83721
ACACA	0.0982292	1.04181	1.66608	0.101603	0.998979	-4.25248
MLYCD	-0.0981875	1.04554	-1.2258	0.225698	0.998979	-4.70522
CD47	0.0980833	0.967596	1.41795	0.162063	0.998979	-4.52298
C1R	-0.0980764	1.02971	-1.15035	0.255168	0.998979	-4.77005
PRAM1	-0.0980556	1.10813	-1.0122	0.316045	0.998979	-4.87869
VAMP8	-0.0980347	0.960308	-1.56706	0.123057	0.998979	-4.36506
PHF1	-0.0980208	1.01817	-1.23789	0.221219	0.998979	-4.69448
NUP210	0.0979861	1.04479	1.36796	0.177101	0.998979	-4.57273
PARL	-0.0979861	1.09496	-0.972231	0.335356	0.998979	-4.90766
ISLR	-0.0979167	1.01154	-0.971892	0.335523	0.998979	-4.9079
GNB1L	-0.0979097	1.0741	-1.50711	0.137726	0.998979	-4.43026
EML1	-0.0978542	1.01831	-1.75249	0.0854784	0.998979	-4.14932
COX7A2	0.0978542	0.969192	1.20243	0.234547	0.998979	-4.72571
EHD2	-0.0977708	0.96275	-0.892675	0.37607	0.998979	-4.962
LETM1	-0.0977431	1.00898	-1.47052	0.147338	0.998979	-4.46893
CAND2	-0.0977153	1.11046	-0.978116	0.332464	0.998979	-4.90347
CCDC88A	0.0977153	1.00954	1.96791	0.0543245	0.998979	-3.87291
TNS1	-0.0977083	0.984519	-1.34107	0.185622	0.998979	-4.59881
CCNH	0.0977014	1.00342	1.72177	0.0909483	0.998979	-4.18651
CTHRC1	-0.0975972	0.916192	-0.715957	0.477163	0.998979	-5.06665
MYO5A	-0.0975833	1.04281	-1.74524	0.0867434	0.998979	-4.15815
MBP	0.0975764	1.04188	1.13854	0.260018	0.998979	-4.77984
TMEM65	-0.0975556	1.01504	-1.27812	0.206781	0.998979	-4.65801
GSTP1	-0.0974653	1.00179	-1.15378	0.253771	0.998979	-4.76718
ALDH1B1	0.097375	0.992462	0.479275	0.633717	0.998979	-5.17149
CDK1	0.0973611	1.06785	0.864623	0.391146	0.998979	-4.9801
HMGA2	-0.0973472	0.906769	-0.268846	0.789093	0.998979	-5.23014
SYNCRIP	0.116451	0.989442	2.05897	0.0444302	0.998979	-3.7481
FCGR3A	0.0972431	1.04637	1.12482	0.265739	0.998979	-4.79111
MRPS31	-0.0972222	1.00881	-1.81155	0.075729	0.998979	-4.07624
PBXIP1	0.0972222	1.04594	0.854261	0.396809	0.998979	-4.98664
GLS2	0.0970903	1.06785	0.606159	0.546999	0.998979	-5.12036
GGCX	0.0970417	1.06494	1.15419	0.253606	0.998979	-4.76684
SLC43A1	0.0970417	1.04144	1.12238	0.266766	0.998979	-4.79311
TTPAL	0.0970069	1.04765	1.51313	0.136194	0.998979	-4.42382
SAE1	0.097	1.00735	1.45868	0.150558	0.998979	-4.48125
ITGB1	-0.0969861	0.994269	-1.36203	0.178954	0.998979	-4.57852
MPRIP	-0.112875	1.04227	-2.05556	0.0447703	0.998979	-3.75286
CDV3	0.0968542	0.999635	1.41411	0.163181	0.998979	-4.52686
ITPR3	-0.0968403	1.01598	-1.28164	0.205552	0.998979	-4.65477
MT-ATP6	0.0968194	1.05435	0.970147	0.336384	0.998979	-4.90914
GSDMD	0.0967708	1.02344	1.52127	0.134142	0.998979	-4.41507
SEC23B	-0.0967431	1.05479	-1.42169	0.160978	0.998979	-4.51919
CNP	0.0967292	1.0121	1.48213	0.144233	0.998979	-4.45675
RRP9	0.0966667	0.999827	1.54624	0.128003	0.998979	-4.38796
PLP2	-0.0966528	1.07929	-0.927725	0.35776	0.998979	-4.93861
SAMSN1	0.0966181	1.05417	1.09635	0.277887	0.998979	-4.81408
HSPA12A	-0.0965347	1.05027	-0.749174	0.457068	0.998979	-5.04868
PRKCE	-0.0965069	1.02025	-1.89765	0.0632003	0.998979	-3.96602
SRSF6	0.0964444	1.03348	1.19155	0.23875	0.998979	-4.73512
IREB2	0.0962639	1.06673	1.42631	0.159648	0.998979	-4.5145
TMEM63A	-0.0962569	1.05683	-1.10743	0.273112	0.998979	-4.8052
THOP1	-0.108569	1.01429	-2.05489	0.0448374	0.998979	-3.75379
PGM2L1	-0.0961111	1.04179	-1.2471	0.217848	0.998979	-4.68622
SARM1	0.0960486	1.08194	0.912836	0.365466	0.998979	-4.94865
IGHG2	-0.0960278	0.952981	-0.407406	0.685352	0.998979	-5.19521
ADAM10	-0.0959861	1.07083	-1.7475	0.0863473	0.998979	-4.1554
HPD	0.0959861	0.998173	0.591423	0.556753	0.998979	-5.1269
FGR	-0.0959444	1.09117	-0.855299	0.396239	0.998979	-4.98599
ANTXR1	-0.200319	1.00181	-2.05356	0.0449715	0.998979	-3.75565
BOLA2	0.095875	1.00625	1.00126	0.321257	0.998979	-4.88673
PHC2	0.095875	1.002	1.92347	0.059804	0.998979	-3.93212
MTG1	0.0958681	1.08469	1.89518	0.0635329	0.998979	-3.96924
ECI1	-0.0958264	0.998404	-1.19701	0.236633	0.998979	-4.73041
NPC1	0.0957986	1.03087	1.08725	0.281853	0.998979	-4.8213
SERPINB9	0.0957986	0.992615	0.811061	0.420961	0.998979	-5.0131
LAMC3	-0.0957917	1.08244	-0.312264	0.756066	0.998979	-5.22073
STOM	-0.0957639	1.00617	-1.27129	0.20918	0.998979	-4.66428
FAM8A1	-0.0957292	1.03296	-1.45558	0.151413	0.998979	-4.48447
BID	0.0957153	1.02542	1.4137	0.163302	0.998979	-4.52728
NRDC	0.0957083	1.05287	1.84512	0.0706154	0.998979	-4.03378
ALOX5AP	-0.0956736	1.00942	-1.15198	0.254505	0.998979	-4.76869
SERPINE1	-0.0956319	1.01152	-0.5226	0.603432	0.998979	-5.15536
FBLIM1	-0.0955625	1.03435	-0.887428	0.378861	0.998979	-4.96543
FLNB	-0.0955486	0.977462	-0.900703	0.371824	0.998979	-4.95672
COL11A1	-0.336785	1.0916	-2.05265	0.0450624	0.998979	-3.75691
GSTK1	-0.0954444	1.04133	-1.12501	0.265659	0.998979	-4.79096
GRPEL1	-0.0954236	1.02	-1.2752	0.207806	0.998979	-4.6607
PTTG1IP	-0.0953264	1.04006	-0.470184	0.640155	0.998979	-5.1747
MGST2	-0.0953264	1.03731	-0.954651	0.344092	0.998979	-4.92005
UNC45A	-0.0952917	1.01235	-1.70025	0.0949505	0.998979	-4.21222
CACUL1	-0.0952778	1.04671	-1.48782	0.14273	0.998979	-4.45075
GTF2E1	0.0952569	1.03062	1.50364	0.138614	0.998979	-4.43395
FBXO2	0.0952083	1.16121	0.728659	0.469421	0.998979	-5.05987
HEXIM1	0.0952014	1.01265	1.39982	0.167398	0.998979	-4.54121
STIM2	-0.0952014	1.28135	-0.780816	0.438387	0.998979	-5.03083
ADRM1	0.0951944	0.979096	1.48619	0.143159	0.998979	-4.45247
GGT5	-0.0951667	0.996635	-0.96697	0.337954	0.998979	-4.91139
PSAT1	0.0951319	1.03383	0.63224	0.52995	0.998979	-5.10839
PSMD13	0.070625	0.967231	2.05222	0.0451058	0.998979	-3.75751
ORC2	0.0950903	1.04998	1.42075	0.161253	0.998979	-4.52015
DNAJB11	0.0950764	1.02637	1.66457	0.101904	0.998979	-4.25423
FOXRED1	0.0950069	0.989288	1.55054	0.126969	0.998979	-4.38326
SERPINE2	-0.095	1.13527	-0.559307	0.57831	0.998979	-5.14061
ARSL	-0.0949792	1.05219	-0.889671	0.377667	0.998979	-4.96397
SCAMP2	-0.0949722	0.997	-1.58174	0.119664	0.998979	-4.34876
SFRP2	-0.0949097	1.06852	-0.411601	0.682293	0.998979	-5.19393
ASPA	0.0948889	1.07256	1.01751	0.313535	0.998979	-4.87475
DDX52	0.0948889	1.04506	1.20672	0.232904	0.998979	-4.72198
MLPH	-0.245938	0.970077	-2.05122	0.0452065	0.998979	-3.7589
OGDH	-0.0948472	1.02229	-1.60831	0.113714	0.998979	-4.3189
RHBDF1	-0.0946806	1.06067	-1.58703	0.11846	0.998979	-4.34285
TBC1D10A	-0.0946667	1.00504	-1.93659	0.0581397	0.998979	-3.91476
RWDD2B	-0.0946667	1.18654	-1.53714	0.130212	0.998979	-4.39788
ADH6	0.0946597	0.956654	0.511223	0.61132	0.998979	-5.15973
MRPS33	-0.0945208	1.0535	-1.53776	0.130061	0.998979	-4.39721
MCFD2	0.0944861	1.10171	0.788305	0.434033	0.998979	-5.0265
XAB2	0.0944861	1.06071	1.36273	0.178734	0.998979	-4.57784
UPP1	0.0944722	1.0556	1.72536	0.0902948	0.998979	-4.18219
WDFY4	-0.0944375	1.00644	-0.607603	0.546048	0.998979	-5.11971
RPIA	-0.0942917	0.959404	-1.0242	0.310398	0.998979	-4.86978
PEPD	0.105035	1.0266	2.0477	0.045563	0.998979	-3.76379
INTS14	-0.0942083	1.1346	-1.2864	0.2039	0.998979	-4.65038
ARMC9	-0.0942014	1.0784	-1.51529	0.135646	0.998979	-4.42149
ABAT	-0.0941875	1.03052	-0.55787	0.579284	0.998979	-5.14121
ABHD10	-0.0941667	1.02769	-1.4818	0.14432	0.998979	-4.4571
NIBAN1	-0.0940833	1.00238	-1.44908	0.15321	0.998979	-4.49118
NUDT2	0.0940694	1.1175	1.40947	0.164542	0.998979	-4.53154
SPARCL1	-0.0940694	1.03875	-0.886766	0.379214	0.998979	-4.96586
ICA1	-0.0940556	1.06287	-1.53954	0.129628	0.998979	-4.39527
FRMD6	-0.0940347	1.09179	-1.1479	0.25617	0.998979	-4.77209
GPC4	-0.0939306	0.992154	-1.00259	0.320618	0.998979	-4.88576
DYNLRB1	0.0939236	1.05804	1.09879	0.276828	0.998979	-4.81213
THBS2	-0.0938958	0.924942	-0.694774	0.490234	0.998979	-5.07769
TELO2	0.0938264	1.02648	1.54107	0.129256	0.998979	-4.39361
ACOT4	-0.0938056	1.18269	-0.747567	0.458028	0.998979	-5.04957
COG2	-0.0937917	1.06281	-1.7935	0.0786039	0.998979	-4.09879
ARHGEF6	0.0937778	1.04183	1.11179	0.271252	0.998979	-4.80169
PI16	-0.0937639	1.14029	-0.480834	0.632615	0.998979	-5.17093
MYO1C	-0.0937083	1.01625	-1.70692	0.0936946	0.998979	-4.20428
SQLE	0.0936944	1.10088	0.786671	0.434981	0.998979	-5.02745
PLEKHG3	-0.0935972	1.08392	-1.4454	0.154237	0.998979	-4.49497
OPLAH	-0.0934653	1.02502	-1.07218	0.288503	0.998979	-4.83314
PHLDB1	-0.0934583	1.03033	-1.26082	0.212901	0.998979	-4.67383
ACTN3	-0.0934306	1.06306	-1.38676	0.171324	0.998979	-4.55421
TJP3	-0.0934306	1.00931	-1.20373	0.234049	0.998979	-4.72458
SPP1	0.0934028	1.07796	0.448266	0.65579	0.998979	-5.18219
ZNF800	-0.0933542	0.991942	-1.01532	0.314568	0.998979	-4.87638
VAV2	-0.0932083	1.01115	-1.98223	0.0526529	0.998979	-3.85359
CPT1A	0.093125	1.07465	1.05515	0.296148	0.998979	-4.84632
NUDT6	-0.0930972	1.05958	-0.825979	0.412522	0.998979	-5.00411
PAIP2	0.0930208	1.07504	1.2227	0.226859	0.998979	-4.70796
MTAP	-0.0929931	1.04619	-1.96658	0.0544824	0.998979	-3.8747
SLC25A20	0.0929931	1.01781	0.550124	0.584547	0.998979	-5.14439
SCAI	-0.0929375	1.05065	-1.32752	0.190031	0.998979	-4.61177
PDLIM4	-0.0928819	0.988865	-0.809133	0.422059	0.998979	-5.01425
RNF14	-0.0928542	1.2191	-1.14943	0.255544	0.998979	-4.77082
IMUP	0.0927917	0.952885	0.510795	0.611617	0.998979	-5.15989
SHROOM1	-0.09275	1.08921	-1.65122	0.104612	0.998979	-4.26975
ZNF346	0.0927083	1.06619	1.65608	0.103621	0.998979	-4.26413
USP16	-0.0926875	1.05973	-1.19941	0.235706	0.998979	-4.72833
SMIM12	0.0926806	0.968462	1.41326	0.16343	0.998979	-4.52771
LAD1	-0.0926319	0.910192	-0.651643	0.51745	0.998979	-5.09917
SPHK1	0.0925972	1.06027	0.731576	0.467653	0.998979	-5.0583
EFEMP2	-0.0925347	1.0285	-0.726273	0.470869	0.998979	-5.06115
SGPP1	0.0924653	1.02542	1.55364	0.126226	0.998979	-4.37985
UHRF1	0.092375	1.11692	0.924246	0.359551	0.998979	-4.94097
UBE2L3	0.092375	0.955423	1.21544	0.229591	0.998979	-4.71435
RCSD1	-0.0923542	1.024	-0.747689	0.457955	0.998979	-5.0495
OSBPL1A	-0.0923333	1.07617	-1.5217	0.134034	0.998979	-4.4146
TMSB10	0.0922569	0.899442	0.759818	0.450733	0.998979	-5.04276
LRRC8A	-0.09225	1.06712	-1.56698	0.123077	0.998979	-4.36516
ATP5PD	0.0922222	0.975654	1.18087	0.242931	0.998979	-4.74429
TMC6	-0.0921528	1.00817	-1.32582	0.190589	0.998979	-4.61339
CTBP2	-0.0921458	1.05198	-1.19711	0.236595	0.998979	-4.73032
MB21D2	-0.0921319	1.0316	-0.983606	0.329782	0.998979	-4.89953
CD46	-0.0921042	1.13433	-1.42927	0.1588	0.998979	-4.51149
FGL2	0.0920625	1.06483	0.737297	0.464196	0.998979	-5.0552
DECR2	-0.0920347	1.05315	-0.692704	0.491522	0.998979	-5.07875
SUMO3	0.0920347	0.965346	1.07533	0.287102	0.998979	-4.83067
UTP20	0.0919236	1.10092	1.82101	0.0742568	0.998979	-4.06434
TXNDC5	0.0918889	0.927885	1.45668	0.15111	0.998979	-4.48333
THBS1	0.0918819	1.02058	0.530252	0.598154	0.998979	-5.15237
SNX14	0.0918472	1.10104	1.48547	0.143349	0.998979	-4.45323
LACTB2	0.0918264	1.01437	1.08343	0.283524	0.998979	-4.82431
PTK2B	-0.0918125	1.04025	-0.978259	0.332394	0.998979	-4.90336
ARL1	-0.0917292	1.02419	-1.79597	0.0782048	0.998979	-4.09571
PSME4	0.0916597	1.05323	1.98403	0.0524458	0.998979	-3.85115
RAD17	0.0915903	1.03065	1.34806	0.183379	0.998979	-4.59208
WDR75	0.0915556	1.08812	1.76363	0.0835625	0.998979	-4.13569
ST13	0.0915069	1.00021	1.82289	0.073967	0.998979	-4.06196
SLC25A15	0.0914861	1.04404	0.732071	0.467353	0.998979	-5.05803
ST14	-0.0914653	1.04963	-1.37138	0.176041	0.998979	-4.56938
COL4A1	-0.0914514	0.987	-0.707047	0.482637	0.998979	-5.07133
ZDHHC13	-0.146632	1.06758	-2.04712	0.0456226	0.998979	-3.76461
MARCO	-0.0913819	0.943327	-0.580424	0.564091	0.998979	-5.13168
ACY3	-0.0913681	1.05619	-0.75754	0.452084	0.998979	-5.04403
NATD1	-0.133146	1.06587	-2.0441	0.045931	0.998979	-3.7688
ADI1	0.0912361	1.02146	0.869412	0.388545	0.998979	-4.97705
SORBS1	-0.0911875	1.02294	-1.09579	0.278129	0.998979	-4.81452
SAMD9L	0.0910972	1.04656	1.3585	0.180064	0.998979	-4.58196
SPG7	-0.0910972	1.03969	-1.76249	0.0837564	0.998979	-4.13708
KLHL36	-0.0910764	1.01687	-0.958394	0.34222	0.998979	-4.91743
CFL1	0.0910486	0.954654	1.53767	0.130082	0.998979	-4.3973
SYNE3	-0.0910486	1.07485	-1.13454	0.261679	0.998979	-4.78315
PLGRKT	-0.0910417	0.950654	-1.3742	0.175169	0.998979	-4.56661
KCTD12	-0.0910208	1.02233	-1.17719	0.244383	0.998979	-4.74743
TRAPPC10	-0.0909861	1.00262	-1.4915	0.141765	0.998979	-4.44686
DPH5	0.0909653	1.06321	1.6848	0.0979133	0.998979	-4.23052
PLA2G4A	0.0909375	1.05023	0.99785	0.32289	0.998979	-4.88922
NAT10	0.0909375	1.03848	1.39553	0.16868	0.998979	-4.54549
GMEB1	0.0908125	1.06569	1.09529	0.278344	0.998979	-4.81492
ETHE1	-0.0907847	0.973288	-1.43387	0.157488	0.998979	-4.5068
GIMAP4	0.0907083	0.970827	0.618412	0.538955	0.998979	-5.1148
HDDC3	-0.0906528	1.00838	-1.36047	0.179443	0.998979	-4.58004
SH3BP2	-0.0906458	1.03719	-1.73641	0.0883072	0.998979	-4.16886
TBCD	0.0906319	1.02669	1.43433	0.157358	0.998979	-4.50633
MPHOSPH10	0.0906181	1.06333	1.67542	0.0997477	0.998979	-4.24154
ZNF93	-0.0905972	1.04335	-1.1252	0.26558	0.998979	-4.79081
ITPRID2	-0.0905625	1.01238	-1.93706	0.0580812	0.998979	-3.91414
LURAP1L	-0.0905556	1.08244	-1.8211	0.0742438	0.998979	-4.06423
ITGA2B	0.0905208	1.10827	0.633496	0.529137	0.998979	-5.10781
DYNLL2	0.0904931	0.897538	1.44417	0.154582	0.998979	-4.49624
OTULIN	0.113069	1.0461	2.04368	0.0459733	0.998979	-3.76938
ESF1	0.0904375	1.06458	1.35497	0.181178	0.998979	-4.58538
TSTD1	-0.090375	0.998192	-0.8932	0.375791	0.998979	-4.96166
NIPSNAP2	-0.0902569	0.962673	-1.3365	0.187102	0.998979	-4.6032
EDEM2	0.0902431	1.08996	1.51006	0.136972	0.998979	-4.4271
DERL2	0.0902361	1.12115	1.79781	0.0779097	0.998979	-4.09343
TMEM237	0.0902014	1.03762	0.563649	0.575372	0.998979	-5.1388
MRPS36	-0.0900694	1.04823	-1.35184	0.182172	0.998979	-4.58842
RNF114	0.116167	0.976827	2.04301	0.0460419	0.998979	-3.77031
IGHV1-24	0.0900486	1.07035	1.14967	0.255445	0.998979	-4.77061
PPP6R3	0.0900347	1.09098	1.24866	0.217281	0.998979	-4.68482
COG5	-0.0899931	1.02487	-1.69776	0.0954238	0.998979	-4.21519
ZEB2	0.0899861	1.10508	1.13932	0.259697	0.998979	-4.7792
SH2D4A	-0.0899792	0.965481	-1.29439	0.201148	0.998979	-4.64297
PFDN4	0.0899722	1.04771	1.40969	0.164478	0.998979	-4.53131
RNMT	0.135729	1.0306	2.04144	0.0462039	0.998979	-3.77249
EMILIN1	-0.0899236	1.00819	-0.795959	0.42961	0.998979	-5.02204
EED	0.0898611	1.08979	1.48525	0.143407	0.998979	-4.45346
ZNF648	0.0898403	1.01962	0.506703	0.614466	0.998979	-5.16144
DERA	-0.0897986	1.06498	-0.805848	0.423935	0.998979	-5.0162
ALDH6A1	-0.0897222	1.00262	-0.618234	0.539071	0.998979	-5.11488
GALNT3	-0.29034	0.981442	-2.03865	0.0464914	0.998979	-3.77635
SYNE2	-0.0896458	1.033	-1.48101	0.144529	0.998979	-4.45792
FAM114A2	0.0896181	1.08002	1.8824	0.0652813	0.998979	-3.98586
DHRS7B	-0.0895972	1.0589	-1.48454	0.143595	0.998979	-4.45421
FAM83H	-0.0895972	1.05315	-1.64062	0.106803	0.998979	-4.282
TANGO2	-0.0895625	1.02844	-1.85282	0.0694836	0.998979	-4.02394
LRRC1	-0.0895556	1.0915	-1.01288	0.315724	0.998979	-4.87819
SAP30BP	0.0895486	1.05719	1.55296	0.12639	0.998979	-4.3806
IVNS1ABP	0.0894514	1.06938	1.26229	0.212375	0.998979	-4.67249
USP14	0.0894444	1.01533	1.74002	0.0876655	0.998979	-4.16449
VWA5A	-0.0894167	0.981404	-0.863265	0.391885	0.998979	-4.98096
AKAP1	0.0893819	1.01706	1.44061	0.155582	0.998979	-4.4999
HSPG2	-0.0893819	0.997442	-0.888548	0.378264	0.998979	-4.9647
CDH13	-0.089375	1.032	-1.34726	0.183634	0.998979	-4.59285
NMT1	0.0893194	1.01904	1.83498	0.0721286	0.998979	-4.04668
CUX1	-0.0892708	1.01637	-1.96576	0.0545799	0.998979	-3.87581
ACOX3	-0.0892292	1.03646	-1.1934	0.238032	0.998979	-4.73353
APOC2	-0.0891736	0.990673	-0.61718	0.539761	0.998979	-5.11536
MAP1LC3B	-0.0890625	0.948846	-1.27779	0.206896	0.998979	-4.65832
CALD1	-0.0890486	0.905712	-0.981016	0.331046	0.998979	-4.90139
THOC2	0.0890486	1.06454	1.48712	0.142914	0.998979	-4.45149
SYNPO2	-0.0890208	0.984192	-0.821837	0.414854	0.998979	-5.00662
IDH2	-0.0890139	1.014	-0.810677	0.42118	0.998979	-5.01333
PACSIN3	-0.0889514	1.01702	-1.01091	0.316657	0.998979	-4.87964
GBP2	0.0888681	0.978788	0.939237	0.351874	0.998979	-4.93074
AKR1B10	0.717708	0.9285	2.03743	0.0466172	0.998979	-3.77803
PPP2R5A	-0.0792153	1.0144	-2.03305	0.0470732	0.998979	-3.78409
CHMP1B	0.0885833	0.947423	1.5215	0.134083	0.998979	-4.41481
MIF4GD	-0.0885764	1.05988	-1.37701	0.174303	0.998979	-4.56384
PGD	0.0885208	0.985154	1.41345	0.163375	0.998979	-4.52753
RSL24D1	0.0885139	1.10885	0.892049	0.376402	0.998979	-4.96241
CLEC16A	-0.0884167	1.07471	-1.36187	0.179004	0.998979	-4.57868
RAB3A	-0.0883819	1.072	-1.38079	0.173144	0.998979	-4.56012
IGBP1	0.0883542	1.06227	1.68602	0.097677	0.998979	-4.22908
RPP30	0.0883403	1.09615	1.65472	0.103898	0.998979	-4.26571
PLS1	-0.08825	0.980846	-0.772508	0.443248	0.998979	-5.03559
ABCB11	-0.0882292	1.04952	-0.719531	0.474978	0.998979	-5.06475
SRRM1	0.0881597	1.08465	1.14515	0.257295	0.998979	-4.77437
SULT2A1	0.0881319	1.03617	0.474975	0.636758	0.998979	-5.17302
PSD3	-0.0880764	1.08929	-1.62656	0.109768	0.998979	-4.29814
ACSF3	-0.0880208	0.987	-1.2581	0.213874	0.998979	-4.67629
CHMP2B	0.0880208	0.9745	1.34502	0.184351	0.998979	-4.59501
GTF2H1	0.0878889	1.09365	1.46818	0.147972	0.998979	-4.47137
HMGB3	0.0878403	1.0075	0.744339	0.459962	0.998979	-5.05135
STAB1	-0.0878056	1.06079	-0.997314	0.323148	0.998979	-4.88961
FUCA1	-0.0877431	0.959808	-0.781955	0.437723	0.998979	-5.03018
HDAC3	0.0877431	1.04594	1.16294	0.250069	0.998979	-4.7595
F9	0.0877361	1.04038	1.04844	0.299197	0.998979	-4.85146
RPL36A	0.0876736	0.923365	0.983774	0.3297	0.998979	-4.89941
NDUFC2	0.0876597	0.962	1.52635	0.132873	0.998979	-4.40958
ATP2B4	-0.0876597	1.02425	-1.72966	0.0895167	0.998979	-4.17701
HLA-DQB1	-0.0875208	1.0624	-0.534907	0.594953	0.998979	-5.15052
RBBP7	0.0873889	1.041	1.23488	0.222327	0.998979	-4.69716
SPATA20	-0.0873611	1.02748	-1.07027	0.289351	0.998979	-4.83462
GCKR	0.0873542	1.03646	1.05435	0.296511	0.998979	-4.84694
METTL26	-0.0873472	1.04885	-1.63903	0.107136	0.998979	-4.28384
CD93	-0.0873403	1.0239	-1.06082	0.293584	0.998979	-4.84195
PAFAH2	-0.0873333	1.03571	-1.38053	0.173223	0.998979	-4.56037
PDCD4	-0.0873056	0.990692	-0.633193	0.529333	0.998979	-5.10795
TEAD1	-0.0872847	1.07187	-1.05418	0.296586	0.998979	-4.84707
RALGAPA1	-0.0872847	1.02287	-1.74359	0.0870342	0.998979	-4.16015
SCAMP1	-0.0872708	1.02423	-1.53596	0.130501	0.998979	-4.39916
TK2	-0.0872639	1.05254	-1.77708	0.0812978	0.998979	-4.11914
ARHGEF17	-0.08725	1.0169	-1.87956	0.0656751	0.998979	-3.98953
ADAP1	-0.0872292	1.06308	-1.08938	0.280918	0.998979	-4.81961
AHSA1	0.0872153	1.01831	1.61989	0.111197	0.998979	-4.30575
SCRN3	0.0872014	1.05594	1.84782	0.0702165	0.998979	-4.03033
RRM1	0.0872014	1.11119	0.883675	0.380866	0.998979	-4.96787
GIPC2	0.0871944	0.991885	0.909751	0.367076	0.998979	-4.95071
LRRC41	-0.0871875	1.10017	-1.41223	0.163733	0.998979	-4.52876
MYH10	-0.0871528	1.00771	-0.934481	0.354298	0.998979	-4.934
SRPRB	0.0870486	1.00667	1.82519	0.0736152	0.998979	-4.05907
IGF2BP2	0.0869236	0.996385	0.854309	0.396782	0.998979	-4.98661
CCDC6	-0.0869167	1.01242	-1.2266	0.225399	0.998979	-4.70451
PXN	-0.0869028	0.984538	-1.53158	0.131578	0.998979	-4.40392
HNRNPU	0.0868611	0.981365	1.31613	0.193801	0.998979	-4.62259
KHDRBS1	0.0868125	1.00996	1.4062	0.165505	0.998979	-4.53482
LMCD1	-0.0867292	1.00248	-0.953891	0.344473	0.998979	-4.92058
NDUFB1	-0.0866806	1.03888	-1.42373	0.16039	0.998979	-4.51712
INHBE	0.0866667	1.03625	0.391567	0.696949	0.998979	-5.19992
DPH6	-0.0866528	1.11412	-1.3323	0.188468	0.998979	-4.60722
NME2	0.0866181	0.993596	1.36123	0.179205	0.998979	-4.5793
ALDH5A1	-0.0865625	0.930615	-0.621513	0.536929	0.998979	-5.11338
MRPS15	-0.0865278	1.0494	-1.7663	0.0831085	0.998979	-4.13241
RPL13	-0.0864514	0.953538	-1.42868	0.158969	0.998979	-4.51209
MRTFB	-0.0864514	1.07104	-1.41581	0.162687	0.998979	-4.52515
PRDX5	-0.0863889	1.02631	-1.34472	0.184448	0.998979	-4.5953
GPKOW	0.086375	1.01933	1.51204	0.136469	0.998979	-4.42498
PDXK	-0.0862917	1.00437	-1.56438	0.123686	0.998979	-4.36803
PALM3	-0.0862569	1.0699	-0.824589	0.413304	0.998979	-5.00496
GAMT	-0.0861944	1.02392	-0.780981	0.438291	0.998979	-5.03074
KDM2A	0.086125	1.111	1.42349	0.160459	0.998979	-4.51737
FAM83G	-0.0861042	1.04717	-0.778394	0.439801	0.998979	-5.03222
MAN2B1	0.0860972	1.03177	1.59932	0.1157	0.998979	-4.32905
SYNJ2	0.0860903	1.09146	1.58387	0.119178	0.998979	-4.34638
ABLIM3	-0.0860347	1.05425	-1.44724	0.153724	0.998979	-4.49308
MANBA	-0.0859792	1.05371	-0.934863	0.354102	0.998979	-4.93374
DAAM1	-0.0859722	1.05202	-1.94281	0.0573639	0.998979	-3.90649
EIF2AK3	0.0859514	1.02281	1.63419	0.108151	0.998979	-4.2894
ADAMTS4	-0.0858819	1.05902	-0.347368	0.729692	0.998979	-5.21209
ATP8B1	-0.0858472	1.06681	-1.57297	0.121682	0.998979	-4.35852
CCDC90B	-0.0858264	1.01323	-1.78958	0.0792399	0.998979	-4.10366
TMED4	-0.0858056	0.966404	-1.84695	0.0703451	0.998979	-4.03144
AMBP	-0.0858056	1.0644	-0.725143	0.471557	0.998979	-5.06176
MTMR11	-0.0857986	1.01121	-0.975878	0.333562	0.998979	-4.90507
SHOC2	-0.0857847	1.04008	-1.94493	0.0571023	0.998979	-3.90368
CDC123	0.0856806	1.07881	1.39849	0.167795	0.998979	-4.54254
GARS1	-0.0855764	0.978558	-0.70311	0.485067	0.998979	-5.07338
DENND11	-0.0855764	0.943058	-0.986378	0.328433	0.998979	-4.89754
SCAMP4	-0.0855625	1.06192	-1.22622	0.225543	0.998979	-4.70485
RFC2	0.0855556	1.05377	1.36874	0.17686	0.998979	-4.57197
TNFAIP8L3	-0.0855486	1.06279	-1.12509	0.265627	0.998979	-4.7909
TRAP1	-0.0855417	0.998596	-1.28068	0.205886	0.998979	-4.65566
OTUD6B	0.0855278	1.05054	1.27449	0.208053	0.998979	-4.66135
STAT6	-0.0854583	1.01304	-1.75269	0.0854425	0.998979	-4.14907
ATP5IF1	-0.0854167	0.856135	-1.14615	0.256888	0.998979	-4.77355
C8orf82	-0.0853958	0.992058	-0.954156	0.34434	0.998979	-4.9204
CC2D1A	-0.0853333	1.03533	-1.89041	0.0641805	0.998979	-3.97545
PDLIM5	-0.0852847	1.01073	-1.86959	0.0670736	0.998979	-4.00241
SYK	-0.0852153	0.984558	-0.852802	0.39761	0.998979	-4.98756
SRP14	0.0851667	0.970538	1.13924	0.259731	0.998979	-4.77927
UTP18	0.0851528	1.10517	1.75388	0.0852371	0.998979	-4.14762
TMOD1	-0.0851458	1.06938	-1.031	0.307226	0.998979	-4.86468
CPSF1	0.0851319	1.02625	1.3566	0.180664	0.998979	-4.5838
FCGBP	-0.085	0.853846	-0.640923	0.524337	0.998979	-5.1043
LTBP3	0.0849375	1.13238	0.618723	0.538751	0.998979	-5.11466
IFITM3	0.0849167	1.06296	0.774531	0.442062	0.998979	-5.03444
HIP1R	0.0848056	1.02479	1.18704	0.24051	0.998979	-4.739
ORC3	0.0847986	1.05148	1.34867	0.183182	0.998979	-4.59149
APP	0.08475	1.02583	0.664233	0.509423	0.998979	-5.09304
RAP1A	-0.0847292	1.03835	-1.28408	0.204705	0.998979	-4.65252
THOC1	0.0847014	1.05517	1.57069	0.12221	0.998979	-4.36104
LRRC20	0.0847014	1.07692	0.863414	0.391804	0.998979	-4.98087
SLU7	-0.0846458	1.10179	-1.20615	0.233122	0.998979	-4.72247
RPF1	0.0845764	1.04813	1.13102	0.263144	0.998979	-4.78604
MAGI1	-0.0845	1.0425	-1.96835	0.0542725	0.998979	-3.87232
UQCRB	-0.0844792	0.992173	-1.29418	0.201218	0.998979	-4.64316
GBA	0.0844653	1.01346	1.13993	0.259447	0.998979	-4.7787
FMO4	-0.0844236	1.03188	-0.824439	0.413388	0.998979	-5.00505
CLPTM1	0.077625	1.03038	2.03287	0.0470925	0.998979	-3.78435
ITGAV	-0.0843125	1.02806	-1.20866	0.232162	0.998979	-4.72028
ALDOC	0.0842917	1.00752	1.41832	0.161955	0.998979	-4.52261
PIN4	0.0842917	1.00077	1.09265	0.279493	0.998979	-4.81702
PPFIBP1	-0.0842153	1.02337	-1.49085	0.141935	0.998979	-4.44755
TMEM165	-0.0842014	1.07748	-1.5458	0.128108	0.998979	-4.38844
SHPK	-0.0841875	1.0486	-1.72047	0.0911856	0.998979	-4.18807
GPALPP1	-0.0841597	1.03433	-1.38204	0.172762	0.998979	-4.55888
CBX3	0.0840347	0.940385	1.04872	0.29907	0.998979	-4.85125
PGK1	0.0840278	0.943577	1.82498	0.073646	0.998979	-4.05932
IMMT	-0.0840208	0.952481	-1.1956	0.237181	0.998979	-4.73163
DNAJC1	-0.0839792	1.04833	-1.2308	0.223836	0.998979	-4.70078
RAB1B	-0.0839583	0.97675	-1.92409	0.0597246	0.998979	-3.93131
RPLP2	0.083875	1.01281	1.31288	0.194885	0.998979	-4.62565
MYO5B	-0.0838681	1.03925	-1.42764	0.159268	0.998979	-4.51316
MRI1	-0.0838056	1.03452	-1.58242	0.119508	0.998979	-4.348
COG4	-0.0837361	1.03085	-1.75288	0.0854094	0.998979	-4.14884
UBA2	0.0837361	1.00415	1.33572	0.187352	0.998979	-4.60394
RAP1B	-0.0837292	0.941904	-1.80644	0.0765342	0.998979	-4.08265
LGALS3	-0.0837153	0.907519	-0.913807	0.36496	0.998979	-4.948
LMNB2	-0.0837083	0.950077	-0.794417	0.430499	0.998979	-5.02294
HSPA14	0.0836389	1.03485	1.77367	0.0818678	0.998979	-4.12335
MRPS2	-0.0835903	1.00831	-1.46788	0.148052	0.998979	-4.47168
PRXL2A	0.0835694	1.00752	0.907569	0.368218	0.998979	-4.95217
F2	0.0835278	1.02017	0.728756	0.469362	0.998979	-5.05982
ADH4	0.0835208	0.976865	0.399357	0.691236	0.998979	-5.19762
UQCRC1	-0.0835208	0.993135	-1.6323	0.108549	0.998979	-4.29156
SLC15A4	-0.0835139	1.05694	-1.16102	0.250843	0.998979	-4.76112
UQCRC2	-0.0834653	0.974596	-1.77264	0.0820406	0.998979	-4.12462
PPM1B	0.0834375	0.993923	1.49831	0.139992	0.998979	-4.43964
DPP8	-0.0833958	1.14142	-1.60364	0.114743	0.998979	-4.32418
COG1	-0.0833681	1.06515	-1.92453	0.0596684	0.998979	-3.93073
SFT2D2	-0.0832778	0.996154	-0.560771	0.577319	0.998979	-5.14
PSMF1	0.0832083	1.04677	1.9827	0.0525988	0.998979	-3.85295
TST	-0.0831667	1.01658	-0.786391	0.435144	0.998979	-5.02761
LIMK1	-0.0831667	1.03358	-1.2706	0.209423	0.998979	-4.66491
RBPJ	0.0831528	1.07131	1.00548	0.319238	0.998979	-4.88364
CFAP410	-0.083125	1.08967	-1.46632	0.148476	0.998979	-4.47331
MYDGF	0.0830694	0.969615	1.07698	0.286372	0.998979	-4.82938
MMTAG2	0.0830486	1.01119	1.06282	0.292688	0.998979	-4.84041
LAT2	-0.0830069	1.1484	-1.43511	0.157135	0.998979	-4.50553
TTC19	-0.0829722	1.11894	-0.937835	0.352587	0.998979	-4.9317
ITGA4	-0.0829722	1.04494	-1.07133	0.288881	0.998979	-4.8338
PFDN2	0.0829653	1.03175	1.37409	0.175203	0.998979	-4.56672
SMG8	0.0828542	1.05533	1.5819	0.119626	0.998979	-4.34857
GRAMD4	-0.0828403	1.00854	-1.83267	0.0724765	0.998979	-4.0496
PPP3R1	-0.0828333	0.950596	-1.30979	0.195919	0.998979	-4.62855
LRRC32	-0.0827083	1.05063	-1.30686	0.196906	0.998979	-4.63131
CLK3	0.0827014	1.02356	1.26632	0.210939	0.998979	-4.66882
AIF1	0.0826806	0.951135	0.848298	0.40009	0.998979	-4.99037
HPS1	-0.0825417	1.05527	-1.52434	0.133374	0.998979	-4.41175
DNAJA1	0.0825069	1.02019	1.78156	0.0805553	0.998979	-4.1136
COL7A1	0.0825	1.01288	0.51897	0.605944	0.998979	-5.15676
TMEM179B	0.0824306	1.12031	1.29376	0.201362	0.998979	-4.64355
MACROH2A2	0.0824097	1.02663	0.464668	0.644074	0.998979	-5.17662
RPS28	0.0823819	1.0234	1.22781	0.22495	0.998979	-4.70344
DDX27	0.0823819	1.02615	1.20885	0.232091	0.998979	-4.72012
MTMR14	-0.0823542	1.05083	-1.76682	0.0830216	0.998979	-4.13178
MAP2K7	-0.0823125	1.03517	-1.70884	0.0933367	0.998979	-4.202
COG8	-0.112458	1.01873	-2.03186	0.0471987	0.998979	-3.78575
EPS8L3	-0.0822847	0.997654	-0.575039	0.5677	0.998979	-5.13399
ARMC10	-0.0822847	1.02615	-1.73405	0.0887284	0.998979	-4.17171
FCSK	-0.0822847	1.04015	-1.16041	0.251088	0.998979	-4.76163
BACH1	-0.0822778	1.10671	-1.08504	0.282818	0.998979	-4.82304
PPP1R11	0.0822431	1.04325	1.18115	0.242819	0.998979	-4.74404
RFT1	0.0822083	1.09571	1.3778	0.174059	0.998979	-4.56306
ACAT1	-0.0822083	0.986288	-0.63877	0.525726	0.998979	-5.10532
CDH6	-0.0822083	1.10204	-0.403657	0.688091	0.998979	-5.19634
PHB2	-0.0821042	0.970654	-1.47502	0.146128	0.998979	-4.46422
SMG9	0.0821042	1.0256	1.66549	0.10172	0.998979	-4.25316
RPS6KA4	-0.0820833	0.994077	-1.49885	0.13985	0.998979	-4.43906
PPP3CA	-0.0820139	0.961154	-1.27466	0.207996	0.998979	-4.6612
NPR3	-0.0820069	1.01571	-0.746685	0.458556	0.998979	-5.05006
TMEM11	-0.082	0.989519	-1.62206	0.110729	0.998979	-4.30327
C11orf96	-0.0819514	1.07867	-0.765039	0.447645	0.998979	-5.03982
UTRN	0.0819444	0.999269	1.48549	0.143343	0.998979	-4.4532
WDR70	0.0819167	1.09554	1.77106	0.0823049	0.998979	-4.12656
SEC16B	0.0819097	1.04398	0.981454	0.330832	0.998979	-4.90108
EPB41L2	0.0817917	0.979	1.10095	0.275899	0.998979	-4.8104
CBX1	0.0817431	0.980346	1.09097	0.280226	0.998979	-4.81835
IGLV7-46	0.0817361	0.939538	0.557852	0.579296	0.998979	-5.14122
VNN1	0.57559	0.991327	2.0314	0.0472463	0.998979	-3.78637
CHEK2	0.0815972	1.03388	1.01692	0.313817	0.998979	-4.8752
APOL1	0.0815625	1.08085	0.594937	0.55442	0.998979	-5.12536
PES1	0.0815556	1.04254	0.941694	0.350625	0.998979	-4.92905
SAR1A	0.0815	0.959827	1.45162	0.152505	0.998979	-4.48856
AEBP1	-0.0814861	0.985038	-0.710499	0.480512	0.998979	-5.06953
PLK1	0.0814792	1.0544	0.739897	0.46263	0.998979	-5.05378
OLA1	0.0814722	0.997346	1.8752	0.0662845	0.998979	-3.99518
BTN2A1	-0.0814653	1.13896	-1.39613	0.168502	0.998979	-4.5449
PIP4K2C	-0.0813403	1.02	-1.20765	0.232547	0.998979	-4.72116
MRPS11	-0.0813125	1.03423	-1.44588	0.154104	0.998979	-4.49448
GGH	0.0813125	1.03802	0.871452	0.387441	0.998979	-4.97574
HDAC7	-0.0813056	1.03779	-1.42789	0.159195	0.998979	-4.5129
DRG2	0.0812847	1.03229	1.87027	0.0669785	0.998979	-4.00154
TRA2B	0.0812639	1.01837	1.22879	0.224582	0.998979	-4.70257
GMPS	0.0812361	1.04038	1.34626	0.183952	0.998979	-4.59381
ENO2	0.0811597	1.012	0.967792	0.337548	0.998979	-4.91081
TUBB1	0.0811458	1.04563	0.666004	0.508299	0.998979	-5.09217
TMEM87B	-0.0811042	0.903712	-0.854692	0.396572	0.998979	-4.98637
DPYSL2	-0.081	1.00083	-1.17123	0.24675	0.998979	-4.75249
CRTC1	-0.0809792	1.02425	-1.72152	0.0909938	0.998979	-4.18681
GPCPD1	0.0809653	1.01988	1.1263	0.265118	0.998979	-4.7899
TFB1M	0.0809653	1.06138	1.65247	0.104356	0.998979	-4.2683
ZNF768	-0.0809444	0.987038	-1.00595	0.319012	0.998979	-4.88329
DHRS2	-0.080875	1.02787	-0.52324	0.60299	0.998979	-5.15511
SNIP1	-0.0808056	0.989192	-0.996164	0.323701	0.998979	-4.89045
CDKN2C	0.0807917	1.03669	1.10272	0.275137	0.998979	-4.80899
HSPD1	0.0807639	0.968962	1.04856	0.299144	0.998979	-4.85137
LIG3	0.0807639	1.03771	1.55534	0.125821	0.998979	-4.37798
PTER	0.0807569	1.0314	0.577648	0.56595	0.998979	-5.13288
TREX1	-0.0807292	1.10833	-0.916936	0.363333	0.998979	-4.9459
CHST4	0.0806806	0.999269	0.457723	0.649024	0.998979	-5.179
ACADS	-0.080625	0.984442	-0.69495	0.490125	0.998979	-5.0776
RAP1GDS1	-0.0805625	1.02596	-1.60929	0.113499	0.998979	-4.31779
ATIC	0.0805486	1.03092	1.5967	0.116283	0.998979	-4.332
TNPO2	-0.0805208	1.02506	-1.34093	0.185668	0.998979	-4.59895
HMOX2	-0.0805139	1.00437	-1.67513	0.0998051	0.998979	-4.24189
CANX	0.0804236	1.01763	1.15204	0.254481	0.998979	-4.76864
LXN	-0.080375	0.990269	-0.684365	0.496729	0.998979	-5.083
LIMS2	-0.0803681	0.971827	-1.20835	0.232279	0.998979	-4.72055
HAO1	0.0803125	1.01246	0.482856	0.631188	0.998979	-5.17021
SLC35F6	-0.0803056	0.908596	-0.539	0.592145	0.998979	-5.14889
JUNB	-0.0802778	1.01258	-1.1477	0.256252	0.998979	-4.77226
PRMT5	0.0802708	1.03462	1.80201	0.0772368	0.998979	-4.08818
TIMM50	0.0802639	1.02006	1.24418	0.218913	0.998979	-4.68884
ZBTB8OS	0.121924	1.05415	2.03088	0.0473009	0.998979	-3.78709
RARRES1	0.0802083	1.0616	0.430288	0.668733	0.998979	-5.18807
CAMK1	0.0801875	1.06267	1.76073	0.0840576	0.998979	-4.13924
STRBP	-0.0801875	1.04908	-1.16687	0.248492	0.998979	-4.75618
F11R	-0.0801597	0.981808	-1.41684	0.162387	0.998979	-4.52411
DEPTOR	-0.102972	1.06754	-2.03074	0.0473153	0.998979	-3.78728
ME3	-0.0801181	1.05465	-0.786703	0.434963	0.998979	-5.02743
ACBD3	-0.0800972	1.01983	-1.59285	0.117145	0.998979	-4.33632
KIAA1217	-0.0800694	1.03106	-1.45622	0.151236	0.998979	-4.48381
FUT8	-0.0800556	1.05942	-0.806796	0.423393	0.998979	-5.01564
OXCT1	0.0799792	0.987192	0.81177	0.420558	0.998979	-5.01268
SLC4A2	-0.0799444	1.08085	-0.726679	0.470622	0.998979	-5.06094
ANTXR2	-0.0799444	1.09835	-1.3058	0.197264	0.998979	-4.6323
LARS1	-0.0799375	1.0384	-1.31423	0.194434	0.998979	-4.62438
PGM1	0.0799167	0.948173	0.725735	0.471197	0.998979	-5.06144
HERPUD1	-0.0799167	1.10883	-0.798425	0.42819	0.998979	-5.02059
CPVL	0.0798889	1.03694	0.90743	0.36829	0.998979	-4.95226
STARD7	0.0798542	1.0849	1.42078	0.161241	0.998979	-4.52011
PLEKHA5	-0.0798403	1.04446	-1.034	0.305837	0.998979	-4.86242
DNAJC9	0.0798333	1.00498	0.841752	0.403712	0.998979	-4.99444
DAXX	0.0797708	1.06946	1.16503	0.249229	0.998979	-4.75774
GRB2	0.0797708	0.986212	0.879878	0.382901	0.998979	-4.97033
SYF2	0.0797292	1.03112	1.2593	0.213445	0.998979	-4.67521
DLG1	-0.0778194	1.01125	-2.02564	0.0478537	0.998979	-3.79432
IGHV1-46	0.0796944	1.10208	0.431268	0.668024	0.998979	-5.18775
ANXA1	-0.0796597	0.954212	-0.794247	0.430597	0.998979	-5.02304
SLC22A1	0.0796181	0.975942	0.422528	0.67435	0.998979	-5.19053
ERCC2	0.0796111	1.10763	1.4916	0.141737	0.998979	-4.44675
DMTN	-0.0796111	1.00787	-0.99223	0.325597	0.998979	-4.89331
PMPCB	-0.0795694	1.01721	-1.55495	0.125914	0.998979	-4.37841
HLA-DMB	-0.0795694	1.01871	-0.740677	0.462161	0.998979	-5.05335
FRMPD1	-0.0795625	1.17427	-0.2964	0.768084	0.998979	-5.22433
TTC7A	-0.0795417	1.00044	-1.46482	0.148883	0.998979	-4.47488
SLIT2	-0.0794722	1.02627	-1.02924	0.308043	0.998979	-4.866
MRPS21	-0.0794583	1.06413	-1.07492	0.287283	0.998979	-4.83099
PPP4R2	0.0794375	1.04319	1.26952	0.209806	0.998979	-4.6659
GABPB1	-0.0793819	0.963269	-0.852681	0.397677	0.998979	-4.98763
ATL1	-0.079375	1.05408	-1.1182	0.268528	0.998979	-4.7965
DNM1L	-0.0793611	1.04369	-1.2759	0.20756	0.998979	-4.66006
TFE3	-0.0792986	1.03696	-1.59727	0.116156	0.998979	-4.33136
UBE2O	0.0792639	1.04525	1.40547	0.165723	0.998979	-4.53556
CAPRIN1	0.0792292	0.997462	1.23524	0.222192	0.998979	-4.69683
LSM8	-0.0792153	1.0694	-1.13432	0.261769	0.998979	-4.78333
OSBPL5	-0.204667	1.06094	-2.02536	0.0478836	0.998979	-3.7947
UBTD2	-0.0791875	1.04538	-0.761352	0.449824	0.998979	-5.0419
HIBCH	0.0791736	1.01175	0.554192	0.58178	0.998979	-5.14273
MLH1	0.0791667	1.03094	1.2061	0.233141	0.998979	-4.72252
SAMD4B	0.0791528	1.05783	1.61386	0.112501	0.998979	-4.31261
HDGFL2	0.0791389	0.991712	1.25145	0.21627	0.998979	-4.6823
UCK1	-0.0791181	0.996962	-1.31559	0.19398	0.998979	-4.62309
MSH2	0.0790972	1.05787	1.4344	0.157336	0.998979	-4.50625
CALM3	-0.0790764	0.963558	-1.50726	0.137686	0.998979	-4.43009
PLAA	-0.0790069	1.05763	-1.84218	0.0710504	0.998979	-4.03752
CSTF1	0.0788542	1.0216	1.42321	0.16054	0.998979	-4.51765
KCTD18	-0.0788542	1.0579	-1.8486	0.0701018	0.998979	-4.02933
TRMT2A	-0.0787917	1.05442	-1.06551	0.29148	0.998979	-4.83833
ARMCX3	-0.0787222	1.03325	-1.26927	0.209895	0.998979	-4.66613
BAIAP2	-0.0786806	1.07385	-1.0069	0.318564	0.998979	-4.8826
TNKS1BP1	-0.0786597	1.01627	-1.67109	0.100603	0.998979	-4.24661
MAP4K4	-0.0786389	1.02194	-1.77356	0.0818863	0.998979	-4.12348
SLC25A46	-0.078625	1.01631	-1.77009	0.0824689	0.998979	-4.12776
LRP1	-0.0786111	1.03767	-1.49263	0.141467	0.998979	-4.44566
H1-0	-0.0786042	0.924731	-0.876143	0.38491	0.998979	-4.97273
GBP5	0.0784861	1.01079	0.54417	0.588609	0.998979	-5.14681
PFDN5	0.0784722	1.00417	1.31037	0.195725	0.998979	-4.62801
PSPH	0.0784236	1.01477	0.568772	0.571916	0.998979	-5.13665
TMX1	0.0748958	0.981462	2.02436	0.0479895	0.998979	-3.79608
XYLB	-0.0783333	1.04523	-0.883908	0.380742	0.998979	-4.96772
AFG3L2	-0.0783194	1.0106	-0.994124	0.324684	0.998979	-4.89193
TPM4	-0.0782708	0.90675	-1.03592	0.304946	0.998979	-4.86097
ATP11B	-0.0781667	1.06237	-1.34945	0.182933	0.998979	-4.59073
ACP2	0.0781181	1.03548	1.40585	0.16561	0.998979	-4.53518
CD99	-0.0781181	1.05077	-0.579273	0.564861	0.998979	-5.13218
COG6	-0.0780556	1.04404	-1.64812	0.105249	0.998979	-4.27334
SFXN5	-0.0780417	1.03765	-0.588683	0.558577	0.998979	-5.1281
SDS	0.0780139	1.11262	0.646303	0.520874	0.998979	-5.10174
NANS	-0.0780069	1.03019	-1.20185	0.23477	0.998979	-4.72622
RALY	0.0780069	0.959308	1.08258	0.283901	0.998979	-4.82498
RPL26L1	0.0779722	0.937769	1.16872	0.247751	0.998979	-4.75462
MICALL2	-0.0779653	1.04104	-1.29583	0.200655	0.998979	-4.64163
ZC3H11A	-0.0779653	1.02629	-1.56386	0.123806	0.998979	-4.3686
DDX58	-0.0779375	1.04777	-1.12727	0.26471	0.998979	-4.78911
ETFA	-0.0779375	0.991519	-0.832662	0.408775	0.998979	-5.00004
EEF1A1	0.0779028	0.982942	1.9589	0.0553994	0.998979	-3.88501
IVD	-0.0778819	1.01348	-0.786292	0.435201	0.998979	-5.02767
IPO9	0.0778403	1.07492	1.56493	0.123557	0.998979	-4.36742
ABHD12	0.0778333	1.03687	1.76221	0.0838053	0.998979	-4.13744
LRWD1	0.130938	1.08379	2.02292	0.0481429	0.998979	-3.79806
FABP1	0.0778194	1.002	0.438784	0.662603	0.998979	-5.18532
PON3	0.0778125	1.00219	0.554522	0.581556	0.998979	-5.14259
IMPDH2	0.0777708	1.01885	1.60739	0.113915	0.998979	-4.31994
GORAB	-0.0777708	1.11565	-0.807798	0.422821	0.998979	-5.01504
MACROH2A1	-0.0777639	1.01096	-1.02225	0.31131	0.998979	-4.87123
HEPH	-0.0777569	1.03152	-1.63257	0.108492	0.998979	-4.29126
RCN2	0.0777569	1.04298	1.56552	0.123417	0.998979	-4.36676
GRN	-0.0777361	0.969692	-0.388909	0.698903	0.998979	-5.20069
UBAP2	-0.0777083	1.05042	-1.31932	0.192739	0.998979	-4.61956
USP6NL	-0.0776944	1.04004	-1.98284	0.052583	0.998979	-3.85276
GPRC5C	-0.0776736	1.06696	-1.00269	0.320572	0.998979	-4.88569
NBEAL2	-0.135035	1.03642	-2.02166	0.0482774	0.998979	-3.79979
HSPB11	0.0775764	1.12023	1.30844	0.196373	0.998979	-4.62982
RANBP1	0.116326	0.961654	2.02035	0.048418	0.998979	-3.8016
KRI1	0.0775556	1.04581	1.00278	0.320525	0.998979	-4.88562
CACTIN	0.0774375	1.11483	1.30616	0.197144	0.998979	-4.63197
CDH2	0.0774167	1.0684	0.965832	0.338519	0.998979	-4.9122
HNRNPC	0.0773958	0.953231	1.39498	0.168845	0.998979	-4.54604
UBR3	0.0773889	1.06992	1.97991	0.0529205	0.998979	-3.85672
COL18A1	-0.0772847	1.01844	-1.04379	0.301325	0.998979	-4.85501
RELN	-0.0772569	1.16967	-0.751364	0.45576	0.998979	-5.04747
LASP1	0.0772431	0.927462	1.72949	0.0895475	0.998979	-4.17722
AMPD3	-0.0771944	1.01319	-0.791388	0.432248	0.998979	-5.02471
CFB	0.077125	0.983981	0.765324	0.447476	0.998979	-5.03966
NEK7	-0.0771111	0.985135	-1.54845	0.12747	0.998979	-4.38554
GSPT2	0.0770903	1.06469	1.13321	0.262232	0.998979	-4.78424
NCL	0.0770347	0.936731	1.00425	0.319823	0.998979	-4.88454
VAV3	-0.0769931	0.959865	-0.904058	0.370059	0.998979	-4.9545
SVEP1	-0.0769931	1.13162	-0.959227	0.341804	0.998979	-4.91685
ATP2A3	-0.0769931	0.999865	-0.514348	0.609149	0.998979	-5.15854
HSF1	0.0769722	1.06221	1.19815	0.236195	0.998979	-4.72942
MECR	-0.0769653	0.975596	-1.18694	0.240547	0.998979	-4.73908
IFT27	0.0769653	1.10965	0.915935	0.363854	0.998979	-4.94657
BLVRA	-0.0769583	1.0199	-1.1355	0.261279	0.998979	-4.78235
RDH13	-0.0769583	1.0589	-0.994598	0.324455	0.998979	-4.89159
MMAA	-0.0769028	1.01737	-0.962248	0.340298	0.998979	-4.91472
IGFBP7	0.0768958	1.07408	0.53118	0.597515	0.998979	-5.152
SEC61A1	0.0768611	1.00854	1.15479	0.25336	0.998979	-4.76634
GGPS1	-0.0767917	1.09304	-0.981086	0.331011	0.998979	-4.90134
ARHGAP31	-0.0767639	1.03827	-1.24471	0.218719	0.998979	-4.68837
RTN4	0.0767222	1.01488	1.1609	0.250887	0.998979	-4.76121
STAT3	0.0767014	1.05696	1.73872	0.0878945	0.998979	-4.16605
WWTR1	0.0766875	1.0086	1.19416	0.237738	0.998979	-4.73288
PABPC4	0.0766458	1.02025	1.27055	0.209442	0.998979	-4.66496
UBASH3B	0.0766042	1.08165	0.50442	0.616059	0.998979	-5.1623
TMBIM6	-0.0765764	0.989327	-0.681206	0.498709	0.998979	-5.08459
SF3B2	0.0765764	0.992423	1.28413	0.204686	0.998979	-4.65247
EGFL7	-0.0764931	0.945519	-0.530327	0.598102	0.998979	-5.15234
VPS36	-0.0802292	1.02848	-2.01849	0.0486175	0.998979	-3.80415
SCRIB	-0.0764444	1.03167	-1.48383	0.143782	0.998979	-4.45496
SAAL1	0.0763194	1.10579	0.865916	0.390442	0.998979	-4.97928
TSFM	-0.07625	1.03604	-1.22817	0.224815	0.998979	-4.70312
EPDR1	-0.07625	1.06229	-0.686496	0.495396	0.998979	-5.08192
ARFIP2	-0.0762153	1.09708	-1.22945	0.224336	0.998979	-4.70198
VSIR	-0.0762083	0.976385	-0.894522	0.375091	0.998979	-4.96079
ZNF451	-0.0761944	1.06825	-1.46488	0.148865	0.998979	-4.47481
AHNAK2	-0.0761528	0.959846	-0.605639	0.547341	0.998979	-5.12059
LSM1	0.0760764	1.10702	0.892021	0.376417	0.998979	-4.96243
DDOST	0.0760764	1.02902	1.51206	0.136465	0.998979	-4.42496
TDRKH	0.0760139	1.03925	1.32911	0.18951	0.998979	-4.61026
TOX4	0.0759861	1.04902	1.49733	0.140245	0.998979	-4.44068
NT5DC2	0.0759653	1.02985	1.00193	0.320935	0.998979	-4.88624
ADAM17	0.0759444	1.03742	1.27706	0.207152	0.998979	-4.65899
PCBD2	-0.0759444	1.06258	-1.01839	0.313125	0.998979	-4.87411
YTHDC2	-0.0759444	1.07808	-1.60029	0.115484	0.998979	-4.32796
MAPRE3	-0.0757778	1.01871	-1.52196	0.13397	0.998979	-4.41432
GAB2	-0.0757083	1.14929	-1.05784	0.294932	0.998979	-4.84426
CYP4F12	0.0756667	1.09787	0.646936	0.520468	0.998979	-5.10143
CMSS1	0.0756319	1.02933	1.3513	0.182345	0.998979	-4.58895
LPP	-0.0755764	1.03488	-1.14717	0.256469	0.998979	-4.7727
ITIH4	0.0755764	1.00962	0.806227	0.423718	0.998979	-5.01598
CISD3	0.0755764	0.985115	0.733775	0.466322	0.998979	-5.05711
GAK	-0.0755764	1.02513	-1.81074	0.075855	0.998979	-4.07725
MPP5	-0.0755694	1.06569	-1.39954	0.167482	0.998979	-4.54149
UACA	-0.0754931	1.03383	-1.08215	0.28409	0.998979	-4.82532
SH3D19	-0.0754861	1.03788	-0.891929	0.376466	0.998979	-4.96249
LZIC	0.0754097	0.961481	1.79914	0.0776958	0.998979	-4.09176
SLC25A6	0.0753125	1.00867	0.994663	0.324424	0.998979	-4.89154
LMAN2L	0.0752569	1.08496	1.56026	0.124656	0.998979	-4.37258
NDUFS1	-0.07525	1.0136	-1.72367	0.0906012	0.998979	-4.18422
OAF	0.0751736	1.07627	0.965873	0.338498	0.998979	-4.91217
ATRAID	0.0751667	0.990712	1.13746	0.260466	0.998979	-4.78074
SRSF1	0.0751597	1.02865	0.946521	0.348182	0.998979	-4.92571
HNRNPH1	0.0751597	1.02015	1.26622	0.210976	0.998979	-4.66891
ANXA11	-0.0751528	1.03465	-1.30181	0.198615	0.998979	-4.63604
DYNC1LI2	-0.0751389	0.985769	-1.5322	0.131426	0.998979	-4.40325
EDEM1	-0.0751389	1.09377	-0.993372	0.325046	0.998979	-4.89248
PTPRF	0.075125	1.05387	0.91687	0.363367	0.998979	-4.94595
CHMP7	-0.0750972	1.05512	-0.920355	0.361561	0.998979	-4.9436
H6PD	-0.0750764	1.02954	-0.761756	0.449585	0.998979	-5.04167
EPS8L2	-0.0750694	1.0146	-0.969882	0.336515	0.998979	-4.90933
COL6A3	-0.0750486	1.02277	-0.586124	0.560282	0.998979	-5.12922
P4HA1	0.0750278	1.01856	0.791918	0.431941	0.998979	-5.0244
TUBB3	0.0750208	1.025	0.554692	0.581441	0.998979	-5.14252
ARIH2	-0.0749861	1.09504	-1.22051	0.227678	0.998979	-4.70989
CHKB	0.0749792	1.07265	1.49519	0.1408	0.998979	-4.44294
HTRA2	-0.0749514	1.03808	-1.77247	0.0820695	0.998979	-4.12483
HNRNPF	0.0749167	1.03488	1.04727	0.29973	0.998979	-4.85235
RAPGEF2	-0.163451	0.944846	-2.01661	0.0488204	0.998979	-3.80674
SERPINB2	-0.0748958	0.910038	-0.264748	0.792231	0.998979	-5.23096
CLEC3B	-0.0748889	1.04635	-0.594624	0.554627	0.998979	-5.1255
TSC1	-0.0748472	1.03719	-1.52207	0.13394	0.998979	-4.4142
MRPL58	0.0748264	1.04988	1.59476	0.116717	0.998979	-4.33418
TMEM30A	-0.0747292	1.03417	-1.44983	0.153003	0.998979	-4.49041
CEBPZ	0.0747153	1.03621	1.51584	0.135507	0.998979	-4.4209
ATP6AP2	0.0747083	1.1084	1.08594	0.282424	0.998979	-4.82233
SMAP1	0.0746944	0.997788	1.18262	0.242242	0.998979	-4.74279
SLC25A19	-0.0746389	1.06842	-0.750146	0.456487	0.998979	-5.04815
UNC119B	-0.0746389	1.03392	-1.4127	0.163596	0.998979	-4.52829
RABGAP1L	0.0745903	1.01917	0.78115	0.438192	0.998979	-5.03064
PGAM1	0.0745069	0.996481	1.83732	0.0717771	0.998979	-4.04371
ERCC4	0.0744792	1.0575	1.15597	0.252881	0.998979	-4.76535
VARS2	-0.0744722	1.06306	-1.29563	0.200721	0.998979	-4.64181
SPR	-0.0744722	0.996308	-1.02248	0.311202	0.998979	-4.87106
PSME3IP1	0.0744514	1.05352	1.10259	0.275192	0.998979	-4.80909
ACSL4	0.0744444	1.01796	0.625629	0.534246	0.998979	-5.11147
HTRA1	-0.0744097	1.05358	-0.328358	0.743936	0.998979	-5.21688
GFPT1	-0.0742917	1.00306	-0.952981	0.344929	0.998979	-4.92122
KMT2D	0.0742639	1.07871	0.927829	0.357706	0.998979	-4.93854
ANKIB1	-0.0742292	1.01283	-1.21295	0.230533	0.998979	-4.71653
ACTN1	-0.0742083	0.99075	-1.43543	0.157045	0.998979	-4.5052
PALLD	-0.0741667	0.975846	-0.811657	0.420622	0.998979	-5.01274
IRF2BP2	0.0741319	1.05487	1.21435	0.230004	0.998979	-4.71531
MED27	-0.0741111	1.09331	-1.12717	0.26475	0.998979	-4.78919
CROCC	-0.0741111	1.04206	-1.06106	0.29348	0.998979	-4.84177
PDIA3	0.0740972	0.974827	1.18702	0.240519	0.998979	-4.73902
DAPK1	-0.0740903	1.07298	-1.63276	0.108453	0.998979	-4.29104
CD2BP2	0.0740486	1.06667	1.28229	0.205326	0.998979	-4.65418
SUPT6H	0.0740278	1.04725	1.5184	0.134861	0.998979	-4.41815
RDH10	0.0740278	1.06525	0.692983	0.491349	0.998979	-5.07861
EVI5	-0.0739861	1.02635	-1.81122	0.0757808	0.998979	-4.07665
PDHB	-0.0739722	0.978712	-1.6835	0.0981644	0.998979	-4.23204
EPB41L1	-0.0739375	0.999	-0.837344	0.406163	0.998979	-4.99716
TUFM	-0.0739028	0.961788	-1.60731	0.113932	0.998979	-4.32003
NUBPL	-0.0738542	1.04094	-1.49113	0.141862	0.998979	-4.44725
CYP2J2	-0.0738264	1.02942	-0.626576	0.533629	0.998979	-5.11104
TRAF3IP3	-0.0738056	1.0401	-0.478334	0.634382	0.998979	-5.17183
DPYD	0.0737708	1.04087	1.01575	0.314367	0.998979	-4.87606
TOP3A	0.0737708	1.14637	0.860364	0.393467	0.998979	-4.9828
UGT1A4	-0.0737569	1.0805	-0.504596	0.615936	0.998979	-5.16223
SHROOM3	-0.07375	1.10331	-1.13976	0.259516	0.998979	-4.77884
CASC3	0.0737292	1.03202	0.998311	0.322669	0.998979	-4.88888
ATP8A1	-0.0737014	1.06596	-0.799422	0.427617	0.998979	-5.02
PHF23	-0.073625	1.0726	-0.821944	0.414795	0.998979	-5.00656
ESRP2	-0.0736111	1.05671	-1.31039	0.195721	0.998979	-4.628
MIB1	-0.0736111	1.02971	-1.42695	0.159464	0.998979	-4.51385
TBCB	0.0735625	0.994135	1.03292	0.306334	0.998979	-4.86323
EMD	-0.0734861	0.992	-1.20721	0.232716	0.998979	-4.72155
SEMA4C	0.0734722	1.03813	1.13689	0.260704	0.998979	-4.78121
RABGAP1	-0.0734653	1.03192	-1.62887	0.109276	0.998979	-4.29549
STXBP5	-0.0734583	1.05273	-1.32273	0.191611	0.998979	-4.61634
CYB5R1	-0.0733958	0.9955	-1.38988	0.170379	0.998979	-4.55111
STBD1	-0.0733403	0.995462	-0.611819	0.543275	0.998979	-5.11781
PIGS	0.0733056	1.1105	1.04415	0.301158	0.998979	-4.85473
TCIRG1	-0.0733056	1.06575	-0.948083	0.347394	0.998979	-4.92463
F8A1	-0.0732361	1.02158	-1.74873	0.0861329	0.998979	-4.1539
HDGFL3	-0.0732014	1.01337	-0.727004	0.470425	0.998979	-5.06076
FBXL8	-0.0731806	1.06954	-1.36157	0.1791	0.998979	-4.57897
SEPTIN1	-0.0731736	0.961596	-0.354858	0.724105	0.998979	-5.21013
DENND2D	-0.0731458	1.03058	-0.650227	0.518357	0.998979	-5.09985
HSPH1	0.0731389	1.00037	0.894874	0.374904	0.998979	-4.96056
CD4	-0.0730903	1.13079	-0.83018	0.410164	0.998979	-5.00155
ARF5	-0.0730694	0.965462	-1.04327	0.301565	0.998979	-4.85541
SUN2	-0.0730208	1.01437	-1.04088	0.302661	0.998979	-4.85722
PWP1	-0.0729167	1.03948	-1.06752	0.290579	0.998979	-4.83676
PPP2R2A	-0.0728611	1.03569	-1.28425	0.204644	0.998979	-4.65236
TPP2	0.0728611	1.04531	1.4016	0.166868	0.998979	-4.53943
BRD7	-0.0728264	1.04773	-1.49515	0.14081	0.998979	-4.44298
CYBB	0.0728264	1.00202	0.895301	0.374678	0.998979	-4.96028
MPEG1	-0.0728125	1.06085	-1.19487	0.237462	0.998979	-4.73226
CTNNB1	-0.0727986	0.956962	-1.40901	0.164676	0.998979	-4.53199
THBS3	-0.0727847	1.00208	-0.702327	0.485551	0.998979	-5.07379
MAP2K6	0.0726944	1.08467	1.04799	0.299405	0.998979	-4.85181
IMPACT	-0.0726667	1.13006	-0.912804	0.365483	0.998979	-4.94867
SUN1	-0.0726597	1.01887	-1.11936	0.268036	0.998979	-4.79556
CP	0.0725972	1.00412	0.591389	0.556776	0.998979	-5.12692
LNPEP	-0.0725903	1.04944	-1.26242	0.212328	0.998979	-4.67237
PTMS	-0.0725903	0.965192	-0.606757	0.546605	0.998979	-5.12009
SRPRA	0.0725486	1.04021	1.32397	0.191201	0.998979	-4.61516
PMM2	-0.0725417	1.0121	-1.20795	0.232433	0.998979	-4.7209
ZNF512B	-0.0725278	1.04396	-1.12693	0.264853	0.998979	-4.78939
S100A6	-0.0724514	0.915596	-0.46527	0.643646	0.998979	-5.17641
ACAP2	-0.0723611	1.02185	-1.22357	0.22653	0.998979	-4.70719
GAS2	0.0723333	1.02267	0.703788	0.484648	0.998979	-5.07303
F12	0.0722986	1.11063	0.408278	0.684716	0.998979	-5.19494
C1QBP	-0.0722917	1.06817	-1.05166	0.297732	0.998979	-4.849
FMC1	-0.0722917	1.00992	-0.821269	0.415175	0.998979	-5.00697
RPS4Y1	0.0722778	1.00071	0.376493	0.708055	0.998979	-5.20423
KLC3	-0.0722708	1.11485	-0.441603	0.660575	0.998979	-5.1844
COL6A1	-0.0721597	1.01377	-0.615073	0.541141	0.998979	-5.11633
SERPINA7	0.0721528	1.03467	0.980027	0.331529	0.998979	-4.9021
MAN2A1	-0.0721458	1.02413	-0.769143	0.445225	0.998979	-5.0375
TBL1XR1	0.0721319	1.01675	1.08934	0.280937	0.998979	-4.81965
PDK3	0.0720972	0.982462	0.760822	0.450138	0.998979	-5.0422
FXR1	0.0720972	1.04471	1.06307	0.292573	0.998979	-4.84021
PEA15	-0.0720833	1.00365	-0.780375	0.438645	0.998979	-5.03109
GRSF1	-0.0720556	1.03613	-1.67464	0.0999019	0.998979	-4.24246
CMTR1	0.0720347	1.05994	1.40935	0.164577	0.998979	-4.53165
MAPK7	0.0720208	1.15233	1.21974	0.227967	0.998979	-4.71056
UBXN1	0.0720208	1.02958	1.0259	0.309601	0.998979	-4.8685
IGFALS	-0.0719375	1.08712	-0.855085	0.396356	0.998979	-4.98612
[truncated: 4,786 more rows]
