# Supplementary material for: Predictive nomogram integrating radiomics and multi‐omics for improved prognosis‐model in cholangiocarcinoma
Source: Clin Transl Med. 2025 Jan 12;15(1):e70171. doi: 10.1002/ctm2.70171 (PMC11726632; doi:10.1002/ctm2.70171)
Supplement: Supplementary file 9 — Supporting Information [file CTM2-15-e70171-s004.xlsx]

## Sheet: Sheet1
HBV	r	P-value
Neuroaggression	-0.33	0
CA199	-0.03	0.5859
CA125	0.01	0.8903
CellDevision	-0.15	0.0156
original_shape_Elongation	0.22	0.0001
original_glcm_Correlation	0.15	0.0078
original_glcm_Imc2	-0.21	0.0003
original_glcm_InverseVariance	0.18	0.0019
