# Supplementary material for: Predictive nomogram integrating radiomics and multi‐omics for improved prognosis‐model in cholangiocarcinoma
Source: Clin Transl Med. 2025 Jan 12;15(1):e70171. doi: 10.1002/ctm2.70171 (PMC11726632; doi:10.1002/ctm2.70171)
Supplement: Supplementary file 10 — Supporting Information [file CTM2-15-e70171-s008.xlsx]

## Sheet: Sheet1
		Training cohort			Internal validation cohort			External validation cohort 1			External validation cohort 2
		Negative	Positive	p value	Negative	Positive	p value	Negative	Positive	p value	Negative	Positive	p value
	HBV	(n=156)	(n=54)		(n=62)	(n=28)		(n=67)	(n=21)		(n=135)	(n=67)
	original_shape_Elongation (mean (SD))	6.3e-01 (0.18)	7.4e-01 (0.14)	<0.001	6.4e-01 (0.17)	6.9e-01 (0.17)	0.147	0.60 (0.18)	0.71 (0.14)	0.012	0.57(0.19)	0.63(0.19)	0.042
	original_shape_Maximum2DDiameterColumn (mean (SD))	4.9e+01 (21.42)	5.9e+01 (33.04)	0.016	4.8e+01 (21.50)	5.6e+01 (24.54)	0.161	39.78 (20.59)	45.23 (31.65)	0.358	34.41(17.21)	39.64(22.76)	0.1
	original_glcm_Correlation (mean (SD))	4.5e-01 (0.25)	5.6e-01 (0.18)	0.002	4.6e-01 (0.26)	4.9e-01 (0.29)	0.687	0.38 (0.29)	0.34 (0.25)	0.57	0.34(0.29)	0.41(0.28)	0.049
	original_glcm_Idm (mean (SD))	2.8e-01 (0.15)	3.5e-01 (0.15)	0.002	3.1e-01 (0.17)	3.3e-01 (0.17)	0.58	0.37 (0.13)	0.40 (0.09)	0.302	0.34(0.12)	0.37(0.1)	0.07
